# Supplementary material for: Comparative proteome analysis of the tegument of male and female adult Schistosoma mansoni
Source: Sci Rep. 2022 May 9;12:7569. doi: 10.1038/s41598-022-11645-3 (PMC9085856; doi:10.1038/s41598-022-11645-3)
Supplement: Supplementary file 1 — Supplementary Table S1. [file 41598_2022_11645_MOESM1_ESM.xlsx]

## Sheet: Overview
Supplementary Table S1. Overview overall results of the identified proteins from the whole organism samples and the tegument samples of adult Schistosoma mansoni.
All data were searched with MaxQuant (MQ, v.1.6.2.10) and enabled alignment option against a combined mouse-human database. As fixed modification carbamidomethylation and as variable modification oxidation of methionine was considered.
a shows the filtered results of the MaxQuant search of the whole organism samples (whole worms, stripped worms).
Data were filtered after loading MQ protein groups data for at least 2 peptides per protein. Hits with no LFQ intensity (0) and non-uniquely organism-assigned protein groups were removed. At the end, only major protein IDs from the protein groups were used.
b shows the filtered results of the MaxQuant search of the tegument samples (male_single, male_pair, female_single, female_pair, non-biotinylated control).
Data were filtered after loading MQ protein groups data for at least 2 peptides per protein with identification in both replicates. Hits with no LFQ intensity (0) and non-uniquely organism-assigned protein groups were removed. At the end, only major protein IDs from the protein groups were used.
c shows the filtered data for the Upsetplot of the tegument samples for Fig.4, which were complemented with the filtered data for the whole worms
Identified Schistosoma mansoni tegument proteins are shown after loading filtered data from Tab b complemented with data of the whole organism samples from Tab a. Only protein data with LFQ intensities for both replicates are taken into account. At the end, only major protein IDs from the protein groups were used.

## Sheet: a filtered whole organism sampl
Protein group ID	First protein ID	Protein description first protein	Samples	Peptide count	LFQ	Organism	Fasta_headers
A2ASS6	A2ASS6	TITIN_MOUSE Titin	whole_worms	2	26836000	M_musculus	sp|A2ASS6|TITIN_MOUSE Titin OS=Mus musculus OX=10090 GN=Ttn PE=1 SV=1
O35744;Q91Z98	O35744	CHIL3_MOUSE Chitinase-like protein 3	whole_worms	3	29455000	M_musculus	sp|O35744|CHIL3_MOUSE Chitinase-like protein 3 OS=Mus musculus OX=10090 GN=Chil3 PE=1 SV=2
P01631	P01631	KV2A7_MOUSE Ig kappa chain V-II region 26-10	whole_worms	2	172240000	M_musculus	sp|P01631|KV2A7_MOUSE Ig kappa chain V-II region 26-10 OS=Mus musculus OX=10090 PE=1 SV=1
P01634;P01657;P01632	P01634	KV5A2_MOUSE Ig kappa chain V-V region MOPC 21	whole_worms	3	243040000	M_musculus	sp|P01634|KV5A2_MOUSE Ig kappa chain V-V region MOPC 21 OS=Mus musculus OX=10090 PE=1 SV=1
P01635	P01635	KV5A3_MOUSE Ig kappa chain V-V region K2 (Fragment)	whole_worms	2	47367000	M_musculus	sp|P01635|KV5A3_MOUSE Ig kappa chain V-V region K2 (Fragment) OS=Mus musculus OX=10090 PE=1 SV=1
P01638;P01637	P01638	KV5A6_MOUSE Ig kappa chain V-V region L6 (Fragment)	whole_worms	2	191930000	M_musculus	sp|P01638|KV5A6_MOUSE Ig kappa chain V-V region L6 (Fragment) OS=Mus musculus OX=10090 PE=4 SV=1;sp|P01637|KV5A5_MOUSE Ig kappa chain V-V region T1 OS=Mus musculus OX=10090 PE=4 SV=1
P01806;P01812;P01808;P01807;P01809;P18524;P01810	P01806	HVM36_MOUSE Ig heavy chain V region 441	whole_worms	2	63516000	M_musculus	sp|P01806|HVM36_MOUSE Ig heavy chain V region 441 OS=Mus musculus OX=10090 PE=4 SV=1;sp|P01812|HVM42_MOUSE Ig heavy chain V region MOPC 173 OS=Mus musculus OX=10090 PE=1 SV=1;sp|P01808|HVM38_MOUSE Ig heavy chain V region T601 OS=Mus musculus OX=10090 PE=1
P01837	P01837	IGKC_MOUSE Immunoglobulin kappa constant	whole_worms	6	1080700000	M_musculus	sp|P01837|IGKC_MOUSE Immunoglobulin kappa constant OS=Mus musculus OX=10090 GN=Igkc PE=1 SV=2
P01868;P01869	P01868	IGHG1_MOUSE Ig gamma-1 chain C region secreted form	whole_worms	3	68867000	M_musculus	sp|P01868|IGHG1_MOUSE Ig gamma-1 chain C region secreted form OS=Mus musculus OX=10090 GN=Ighg1 PE=1 SV=1;sp|P01869|IGH1M_MOUSE Ig gamma-1 chain C region, membrane-bound form OS=Mus musculus OX=10090 GN=Ighg1 PE=1 SV=2
P01872	P01872	IGHM_MOUSE Immunoglobulin heavy constant mu	whole_worms	2	11439000	M_musculus	sp|P01872|IGHM_MOUSE Immunoglobulin heavy constant mu OS=Mus musculus OX=10090 GN=Ighm PE=1 SV=2
P01878	P01878	IGHA_MOUSE Ig alpha chain C region	whole_worms	4	280180000	M_musculus	sp|P01878|IGHA_MOUSE Ig alpha chain C region OS=Mus musculus OX=10090 PE=1 SV=1
P02535;Q8VCW2;Q9Z320	P02535	K1C10_MOUSE Keratin, type I cytoskeletal 10	whole_worms	9	2911400000	M_musculus	sp|P02535|K1C10_MOUSE Keratin, type I cytoskeletal 10 OS=Mus musculus OX=10090 GN=Krt10 PE=1 SV=3
P04104	P04104	K2C1_MOUSE Keratin, type II cytoskeletal 1	whole_worms	2	892570000	M_musculus	sp|P04104|K2C1_MOUSE Keratin, type II cytoskeletal 1 OS=Mus musculus OX=10090 GN=Krt1 PE=1 SV=4
P06330;P01757;P01756	P06330	HVM51_MOUSE Ig heavy chain V region AC38 205.12	whole_worms	4	185460000	M_musculus	sp|P06330|HVM51_MOUSE Ig heavy chain V region AC38 205.12 OS=Mus musculus OX=10090 PE=1 SV=1;sp|P01757|HVM13_MOUSE Ig heavy chain V region J558 OS=Mus musculus OX=10090 PE=1 SV=1;sp|P01756|HVM12_MOUSE Ig heavy chain V region MOPC 104E OS=Mus musculus OX=10
P07759;Q03734;Q91WP6;P29621;Q5I2A0;Q80X76	P07759	SPA3K_MOUSE Serine protease inhibitor A3K	whole_worms	22	17929000000	M_musculus	sp|P07759|SPA3K_MOUSE Serine protease inhibitor A3K OS=Mus musculus OX=10090 GN=Serpina3k PE=1 SV=2
P08228	P08228	SODC_MOUSE Superoxide dismutase [Cu-Zn]	whole_worms	4	900630000	M_musculus	sp|P08228|SODC_MOUSE Superoxide dismutase [Cu-Zn] OS=Mus musculus OX=10090 GN=Sod1 PE=1 SV=2
P10126;P62631	P10126	EF1A1_MOUSE Elongation factor 1-alpha 1	whole_worms	2	619360000	M_musculus	sp|P10126|EF1A1_MOUSE Elongation factor 1-alpha 1 OS=Mus musculus OX=10090 GN=Eef1a1 PE=1 SV=3;sp|P62631|EF1A2_MOUSE Elongation factor 1-alpha 2 OS=Mus musculus OX=10090 GN=Eef1a2 PE=1 SV=1
P10605	P10605	CATB_MOUSE Cathepsin B	whole_worms	5	179900000	M_musculus	sp|P10605|CATB_MOUSE Cathepsin B OS=Mus musculus OX=10090 GN=Ctsb PE=1 SV=2
P11438	P11438	LAMP1_MOUSE Lysosome-associated membrane glycoprotein 1	whole_worms	3	49437000	M_musculus	sp|P11438|LAMP1_MOUSE Lysosome-associated membrane glycoprotein 1 OS=Mus musculus OX=10090 GN=Lamp1 PE=1 SV=2
P16546	P16546	SPTN1_MOUSE Spectrin alpha chain, non-erythrocytic 1	whole_worms	3	285410000	M_musculus	sp|P16546|SPTN1_MOUSE Spectrin alpha chain, non-erythrocytic 1 OS=Mus musculus OX=10090 GN=Sptan1 PE=1 SV=4
P16858;Q64467	P16858	G3P_MOUSE Glyceraldehyde-3-phosphate dehydrogenase	whole_worms	4	108770000	M_musculus	sp|P16858|G3P_MOUSE Glyceraldehyde-3-phosphate dehydrogenase OS=Mus musculus OX=10090 GN=Gapdh PE=1 SV=2
P18525;P18527;P18529;P18526;P01783	P18525	HVM54_MOUSE Ig heavy chain V region 5-84	whole_worms	2	18981000	M_musculus	sp|P18525|HVM54_MOUSE Ig heavy chain V region 5-84 OS=Mus musculus OX=10090 PE=1 SV=1;sp|P18527|HVM56_MOUSE Ig heavy chain V region 914 OS=Mus musculus OX=10090 PE=1 SV=1;sp|P18529|HVM58_MOUSE Ig heavy chain V region 5-76 OS=Mus musculus OX=10090 PE=1 SV=1
P23953	P23953	EST1C_MOUSE Carboxylesterase 1C	whole_worms	4	122850000	M_musculus	sp|P23953|EST1C_MOUSE Carboxylesterase 1C OS=Mus musculus OX=10090 GN=Ces1c PE=1 SV=4
P35276;P62823	P35276	RAB3D_MOUSE Ras-related protein Rab-3D	whole_worms	2	73668000	M_musculus	sp|P35276|RAB3D_MOUSE Ras-related protein Rab-3D OS=Mus musculus OX=10090 GN=Rab3d PE=1 SV=1
P50446;Q9Z331;Q8BGZ7	P50446	K2C6A_MOUSE Keratin, type II cytoskeletal 6A	whole_worms	6	264610000	M_musculus	sp|P50446|K2C6A_MOUSE Keratin, type II cytoskeletal 6A OS=Mus musculus OX=10090 GN=Krt6a PE=1 SV=3;sp|Q9Z331|K2C6B_MOUSE Keratin, type II cytoskeletal 6B OS=Mus musculus OX=10090 GN=Krt6b PE=1 SV=3;sp|Q8BGZ7|K2C75_MOUSE Keratin, type II cytoskeletal 75 OS=
P68033;P68134;P62737;P63268	P68033	ACTC_MOUSE Actin, alpha cardiac muscle 1	whole_worms	4	9357500000	M_musculus	sp|P68033|ACTC_MOUSE Actin, alpha cardiac muscle 1 OS=Mus musculus OX=10090 GN=Actc1 PE=1 SV=1;sp|P68134|ACTS_MOUSE Actin, alpha skeletal muscle OS=Mus musculus OX=10090 GN=Acta1 PE=1 SV=1;sp|P62737|ACTA_MOUSE Actin, aortic smooth muscle OS=Mus musculus OX
Q02257	Q02257	PLAK_MOUSE Junction plakoglobin	whole_worms	4	35630000	M_musculus	sp|Q02257|PLAK_MOUSE Junction plakoglobin OS=Mus musculus OX=10090 GN=Jup PE=1 SV=3
Q3TTY5	Q3TTY5	K22E_MOUSE Keratin, type II cytoskeletal 2 epidermal	whole_worms	4	396590000	M_musculus	sp|Q3TTY5|K22E_MOUSE Keratin, type II cytoskeletal 2 epidermal OS=Mus musculus OX=10090 GN=Krt2 PE=1 SV=1
Q5DTM8	Q5DTM8	BRE1A_MOUSE E3 ubiquitin-protein ligase BRE1A	whole_worms	2	294990000	M_musculus	sp|Q5DTM8|BRE1A_MOUSE E3 ubiquitin-protein ligase BRE1A OS=Mus musculus OX=10090 GN=Rnf20 PE=1 SV=2
Q60932	Q60932	VDAC1_MOUSE Voltage-dependent anion-selective channel protein 1	whole_worms	3	44536000	M_musculus	sp|Q60932|VDAC1_MOUSE Voltage-dependent anion-selective channel protein 1 OS=Mus musculus OX=10090 GN=Vdac1 PE=1 SV=3
Q61781;Q61414	Q61781	K1C14_MOUSE Keratin, type I cytoskeletal 14	whole_worms	5	236840000	M_musculus	sp|Q61781|K1C14_MOUSE Keratin, type I cytoskeletal 14 OS=Mus musculus OX=10090 GN=Krt14 PE=1 SV=2;sp|Q61414|K1C15_MOUSE Keratin, type I cytoskeletal 15 OS=Mus musculus OX=10090 GN=Krt15 PE=1 SV=2
Q6IFX2	Q6IFX2	K1C42_MOUSE Keratin, type I cytoskeletal 42	whole_worms	2	113340000	M_musculus	sp|Q6IFX2|K1C42_MOUSE Keratin, type I cytoskeletal 42 OS=Mus musculus OX=10090 GN=Krt42 PE=1 SV=1
Q922U2;P11679;Q6IME9;P07744;Q99M73	Q922U2	K2C5_MOUSE Keratin, type II cytoskeletal 5	whole_worms	12	3531500000	M_musculus	sp|Q922U2|K2C5_MOUSE Keratin, type II cytoskeletal 5 OS=Mus musculus OX=10090 GN=Krt5 PE=1 SV=1
Q9WUU7	Q9WUU7	CATZ_MOUSE Cathepsin Z	whole_worms	2	65593000	M_musculus	sp|Q9WUU7|CATZ_MOUSE Cathepsin Z OS=Mus musculus OX=10090 GN=Ctsz PE=1 SV=1
Q9WVJ3	Q9WVJ3	CBPQ_MOUSE Carboxypeptidase Q	whole_worms	3	22968000	M_musculus	sp|Q9WVJ3|CBPQ_MOUSE Carboxypeptidase Q OS=Mus musculus OX=10090 GN=Cpq PE=1 SV=1
Q9Z2K1	Q9Z2K1	K1C16_MOUSE Keratin, type I cytoskeletal 16	whole_worms	2	95797000	M_musculus	sp|Q9Z2K1|K1C16_MOUSE Keratin, type I cytoskeletal 16 OS=Mus musculus OX=10090 GN=Krt16 PE=1 SV=3
C4Q0P6	C4Q0P6	LIS1_SCHMA Lissencephaly-1 homolog	whole_worms	5	76119000	S_mansoni	sp|C4Q0P6|LIS1_SCHMA Lissencephaly-1 homolog OS=Schistosoma mansoni GN=Smp_129340 PE=3 SV=1
P09792	P09792	GST28_SCHMA Glutathione S-transferase class-mu 28 kDa isozyme	whole_worms	13	4651200000	S_mansoni	sp|P09792|GST28_SCHMA Glutathione S-transferase class-mu 28 kDa isozyme OS=Schistosoma mansoni GN=GST28 PE=1 SV=1
P14202	P14202	TEGU_SCHMA Tegument antigen	whole_worms	12	5790200000	S_mansoni	sp|P14202|TEGU_SCHMA Tegument antigen OS=Schistosoma mansoni GN=A12 PE=2 SV=1
P16641	P16641	KTRC_SCHMA Taurocyamine kinase	whole_worms	60	36285000000	S_mansoni	sp|P16641|KTRC_SCHMA Taurocyamine kinase OS=Schistosoma mansoni GN=Smp_194770 PE=1 SV=3
P32070	P32070	SM21_SCHMA Antigen Sm21.7	whole_worms	9	3771700000	S_mansoni	sp|P32070|SM21_SCHMA Antigen Sm21.7 OS=Schistosoma mansoni GN=SM21.7 PE=2 SV=1
P35661	P35661	GST27_SCHMA Glutathione S-transferase class-mu 26 kDa isozyme	whole_worms	15	7541200000	S_mansoni	sp|P35661|GST27_SCHMA Glutathione S-transferase class-mu 26 kDa isozyme OS=Schistosoma mansoni GN=Smp_102070 PE=2 SV=2
A9CBJ4;G4VNE9	A9CBJ4	A9CBJ4_SCHMA DNA repair protein	whole_worms	13	1792200000	S_mansoni	tr|A9CBJ4|A9CBJ4_SCHMA DNA repair protein OS=Schistosoma mansoni GN=Rad23 PE=2 SV=1;tr|G4VNE9|G4VNE9_SCHMA Putative uv excision repair protein rad23 OS=Schistosoma mansoni GN=Smp_061920.2 PE=4 SV=1
B4XC67	B4XC67	B4XC67_SCHMA Cathepsin L3	whole_worms	11	769730000	S_mansoni	tr|B4XC67|B4XC67_SCHMA Cathepsin L3 OS=Schistosoma mansoni GN=CL3 PE=2 SV=1
B8Y6H3	B8Y6H3	B8Y6H3_SCHMA DIF_5	whole_worms	5	1170500000	S_mansoni	tr|B8Y6H3|B8Y6H3_SCHMA DIF_5 OS=Schistosoma mansoni GN=Smp_105220 PE=2 SV=1
C1LZT1	C1LZT1	C1LZT1_SCHMA Uncharacterized protein	whole_worms	2	17686000	S_mansoni	tr|C1LZT1|C1LZT1_SCHMA Uncharacterized protein OS=Schistosoma mansoni GN=Smp_078050 PE=4 SV=1
C1M0J1	C1M0J1	C1M0J1_SCHMA Small nuclear ribonucleoprotein f (Snrnp-f),putative	whole_worms	2	59122000	S_mansoni	tr|C1M0J1|C1M0J1_SCHMA Small nuclear ribonucleoprotein f (Snrnp-f),putative OS=Schistosoma mansoni GN=Smp_094150 PE=4 SV=1
C1M169	C1M169	C1M169_SCHMA GDP-4-keto-6-deoxy-D-mannose-3, 5-epimerase-4-reductase	whole_worms	10	777130000	S_mansoni	tr|C1M169|C1M169_SCHMA GDP-4-keto-6-deoxy-D-mannose-3, 5-epimerase-4-reductase OS=Schistosoma mansoni GN=GMER PE=2 SV=1
C1M295	C1M295	C1M295_SCHMA Dynein light chain, putative	whole_worms	2	37638000	S_mansoni	tr|C1M295|C1M295_SCHMA Dynein light chain, putative OS=Schistosoma mansoni GN=Smp_114620 PE=4 SV=1
C4PXA6	C4PXA6	C4PXA6_SCHMA Thymidylate kinase	whole_worms	9	154450000	S_mansoni	tr|C4PXA6|C4PXA6_SCHMA Thymidylate kinase OS=Schistosoma mansoni GN=Smp_001360 PE=4 SV=1
C4PY08	C4PY08	C4PY08_SCHMA Putative sodium/potassium-dependent atpase beta subunit	whole_worms	2	21400000	S_mansoni	tr|C4PY08|C4PY08_SCHMA Putative sodium/potassium-dependent atpase beta subunit OS=Schistosoma mansoni GN=Smp_124240 PE=2 SV=1
C4PY91	C4PY91	C4PY91_SCHMA Rab-2,4,14, putative	whole_worms	5	52668000	S_mansoni	tr|C4PY91|C4PY91_SCHMA Rab-2,4,14, putative OS=Schistosoma mansoni GN=Smp_004910 PE=4 SV=1
G4V739;C4PYI6	G4V739	G4V739_SCHMA Uncharacterized protein	whole_worms	2	18851000	S_mansoni	tr|G4V739|G4V739_SCHMA Uncharacterized protein OS=Schistosoma mansoni GN=Smp_125220 PE=4 SV=1;tr|C4PYI6|C4PYI6_SCHMA Aquaporin OS=Schistosoma mansoni GN=AQP1 PE=2 SV=1
C4PZS5;C4PZS6	C4PZS5	C4PZS5_SCHMA 60S acidic ribosomal protein P0	whole_worms	8	235590000	S_mansoni	tr|C4PZS5|C4PZS5_SCHMA 60S acidic ribosomal protein P0 OS=Schistosoma mansoni GN=Smp_009690.1 PE=3 SV=1;tr|C4PZS6|C4PZS6_SCHMA 60S acidic ribosomal protein P0 OS=Schistosoma mansoni GN=Smp_009690.2 PE=3 SV=1
C4Q192	C4Q192	C4Q192_SCHMA Rac gtpase, putative	whole_worms	2	75877000	S_mansoni	tr|C4Q192|C4Q192_SCHMA Rac gtpase, putative OS=Schistosoma mansoni GN=Smp_130230 PE=3 SV=1
C4Q195	C4Q195	C4Q195_SCHMA Uncharacterized protein (Fragment)	whole_worms	2	26354000	S_mansoni	tr|C4Q195|C4Q195_SCHMA Uncharacterized protein (Fragment) OS=Schistosoma mansoni GN=Smp_130400 PE=4 SV=2
C4Q2F2;C4Q2F3	C4Q2F2	C4Q2F2_SCHMA Calcyphosine/tpp, putative	whole_worms	9	1174700000	S_mansoni	tr|C4Q2F2|C4Q2F2_SCHMA Calcyphosine/tpp, putative OS=Schistosoma mansoni GN=Smp_019640.1 PE=4 SV=1;tr|C4Q2F3|C4Q2F3_SCHMA Calcyphosine/tpp, putative OS=Schistosoma mansoni GN=Smp_019640.2 PE=4 SV=1
C4Q2F8;C4Q2F9	C4Q2F8	C4Q2F8_SCHMA Uncharacterized protein	whole_worms	2	26134000	S_mansoni	tr|C4Q2F8|C4Q2F8_SCHMA Uncharacterized protein OS=Schistosoma mansoni GN=Smp_019730.1 PE=4 SV=1;tr|C4Q2F9|C4Q2F9_SCHMA Uncharacterized protein OS=Schistosoma mansoni GN=Smp_019730.2 PE=4 SV=1
C4Q2I8	C4Q2I8	C4Q2I8_SCHMA Aminoacylase (M20 family)	whole_worms	17	1565800000	S_mansoni	tr|C4Q2I8|C4Q2I8_SCHMA Aminoacylase (M20 family) OS=Schistosoma mansoni GN=Smp_019630 PE=4 SV=2
C4Q310;C4Q308;C4Q309	C4Q310	C4Q310_SCHMA Uncharacterized protein	whole_worms	8	497130000	S_mansoni	tr|C4Q310|C4Q310_SCHMA Uncharacterized protein OS=Schistosoma mansoni GN=Smp_021730.2 PE=4 SV=1;tr|C4Q308|C4Q308_SCHMA Uncharacterized protein OS=Schistosoma mansoni GN=Smp_021730.3 PE=4 SV=1;tr|C4Q309|C4Q309_SCHMA Uncharacterized protein OS=Schistosoma ma
C4Q3U8	C4Q3U8	C4Q3U8_SCHMA Tetraspanin	whole_worms	2	30687000	S_mansoni	tr|C4Q3U8|C4Q3U8_SCHMA Tetraspanin OS=Schistosoma mansoni GN=Smp_024820.2 PE=3 SV=1
C4Q4Q6;G4VTK8	C4Q4Q6	C4Q4Q6_SCHMA 40S ribosomal protein S3, putative	whole_worms	15	781780000	S_mansoni	tr|C4Q4Q6|C4Q4Q6_SCHMA 40S ribosomal protein S3, putative OS=Schistosoma mansoni GN=Smp_027610 PE=3 SV=1
C4Q4V9	C4Q4V9	C4Q4V9_SCHMA Uncharacterized protein	whole_worms	5	98295000	S_mansoni	tr|C4Q4V9|C4Q4V9_SCHMA Uncharacterized protein OS=Schistosoma mansoni GN=Smp_027870 PE=4 SV=2
C4Q4W0	C4Q4W0	C4Q4W0_SCHMA Uncharacterized protein	whole_worms	3	87737000	S_mansoni	tr|C4Q4W0|C4Q4W0_SCHMA Uncharacterized protein OS=Schistosoma mansoni GN=Smp_027880 PE=4 SV=1
C4Q5J1	C4Q5J1	C4Q5J1_SCHMA Uncharacterized protein	whole_worms	4	91605000	S_mansoni	tr|C4Q5J1|C4Q5J1_SCHMA Uncharacterized protein OS=Schistosoma mansoni GN=Smp_138600 PE=4 SV=1
C4Q5J8;C4Q5J9	C4Q5J8	C4Q5J8_SCHMA Glycerol-3-phosphate dehydrogenase [NAD(+)]	whole_worms	12	825070000	S_mansoni	tr|C4Q5J8|C4Q5J8_SCHMA Glycerol-3-phosphate dehydrogenase [NAD(+)] OS=Schistosoma mansoni GN=Smp_030500.1 PE=3 SV=1;tr|C4Q5J9|C4Q5J9_SCHMA Glycerol-3-phosphate dehydrogenase [NAD(+)] OS=Schistosoma mansoni GN=Smp_030500.2 PE=3 SV=1
C4Q5Q2	C4Q5Q2	C4Q5Q2_SCHMA Uncharacterized protein	whole_worms	4	98742000	S_mansoni	tr|C4Q5Q2|C4Q5Q2_SCHMA Uncharacterized protein OS=Schistosoma mansoni GN=Smp_139120 PE=4 SV=2
C4Q5U3	C4Q5U3	C4Q5U3_SCHMA Ankyrin 2,3/unc44, putative (Fragment)	whole_worms	10	189340000	S_mansoni	tr|C4Q5U3|C4Q5U3_SCHMA Ankyrin 2,3/unc44, putative (Fragment) OS=Schistosoma mansoni GN=Smp_139110 PE=4 SV=2
C4Q5U5	C4Q5U5	C4Q5U5_SCHMA Basigin related	whole_worms	4	184270000	S_mansoni	tr|C4Q5U5|C4Q5U5_SCHMA Basigin related OS=Schistosoma mansoni GN=Smp_031880 PE=2 SV=1
C4Q5Y8;C4Q5Y4;C4Q5Y6;C4Q5Y7;C4Q5Y5;C4Q5Y3	C4Q5Y8	C4Q5Y8_SCHMA Uncharacterized protein	whole_worms	2	15333000	S_mansoni	tr|C4Q5Y8|C4Q5Y8_SCHMA Uncharacterized protein OS=Schistosoma mansoni GN=Smp_031920.1 PE=4 SV=1;tr|C4Q5Y4|C4Q5Y4_SCHMA Uncharacterized protein OS=Schistosoma mansoni GN=Smp_031920.7 PE=4 SV=1;tr|C4Q5Y6|C4Q5Y6_SCHMA Uncharacterized protein OS=Schistosoma ma
C4Q6M8	C4Q6M8	C4Q6M8_SCHMA Purple acid phosphatase	whole_worms	5	82478000	S_mansoni	tr|C4Q6M8|C4Q6M8_SCHMA Purple acid phosphatase OS=Schistosoma mansoni GN=Smp_140610 PE=3 SV=2
C4Q726;C4Q727;C4Q728	C4Q726	C4Q726_SCHMA Uncharacterized protein	whole_worms	2	16303000	S_mansoni	tr|C4Q726|C4Q726_SCHMA Uncharacterized protein OS=Schistosoma mansoni GN=Smp_141820.1 PE=4 SV=1;tr|C4Q727|C4Q727_SCHMA Uncharacterized protein OS=Schistosoma mansoni GN=Smp_141820.3 PE=4 SV=1;tr|C4Q728|C4Q728_SCHMA Uncharacterized protein OS=Schistosoma ma
C4Q7T4	C4Q7T4	C4Q7T4_SCHMA Nuclear protein localization, putative	whole_worms	4	51784000	S_mansoni	tr|C4Q7T4|C4Q7T4_SCHMA Nuclear protein localization, putative OS=Schistosoma mansoni GN=Smp_039180.1 PE=4 SV=1
C4Q820;G4VKI3	C4Q820	C4Q820_SCHMA Putative cytochrome C oxidase polypeptide vib	whole_worms	6	201930000	S_mansoni	tr|C4Q820|C4Q820_SCHMA Putative cytochrome C oxidase polypeptide vib OS=Schistosoma mansoni GN=Smp_144000 PE=4 SV=1;tr|G4VKI3|G4VKI3_SCHMA Putative cytochrome C oxidase polypeptide vib OS=Schistosoma mansoni GN=Smp_144010.2 PE=4 SV=1
C4QB35	C4QB35	C4QB35_SCHMA Heterogeneous nuclear ribonucleoprotein l (Hnrnp l), putative	whole_worms	4	63922000	S_mansoni	tr|C4QB35|C4QB35_SCHMA Heterogeneous nuclear ribonucleoprotein l (Hnrnp l), putative OS=Schistosoma mansoni GN=Smp_051530 PE=4 SV=1
C4QCA0;C4QCA1	C4QCA0	C4QCA0_SCHMA Chmp1 (Chromatin modifying protein) (Charged multivesicular body protein), putative	whole_worms	5	52158000	S_mansoni	tr|C4QCA0|C4QCA0_SCHMA Chmp1 (Chromatin modifying protein) (Charged multivesicular body protein), putative OS=Schistosoma mansoni GN=Smp_055880.1 PE=4 SV=2;tr|C4QCA1|C4QCA1_SCHMA Chmp1 (Chromatin modifying protein) (Charged multivesicular body protein), pu
C4QCZ2;G4VK32	C4QCZ2	C4QCZ2_SCHMA Ecto-phosphodiesterase	whole_worms	9	332050000	S_mansoni	tr|C4QCZ2|C4QCZ2_SCHMA Ecto-phosphodiesterase OS=Schistosoma mansoni GN=PDE PE=2 SV=1
C4QDC5	C4QDC5	C4QDC5_SCHMA Sugar nucleotide epimerase related	whole_worms	3	59455000	S_mansoni	tr|C4QDC5|C4QDC5_SCHMA Sugar nucleotide epimerase related OS=Schistosoma mansoni GN=Smp_154040 PE=4 SV=2
C4QEK9	C4QEK9	C4QEK9_SCHMA Filamin-related	whole_worms	37	1506500000	S_mansoni	tr|C4QEK9|C4QEK9_SCHMA Filamin-related OS=Schistosoma mansoni GN=Smp_156590 PE=4 SV=2
C4QH88	C4QH88	C4QH88_SCHMA Annexin	whole_worms	4	117870000	S_mansoni	tr|C4QH88|C4QH88_SCHMA Annexin OS=Schistosoma mansoni GN=Smp_074150.1 PE=1 SV=1
C4QIH2	C4QIH2	C4QIH2_SCHMA Lupus la ribonucleoprotein, putative	whole_worms	22	1824600000	S_mansoni	tr|C4QIH2|C4QIH2_SCHMA Lupus la ribonucleoprotein, putative OS=Schistosoma mansoni GN=Smp_164650 PE=4 SV=2
C4QJA1	C4QJA1	C4QJA1_SCHMA ATP synthase delta chain, mitochondrial,putative	whole_worms	7	888200000	S_mansoni	tr|C4QJA1|C4QJA1_SCHMA ATP synthase delta chain, mitochondrial,putative OS=Schistosoma mansoni GN=Smp_082120 PE=3 SV=1
C4QJB5	C4QJB5	C4QJB5_SCHMA Histone H3	whole_worms	5	4093300000	S_mansoni	tr|C4QJB5|C4QJB5_SCHMA Histone H3 OS=Schistosoma mansoni GN=Smp_082240 PE=3 SV=1
Q6BC90;C4QJY6	Q6BC90	Q6BC90_SCHMA Methionine sulfoxide reductase B2b	whole_worms	7	505600000	S_mansoni	tr|Q6BC90|Q6BC90_SCHMA Methionine sulfoxide reductase B2b OS=Schistosoma mansoni GN=msrB PE=2 SV=1;tr|C4QJY6|C4QJY6_SCHMA Methionine sulfoxide reductase B2b,putative (Fragment) OS=Schistosoma mansoni GN=Smp_167890.1 PE=4 SV=1
C4QKQ7	C4QKQ7	C4QKQ7_SCHMA Fascin, putative	whole_worms	18	863030000	S_mansoni	tr|C4QKQ7|C4QKQ7_SCHMA Fascin, putative OS=Schistosoma mansoni GN=Smp_169730 PE=4 SV=1
C4QKY6	C4QKY6	C4QKY6_SCHMA Spectrin beta chain, brain 4 (Spectrin, non-erythroid beta chain 4) (Beta-V spectrin) (BSPECV),putative	whole_worms	16	1316600000	S_mansoni	tr|C4QKY6|C4QKY6_SCHMA Spectrin beta chain, brain 4 (Spectrin, non-erythroid beta chain 4) (Beta-V spectrin) (BSPECV),putative OS=Schistosoma mansoni GN=Smp_170310 PE=4 SV=2
C4QMH7	C4QMH7	C4QMH7_SCHMA Uncharacterized protein	whole_worms	2	13480000	S_mansoni	tr|C4QMH7|C4QMH7_SCHMA Uncharacterized protein OS=Schistosoma mansoni GN=Smp_095250 PE=4 SV=1
C4QMW7	C4QMW7	C4QMW7_SCHMA 26S proteasome regulatory subunit rpn2,putative	whole_worms	8	165000000	S_mansoni	tr|C4QMW7|C4QMW7_SCHMA 26S proteasome regulatory subunit rpn2,putative OS=Schistosoma mansoni GN=Smp_175250 PE=4 SV=2
C4QP14	C4QP14	C4QP14_SCHMA 60S ribosomal protein L7, putative	whole_worms	7	701030000	S_mansoni	tr|C4QP14|C4QP14_SCHMA 60S ribosomal protein L7, putative OS=Schistosoma mansoni GN=Smp_101450 PE=4 SV=1
C4QP66	C4QP66	C4QP66_SCHMA Uncharacterized protein	whole_worms	3	60450000	S_mansoni	tr|C4QP66|C4QP66_SCHMA Uncharacterized protein OS=Schistosoma mansoni GN=Smp_178810 PE=4 SV=1
C4QPD0	C4QPD0	C4QPD0_SCHMA Eukaryotic translation initiation factor 2c,putative	whole_worms	6	34839000	S_mansoni	tr|C4QPD0|C4QPD0_SCHMA Eukaryotic translation initiation factor 2c,putative OS=Schistosoma mansoni GN=Smp_179320 PE=4 SV=2
C4QPD1;C4QPD2	C4QPD1	C4QPD1_SCHMA Eukaryotic translation initiation factor 2c,putative	whole_worms	10	230300000	S_mansoni	tr|C4QPD1|C4QPD1_SCHMA Eukaryotic translation initiation factor 2c,putative OS=Schistosoma mansoni GN=Smp_102690.3 PE=3 SV=1;tr|C4QPD2|C4QPD2_SCHMA Eukaryotic translation initiation factor 2c,putative OS=Schistosoma mansoni GN=Smp_102690.2 PE=3 SV=1
C4QPK6	C4QPK6	C4QPK6_SCHMA Mago nashi protein homolog	whole_worms	4	95301000	S_mansoni	tr|C4QPK6|C4QPK6_SCHMA Mago nashi protein homolog OS=Schistosoma mansoni GN=Smp_103470.1 PE=4 SV=2
C4QPU0	C4QPU0	C4QPU0_SCHMA Phospholipid-transporting ATPase	whole_worms	5	25079000	S_mansoni	tr|C4QPU0|C4QPU0_SCHMA Phospholipid-transporting ATPase OS=Schistosoma mansoni GN=Smp_104500 PE=3 SV=1
C4QPU7;C4QPU5;C4QPU6;C4QPU4	C4QPU7	C4QPU7_SCHMA Phosphoglucomutase, putative	whole_worms	2	63897000	S_mansoni	tr|C4QPU7|C4QPU7_SCHMA Phosphoglucomutase, putative OS=Schistosoma mansoni GN=Smp_180530.3 PE=3 SV=2;tr|C4QPU5|C4QPU5_SCHMA Phosphoglucomutase, putative OS=Schistosoma mansoni GN=Smp_180530.2 PE=3 SV=2;tr|C4QPU6|C4QPU6_SCHMA Phosphoglucomutase, putative OS
C4QPU8	C4QPU8	C4QPU8_SCHMA Phosphoglucomutase, putative	whole_worms	6	231580000	S_mansoni	tr|C4QPU8|C4QPU8_SCHMA Phosphoglucomutase, putative OS=Schistosoma mansoni GN=Smp_180530.4 PE=3 SV=2
C4QQ81;C4QQ82	C4QQ81	C4QQ81_SCHMA NADH-ubiquinone oxidoreductase 39 kD subunit,putative	whole_worms	4	40673000	S_mansoni	tr|C4QQ81|C4QQ81_SCHMA NADH-ubiquinone oxidoreductase 39 kD subunit,putative OS=Schistosoma mansoni GN=Smp_106080.1 PE=4 SV=1;tr|C4QQ82|C4QQ82_SCHMA NADH-ubiquinone oxidoreductase 39 kD subunit,putative OS=Schistosoma mansoni GN=Smp_106080.2 PE=4 SV=1
C4QS25	C4QS25	C4QS25_SCHMA Uncharacterized protein	whole_worms	10	619800000	S_mansoni	tr|C4QS25|C4QS25_SCHMA Uncharacterized protein OS=Schistosoma mansoni GN=Smp_187350 PE=4 SV=2
G4LUA3	G4LUA3	G4LUA3_SCHMA p25 alpha-related	whole_worms	8	1092500000	S_mansoni	tr|G4LUA3|G4LUA3_SCHMA p25 alpha-related OS=Schistosoma mansoni GN=Smp_097490 PE=4 SV=1
G4LUB7	G4LUB7	G4LUB7_SCHMA Uncharacterized protein	whole_worms	4	47503000	S_mansoni	tr|G4LUB7|G4LUB7_SCHMA Uncharacterized protein OS=Schistosoma mansoni GN=Smp_019430 PE=4 SV=1
G4LUC3	G4LUC3	G4LUC3_SCHMA Uncharacterized protein	whole_worms	5	1480500000	S_mansoni	tr|G4LUC3|G4LUC3_SCHMA Uncharacterized protein OS=Schistosoma mansoni GN=Smp_019350 PE=4 SV=1
G4LUC6	G4LUC6	G4LUC6_SCHMA Cytoplasmic dynein light chain, putative	whole_worms	7	325030000	S_mansoni	tr|G4LUC6|G4LUC6_SCHMA Cytoplasmic dynein light chain, putative OS=Schistosoma mansoni GN=Smp_019310 PE=4 SV=1
G4LUD7	G4LUD7	G4LUD7_SCHMA RuvB-like helicase	whole_worms	2	31340000	S_mansoni	tr|G4LUD7|G4LUD7_SCHMA RuvB-like helicase OS=Schistosoma mansoni GN=Smp_132690 PE=3 SV=1
G4LUD9	G4LUD9	G4LUD9_SCHMA Myosin regulatory light chain, putative	whole_worms	19	3293000000	S_mansoni	tr|G4LUD9|G4LUD9_SCHMA Myosin regulatory light chain, putative OS=Schistosoma mansoni GN=Smp_132670.1 PE=4 SV=1
G4LUE9	G4LUE9	G4LUE9_SCHMA Eh domain containing/past-1-related	whole_worms	2	15181000	S_mansoni	tr|G4LUE9|G4LUE9_SCHMA Eh domain containing/past-1-related OS=Schistosoma mansoni GN=Smp_019100 PE=3 SV=1
G4LUF5;G4LUF6;G4LUF4	G4LUF5	G4LUF5_SCHMA 26s proteasome regulatory particle subunit,putative	whole_worms	5	52882000	S_mansoni	tr|G4LUF5|G4LUF5_SCHMA 26s proteasome regulatory particle subunit,putative OS=Schistosoma mansoni GN=Smp_000030.2 PE=4 SV=1;tr|G4LUF6|G4LUF6_SCHMA 26s proteasome regulatory particle subunit,putative OS=Schistosoma mansoni GN=Smp_000030.1 PE=4 SV=1;tr|G4LUF
G4LUH3	G4LUH3	G4LUH3_SCHMA Uncharacterized protein Smp_127450	whole_worms	2	13679000	S_mansoni	tr|G4LUH3|G4LUH3_SCHMA Uncharacterized protein Smp_127450 OS=Schistosoma mansoni GN=Smp_127450 PE=4 SV=1
G4LUI9	G4LUI9	G4LUI9_SCHMA 14-3-3 protein, putative	whole_worms	17	3360100000	S_mansoni	tr|G4LUI9|G4LUI9_SCHMA 14-3-3 protein, putative OS=Schistosoma mansoni GN=Smp_009760 PE=3 SV=1
G4LUJ6;G4LUJ7	G4LUJ6	G4LUJ6_SCHMA Proteasome subunit beta type	whole_worms	9	1871000000	S_mansoni	tr|G4LUJ6|G4LUJ6_SCHMA Proteasome subunit beta type OS=Schistosoma mansoni GN=Smp_121430.2 PE=3 SV=1;tr|G4LUJ7|G4LUJ7_SCHMA Proteasome subunit beta type OS=Schistosoma mansoni GN=Smp_121430.1 PE=3 SV=1
G4LUK7;G4LUK8	G4LUK7	G4LUK7_SCHMA NADH-ubiquinone oxidoreductase, putative	whole_worms	9	126530000	S_mansoni	tr|G4LUK7|G4LUK7_SCHMA NADH-ubiquinone oxidoreductase, putative OS=Schistosoma mansoni GN=Smp_038870.2 PE=4 SV=1;tr|G4LUK8|G4LUK8_SCHMA NADH-ubiquinone oxidoreductase, putative OS=Schistosoma mansoni GN=Smp_038870.1 PE=3 SV=1
G4LUN6;G4LUN5	G4LUN6	G4LUN6_SCHMA Tetraspanin, putative	whole_worms	4	165500000	S_mansoni	tr|G4LUN6|G4LUN6_SCHMA Tetraspanin, putative OS=Schistosoma mansoni GN=Smp_155310.1 PE=3 SV=1
G4LUP0	G4LUP0	G4LUP0_SCHMA 26S proteasome subunit S9, putative	whole_worms	3	35824000	S_mansoni	tr|G4LUP0|G4LUP0_SCHMA 26S proteasome subunit S9, putative OS=Schistosoma mansoni GN=Smp_061650 PE=4 SV=1
G4LUQ6	G4LUQ6	G4LUQ6_SCHMA Glucosamine-6-phosphate isomerase, putative	whole_worms	2	114900000	S_mansoni	tr|G4LUQ6|G4LUQ6_SCHMA Glucosamine-6-phosphate isomerase, putative OS=Schistosoma mansoni GN=Smp_114390 PE=4 SV=1
G4LUS0	G4LUS0	G4LUS0_SCHMA Calponin	whole_worms	21	3821200000	S_mansoni	tr|G4LUS0|G4LUS0_SCHMA Calponin OS=Schistosoma mansoni GN=Smp_078690 PE=3 SV=1
G4LUS3;G4LUS4	G4LUS3	G4LUS3_SCHMA Uncharacterized protein	whole_worms	13	246570000	S_mansoni	tr|G4LUS3|G4LUS3_SCHMA Uncharacterized protein OS=Schistosoma mansoni GN=Smp_154610.1 PE=4 SV=1;tr|G4LUS4|G4LUS4_SCHMA Uncharacterized protein OS=Schistosoma mansoni GN=Smp_154610.2 PE=4 SV=1
G4LUT7	G4LUT7	G4LUT7_SCHMA Peptidase C1 family	whole_worms	9	1611600000	S_mansoni	tr|G4LUT7|G4LUT7_SCHMA Peptidase C1 family OS=Schistosoma mansoni GN=Smp_139240 PE=3 SV=1
G4LUU2	G4LUU2	G4LUU2_SCHMA 60S ribosomal protein L18, putative	whole_worms	5	568190000	S_mansoni	tr|G4LUU2|G4LUU2_SCHMA 60S ribosomal protein L18, putative OS=Schistosoma mansoni GN=Smp_031570 PE=4 SV=1
G4LUV1	G4LUV1	G4LUV1_SCHMA SmCL2-like peptidase (C01 family)	whole_worms	10	1942700000	S_mansoni	tr|G4LUV1|G4LUV1_SCHMA SmCL2-like peptidase (C01 family) OS=Schistosoma mansoni GN=Smp_139160 PE=3 SV=1
G4LUV4	G4LUV4	G4LUV4_SCHMA Subfamily C1A non-peptidase homologue (C01 family)	whole_worms	3	228430000	S_mansoni	tr|G4LUV4|G4LUV4_SCHMA Subfamily C1A non-peptidase homologue (C01 family) OS=Schistosoma mansoni GN=Smp_187140 PE=3 SV=1
G4LUW0	G4LUW0	G4LUW0_SCHMA Prohibitin, putative	whole_worms	6	122440000	S_mansoni	tr|G4LUW0|G4LUW0_SCHMA Prohibitin, putative OS=Schistosoma mansoni GN=Smp_075940 PE=4 SV=1
G4LUZ7	G4LUZ7	G4LUZ7_SCHMA Ferritin	whole_worms	12	2381300000	S_mansoni	tr|G4LUZ7|G4LUZ7_SCHMA Ferritin OS=Schistosoma mansoni GN=Smp_087760 PE=3 SV=1
G4LV14	G4LV14	G4LV14_SCHMA Sh3-containing grb2-like protein 3 (Endophilin III)	whole_worms	7	67046000	S_mansoni	tr|G4LV14|G4LV14_SCHMA Sh3-containing grb2-like protein 3 (Endophilin III) OS=Schistosoma mansoni GN=Smp_036990 PE=4 SV=1
G4LV18;G4LV19	G4LV18	G4LV18_SCHMA Uncharacterized protein	whole_worms	13	289810000	S_mansoni	tr|G4LV18|G4LV18_SCHMA Uncharacterized protein OS=Schistosoma mansoni GN=Smp_142100 PE=4 SV=1
G4LV42	G4LV42	G4LV42_SCHMA 60S ribosomal protein L22, putative	whole_worms	2	176160000	S_mansoni	tr|G4LV42|G4LV42_SCHMA 60S ribosomal protein L22, putative OS=Schistosoma mansoni GN=Smp_085300 PE=4 SV=1
G4LV43;G4LV45;G4LV44	G4LV43	G4LV43_SCHMA Tropomyosin, putative	whole_worms	6	73992000	S_mansoni	tr|G4LV43|G4LV43_SCHMA Tropomyosin, putative OS=Schistosoma mansoni GN=Smp_085290.1 PE=4 SV=1;tr|G4LV45|G4LV45_SCHMA Tropomyosin, putative OS=Schistosoma mansoni GN=Smp_085290.3 PE=4 SV=1;tr|G4LV44|G4LV44_SCHMA Tropomyosin, putative OS=Schistosoma mansoni
G4LV54	G4LV54	G4LV54_SCHMA Fer-1-related	whole_worms	48	2085800000	S_mansoni	tr|G4LV54|G4LV54_SCHMA Fer-1-related OS=Schistosoma mansoni GN=Smp_141010 PE=4 SV=1
G4LV70	G4LV70	G4LV70_SCHMA Phenylalanyl-tRNA synthetase beta chain,putative	whole_worms	2	4191000	S_mansoni	tr|G4LV70|G4LV70_SCHMA Phenylalanyl-tRNA synthetase beta chain,putative OS=Schistosoma mansoni GN=Smp_094060 PE=4 SV=1
G4LV77	G4LV77	G4LV77_SCHMA Short chain dehydrogenase,putative	whole_worms	5	260490000	S_mansoni	tr|G4LV77|G4LV77_SCHMA Short chain dehydrogenase,putative OS=Schistosoma mansoni GN=Smp_081430 PE=4 SV=1
G4LV80;G4LV81	G4LV80	G4LV80_SCHMA 6-phosphogluconolactonase	whole_worms	6	342930000	S_mansoni	tr|G4LV80|G4LV80_SCHMA 6-phosphogluconolactonase OS=Schistosoma mansoni GN=Smp_081460.3 PE=4 SV=1;tr|G4LV81|G4LV81_SCHMA 6-phosphogluconolactonase OS=Schistosoma mansoni GN=Smp_081460.1 PE=4 SV=1
G4LV83	G4LV83	G4LV83_SCHMA Uncharacterized protein	whole_worms	3	12310000	S_mansoni	tr|G4LV83|G4LV83_SCHMA Uncharacterized protein OS=Schistosoma mansoni GN=Smp_166050 PE=4 SV=1
G4LV86	G4LV86	G4LV86_SCHMA Striatin, putative	whole_worms	3	25811000	S_mansoni	tr|G4LV86|G4LV86_SCHMA Striatin, putative OS=Schistosoma mansoni GN=Smp_166080.2 PE=4 SV=1
G4LV90	G4LV90	G4LV90_SCHMA Eukaryotictranslation initiation factor,putative	whole_worms	2	127290000	S_mansoni	tr|G4LV90|G4LV90_SCHMA Eukaryotictranslation initiation factor,putative OS=Schistosoma mansoni GN=Smp_176040 PE=4 SV=1
G4LV91	G4LV91	G4LV91_SCHMA Uncharacterized protein	whole_worms	2	26272000	S_mansoni	tr|G4LV91|G4LV91_SCHMA Uncharacterized protein OS=Schistosoma mansoni GN=Smp_192360 PE=4 SV=1
G4LV93	G4LV93	G4LV93_SCHMA Ubiquitin ligase E3 alpha-related	whole_worms	2	6844500	S_mansoni	tr|G4LV93|G4LV93_SCHMA Ubiquitin ligase E3 alpha-related OS=Schistosoma mansoni GN=Smp_176060 PE=4 SV=1
G4LVB4	G4LVB4	G4LVB4_SCHMA Epsin 4/enthoprotin, putative	whole_worms	2	21861000	S_mansoni	tr|G4LVB4|G4LVB4_SCHMA Epsin 4/enthoprotin, putative OS=Schistosoma mansoni GN=Smp_140330 PE=4 SV=1
G4LVB5	G4LVB5	G4LVB5_SCHMA Uncharacterized protein	whole_worms	4	115740000	S_mansoni	tr|G4LVB5|G4LVB5_SCHMA Uncharacterized protein OS=Schistosoma mansoni GN=Smp_033660 PE=4 SV=1
G4LVC1	G4LVC1	G4LVC1_SCHMA Uncharacterized protein	whole_worms	3	71940000	S_mansoni	tr|G4LVC1|G4LVC1_SCHMA Uncharacterized protein OS=Schistosoma mansoni GN=Smp_033680 PE=4 SV=1
G4LVD1;G4LVD2	G4LVD1	G4LVD1_SCHMA Uncharacterized protein	whole_worms	3	24169000	S_mansoni	tr|G4LVD1|G4LVD1_SCHMA Uncharacterized protein OS=Schistosoma mansoni GN=Smp_033760.2 PE=4 SV=1;tr|G4LVD2|G4LVD2_SCHMA Uncharacterized protein OS=Schistosoma mansoni GN=Smp_033760.1 PE=4 SV=1
G4LVE5	G4LVE5	G4LVE5_SCHMA Arginine/serine-rich splicing factor, putative	whole_worms	7	260200000	S_mansoni	tr|G4LVE5|G4LVE5_SCHMA Arginine/serine-rich splicing factor, putative OS=Schistosoma mansoni GN=Smp_185230 PE=4 SV=1
G4LVF8	G4LVF8	G4LVF8_SCHMA Uncharacterized protein	whole_worms	3	120020000	S_mansoni	tr|G4LVF8|G4LVF8_SCHMA Uncharacterized protein OS=Schistosoma mansoni GN=Smp_066610.1 PE=4 SV=1
G4LVG9	G4LVG9	G4LVG9_SCHMA Mitochondrial 60S ribosomal protein L7/L12,putative	whole_worms	6	192670000	S_mansoni	tr|G4LVG9|G4LVG9_SCHMA Mitochondrial 60S ribosomal protein L7/L12,putative OS=Schistosoma mansoni GN=Smp_066740 PE=3 SV=1
G4LVH5;G4LVH6	G4LVH5	G4LVH5_SCHMA Non-specific serine/threonine protein kinase	whole_worms	5	105280000	S_mansoni	tr|G4LVH5|G4LVH5_SCHMA Non-specific serine/threonine protein kinase OS=Schistosoma mansoni GN=Smp_013840.2 PE=4 SV=1;tr|G4LVH6|G4LVH6_SCHMA Non-specific serine/threonine protein kinase OS=Schistosoma mansoni GN=Smp_013840.1 PE=4 SV=1
G4LVH9	G4LVH9	G4LVH9_SCHMA Glutamate-cysteine ligase	whole_worms	2	46429000	S_mansoni	tr|G4LVH9|G4LVH9_SCHMA Glutamate-cysteine ligase OS=Schistosoma mansoni GN=Smp_013860 PE=4 SV=1
G4LVI8	G4LVI8	G4LVI8_SCHMA Adenylyl cyclase-associated protein	whole_worms	13	931190000	S_mansoni	tr|G4LVI8|G4LVI8_SCHMA Adenylyl cyclase-associated protein OS=Schistosoma mansoni GN=Smp_014010 PE=3 SV=1
G4LVJ6	G4LVJ6	G4LVJ6_SCHMA DEAD box ATP-dependent RNA helicase, putative	whole_worms	2	44178000	S_mansoni	tr|G4LVJ6|G4LVJ6_SCHMA DEAD box ATP-dependent RNA helicase, putative OS=Schistosoma mansoni GN=Smp_211330 PE=3 SV=1
G4LVJ7	G4LVJ7	G4LVJ7_SCHMA Uncharacterized protein	whole_worms	2	131560000	S_mansoni	tr|G4LVJ7|G4LVJ7_SCHMA Uncharacterized protein OS=Schistosoma mansoni GN=Smp_210190 PE=4 SV=1
G4LVK0	G4LVK0	G4LVK0_SCHMA AMP deaminase, putative	whole_worms	2	3807000	S_mansoni	tr|G4LVK0|G4LVK0_SCHMA AMP deaminase, putative OS=Schistosoma mansoni GN=Smp_004120 PE=4 SV=1
G4LVL8;G4LVL7;G4LVL9	G4LVL8	G4LVL8_SCHMA Ribosome-binding protein 1 (Ribosome receptor protein) (MRRp), putative	whole_worms	14	137960000	S_mansoni	tr|G4LVL8|G4LVL8_SCHMA Ribosome-binding protein 1 (Ribosome receptor protein) (MRRp), putative OS=Schistosoma mansoni GN=Smp_171540.1 PE=4 SV=1;tr|G4LVL7|G4LVL7_SCHMA Ribosome-binding protein 1 (Ribosome receptor protein) (MRRp), putative OS=Schistosoma ma
G4LVM3	G4LVM3	G4LVM3_SCHMA Ribosomal protein L19	whole_worms	8	1149200000	S_mansoni	tr|G4LVM3|G4LVM3_SCHMA Ribosomal protein L19 OS=Schistosoma mansoni GN=Smp_171570 PE=3 SV=1
G4LVM4	G4LVM4	G4LVM4_SCHMA Aromatic-L-amino-acid decarboxylase (EC 4.1.1.28) (AADC) (DOPA decarboxylase) (DDC),putative	whole_worms	7	315760000	S_mansoni	tr|G4LVM4|G4LVM4_SCHMA Aromatic-L-amino-acid decarboxylase (EC 4.1.1.28) (AADC) (DOPA decarboxylase) (DDC),putative OS=Schistosoma mansoni GN=Smp_171580 PE=3 SV=1
G4LVM8	G4LVM8	G4LVM8_SCHMA Host cell factor (DHcf)	whole_worms	2	15190000	S_mansoni	tr|G4LVM8|G4LVM8_SCHMA Host cell factor (DHcf) OS=Schistosoma mansoni GN=Smp_090450 PE=4 SV=1
G4LVN0	G4LVN0	G4LVN0_SCHMA Uncharacterized protein	whole_worms	2	15913000	S_mansoni	tr|G4LVN0|G4LVN0_SCHMA Uncharacterized protein OS=Schistosoma mansoni GN=Smp_122830 PE=4 SV=1
G4LVR3	G4LVR3	G4LVR3_SCHMA Ndr family, putative	whole_worms	2	26336000	S_mansoni	tr|G4LVR3|G4LVR3_SCHMA Ndr family, putative OS=Schistosoma mansoni GN=Smp_000320 PE=4 SV=1
G4LVR8;G4LVR7	G4LVR8	G4LVR8_SCHMA Trematode Eggshell Synthesis domain containing protein	whole_worms	2	7739400	S_mansoni	tr|G4LVR8|G4LVR8_SCHMA Trematode Eggshell Synthesis domain containing protein OS=Schistosoma mansoni GN=Smp_077890 PE=4 SV=1;tr|G4LVR7|G4LVR7_SCHMA Trematode Eggshell Synthesis domain containing protein OS=Schistosoma mansoni GN=Smp_112450 PE=4 SV=1
G4LVS0	G4LVS0	G4LVS0_SCHMA Trematode Eggshell Synthesis domain containing protein	whole_worms	2	75793000	S_mansoni	tr|G4LVS0|G4LVS0_SCHMA Trematode Eggshell Synthesis domain containing protein OS=Schistosoma mansoni GN=Smp_077920 PE=4 SV=1
G4LVS2	G4LVS2	G4LVS2_SCHMA Trematode Eggshell Synthesis domain containing protein	whole_worms	3	145190000	S_mansoni	tr|G4LVS2|G4LVS2_SCHMA Trematode Eggshell Synthesis domain containing protein OS=Schistosoma mansoni GN=Smp_000280 PE=4 SV=1
G4LVS4	G4LVS4	G4LVS4_SCHMA Saposin containing protein	whole_worms	5	135250000	S_mansoni	tr|G4LVS4|G4LVS4_SCHMA Saposin containing protein OS=Schistosoma mansoni GN=Smp_000260 PE=4 SV=1
G4LVS7;G4LVS6	G4LVS7	G4LVS7_SCHMA Fusion	whole_worms	5	298290000	S_mansoni	tr|G4LVS7|G4LVS7_SCHMA Fusion OS=Schistosoma mansoni GN=Smp_000240.2 PE=4 SV=1;tr|G4LVS6|G4LVS6_SCHMA RNA binding protein, putative OS=Schistosoma mansoni GN=Smp_000240.1 PE=4 SV=1
G4LVU8	G4LVU8	G4LVU8_SCHMA Filamin	whole_worms	102	18111000000	S_mansoni	tr|G4LVU8|G4LVU8_SCHMA Filamin OS=Schistosoma mansoni GN=Smp_000100 PE=4 SV=1
G4LVU9	G4LVU9	G4LVU9_SCHMA F-actin capping protein alpha, putative	whole_worms	3	29472000	S_mansoni	tr|G4LVU9|G4LVU9_SCHMA F-actin capping protein alpha, putative OS=Schistosoma mansoni GN=Smp_118830 PE=3 SV=1
G4LVV4	G4LVV4	G4LVV4_SCHMA PwLAP aminopeptidase (M17 family)	whole_worms	24	7426700000	S_mansoni	tr|G4LVV4|G4LVV4_SCHMA PwLAP aminopeptidase (M17 family) OS=Schistosoma mansoni GN=Smp_083870 PE=4 SV=1
G4LVX9;G4LVY0	G4LVX9	G4LVX9_SCHMA Uncharacterized protein	whole_worms	3	55020000	S_mansoni	tr|G4LVX9|G4LVX9_SCHMA Uncharacterized protein OS=Schistosoma mansoni GN=Smp_160000.2 PE=4 SV=1;tr|G4LVY0|G4LVY0_SCHMA Uncharacterized protein OS=Schistosoma mansoni GN=Smp_160000.1 PE=4 SV=1
G4LVY7	G4LVY7	G4LVY7_SCHMA Uncharacterized protein Smp_210610	whole_worms	13	1108200000	S_mansoni	tr|G4LVY7|G4LVY7_SCHMA Uncharacterized protein Smp_210610 OS=Schistosoma mansoni GN=Smp_210610 PE=3 SV=1
G4LVZ3;G4VM82	G4LVZ3	G4LVZ3_SCHMA Lamin, putative	whole_worms	71	8866800000	S_mansoni	tr|G4LVZ3|G4LVZ3_SCHMA Lamin, putative OS=Schistosoma mansoni GN=Smp_159900.1 PE=4 SV=1
G4LW08	G4LW08	G4LW08_SCHMA Actin, putative	whole_worms	5	71976000	S_mansoni	tr|G4LW08|G4LW08_SCHMA Actin, putative OS=Schistosoma mansoni GN=Smp_072870 PE=3 SV=1
G4LW12;G4LW11	G4LW12	G4LW12_SCHMA Hsp90 co-chaperone (Tebp), putative	whole_worms	3	139170000	S_mansoni	tr|G4LW12|G4LW12_SCHMA Hsp90 co-chaperone (Tebp), putative OS=Schistosoma mansoni GN=Smp_072900.1 PE=4 SV=1
G4LW34	G4LW34	G4LW34_SCHMA Tubulin beta chain,putative	whole_worms	2	584820000	S_mansoni	tr|G4LW34|G4LW34_SCHMA Tubulin beta chain,putative OS=Schistosoma mansoni GN=Smp_030730 PE=3 SV=1
G4LW37	G4LW37	G4LW37_SCHMA Uncharacterized protein	whole_worms	8	278050000	S_mansoni	tr|G4LW37|G4LW37_SCHMA Uncharacterized protein OS=Schistosoma mansoni GN=Smp_138760 PE=4 SV=1
G4LW38	G4LW38	G4LW38_SCHMA Elongation factor 1-beta, putative	whole_worms	12	1920800000	S_mansoni	tr|G4LW38|G4LW38_SCHMA Elongation factor 1-beta, putative OS=Schistosoma mansoni GN=Smp_030690 PE=3 SV=1
G4LW68	G4LW68	G4LW68_SCHMA Uncharacterized protein	whole_worms	2	193800000	S_mansoni	tr|G4LW68|G4LW68_SCHMA Uncharacterized protein OS=Schistosoma mansoni GN=Smp_017450 PE=4 SV=1
G4LW70	G4LW70	G4LW70_SCHMA Tetraspanin	whole_worms	4	391160000	S_mansoni	tr|G4LW70|G4LW70_SCHMA Tetraspanin OS=Schistosoma mansoni GN=Smp_017430 PE=3 SV=1
G4LW75	G4LW75	G4LW75_SCHMA Uncharacterized protein	whole_worms	3	341660000	S_mansoni	tr|G4LW75|G4LW75_SCHMA Uncharacterized protein OS=Schistosoma mansoni GN=Smp_075770 PE=4 SV=1
G4LW80	G4LW80	G4LW80_SCHMA Hemoglobinase (C13 family)	whole_worms	13	2031800000	S_mansoni	tr|G4LW80|G4LW80_SCHMA Hemoglobinase (C13 family) OS=Schistosoma mansoni GN=Smp_075800 PE=4 SV=1
G4LW91;G4LW94	G4LW91	G4LW91_SCHMA Thimet oligopeptidase (M03 family)	whole_worms	36	7013300000	S_mansoni	tr|G4LW91|G4LW91_SCHMA Thimet oligopeptidase (M03 family) OS=Schistosoma mansoni GN=Smp_029500 PE=3 SV=1;tr|G4LW94|G4LW94_SCHMA Thimet oligopeptidase (M03 family) OS=Schistosoma mansoni GN=Smp_029470 PE=3 SV=1
G4LWB3	G4LWB3	G4LWB3_SCHMA 60S ribosomal protein L26, putative	whole_worms	2	482600000	S_mansoni	tr|G4LWB3|G4LWB3_SCHMA 60S ribosomal protein L26, putative OS=Schistosoma mansoni GN=Smp_098960 PE=4 SV=1
G4LWB9;G4LWC0	G4LWB9	G4LWB9_SCHMA Arginine/serine-rich splicing factor, putative	whole_worms	7	988940000	S_mansoni	tr|G4LWB9|G4LWB9_SCHMA Arginine/serine-rich splicing factor, putative OS=Schistosoma mansoni GN=Smp_098890.1 PE=4 SV=1;tr|G4LWC0|G4LWC0_SCHMA Arginine/serine-rich splicing factor, putative OS=Schistosoma mansoni GN=Smp_098890.2 PE=4 SV=1
G4LWC9;G4LWC8	G4LWC9	G4LWC9_SCHMA Dolichyl-diphosphooligosaccharide--protein glycosyltransferase subunit 1	whole_worms	10	347620000	S_mansoni	tr|G4LWC9|G4LWC9_SCHMA Dolichyl-diphosphooligosaccharide--protein glycosyltransferase subunit 1 OS=Schistosoma mansoni GN=Smp_105680.2 PE=3 SV=1;tr|G4LWC8|G4LWC8_SCHMA Dolichyl-diphosphooligosaccharide--protein glycosyltransferase subunit 1 OS=Schistosoma
G4LWD1	G4LWD1	G4LWD1_SCHMA Uncharacterized protein	whole_worms	5	198930000	S_mansoni	tr|G4LWD1|G4LWD1_SCHMA Uncharacterized protein OS=Schistosoma mansoni GN=Smp_181220 PE=4 SV=1
G4LWE8	G4LWE8	G4LWE8_SCHMA Rab6-interacting protein 2/elks/erc/cast,putative	whole_worms	2	17530000	S_mansoni	tr|G4LWE8|G4LWE8_SCHMA Rab6-interacting protein 2/elks/erc/cast,putative OS=Schistosoma mansoni GN=Smp_197770 PE=4 SV=1
G4LWH7	G4LWH7	G4LWH7_SCHMA Deoxyribonuclease II-related	whole_worms	3	16262000	S_mansoni	tr|G4LWH7|G4LWH7_SCHMA Deoxyribonuclease II-related OS=Schistosoma mansoni GN=Smp_008610 PE=4 SV=1
G4LWI2	G4LWI2	G4LWI2_SCHMA Heat shock protein HSP60, putative	whole_worms	44	32003000000	S_mansoni	tr|G4LWI2|G4LWI2_SCHMA Heat shock protein HSP60, putative OS=Schistosoma mansoni GN=Smp_008545 PE=3 SV=1
G4LWI9;G4LWI7;G4LWI8;G4LWI6	G4LWI9	G4LWI9_SCHMA Vacuolar protein sorting-associated protein 29	whole_worms	4	17501000	S_mansoni	tr|G4LWI9|G4LWI9_SCHMA Vacuolar protein sorting-associated protein 29 OS=Schistosoma mansoni GN=Smp_050350.1 PE=3 SV=1;tr|G4LWI7|G4LWI7_SCHMA Vacuolar protein sorting-associated protein 29 OS=Schistosoma mansoni GN=Smp_050350.3 PE=3 SV=1;tr|G4LWI8|G4LWI8_S
G4LWK0	G4LWK0	G4LWK0_SCHMA 60S ribosomal protein L31, putative	whole_worms	2	29121000	S_mansoni	tr|G4LWK0|G4LWK0_SCHMA 60S ribosomal protein L31, putative OS=Schistosoma mansoni GN=Smp_050280 PE=4 SV=1
G4LWK1	G4LWK1	G4LWK1_SCHMA Tyrosinase	whole_worms	2	37235000	S_mansoni	tr|G4LWK1|G4LWK1_SCHMA Tyrosinase OS=Schistosoma mansoni GN=Smp_050270 PE=4 SV=1
G4LWK6	G4LWK6	G4LWK6_SCHMA Complexin, putative	whole_worms	2	15603000	S_mansoni	tr|G4LWK6|G4LWK6_SCHMA Complexin, putative OS=Schistosoma mansoni GN=Smp_050220 PE=4 SV=1
G4LWK9	G4LWK9	G4LWK9_SCHMA Nucleolar protein NOP56, putative	whole_worms	11	310230000	S_mansoni	tr|G4LWK9|G4LWK9_SCHMA Nucleolar protein NOP56, putative OS=Schistosoma mansoni GN=Smp_148990 PE=4 SV=1
G4LWQ1	G4LWQ1	G4LWQ1_SCHMA Hypoxanthine-guanine phosphoribosyltransferase,putative	whole_worms	3	194280000	S_mansoni	tr|G4LWQ1|G4LWQ1_SCHMA Hypoxanthine-guanine phosphoribosyltransferase,putative OS=Schistosoma mansoni GN=Smp_168500 PE=4 SV=1
G4LWQ2	G4LWQ2	G4LWQ2_SCHMA Hypoxanthine-guanine phosphoribosyltransferase (HGPRT) (HGPRTase), putative	whole_worms	14	1233500000	S_mansoni	tr|G4LWQ2|G4LWQ2_SCHMA Hypoxanthine-guanine phosphoribosyltransferase (HGPRT) (HGPRTase), putative OS=Schistosoma mansoni GN=Smp_103560 PE=4 SV=1
G4LWQ3	G4LWQ3	G4LWQ3_SCHMA Syntaxin, putative	whole_worms	4	57313000	S_mansoni	tr|G4LWQ3|G4LWQ3_SCHMA Syntaxin, putative OS=Schistosoma mansoni GN=Smp_179930 PE=3 SV=1
G4LWS8	G4LWS8	G4LWS8_SCHMA Protein phosphatase 1 regulatory subunit 12b (Myosin phosphatase targeting subunit 2), putative	whole_worms	4	37434000	S_mansoni	tr|G4LWS8|G4LWS8_SCHMA Protein phosphatase 1 regulatory subunit 12b (Myosin phosphatase targeting subunit 2), putative OS=Schistosoma mansoni GN=Smp_143370 PE=4 SV=1
G4LWT1	G4LWT1	G4LWT1_SCHMA ATP synthase delta chain, putative	whole_worms	6	263800000	S_mansoni	tr|G4LWT1|G4LWT1_SCHMA ATP synthase delta chain, putative OS=Schistosoma mansoni GN=Smp_039000 PE=3 SV=1
G4LWW0	G4LWW0	G4LWW0_SCHMA 14-3-3 protein, putative	whole_worms	6	176740000	S_mansoni	tr|G4LWW0|G4LWW0_SCHMA 14-3-3 protein, putative OS=Schistosoma mansoni GN=Smp_041430.1 PE=3 SV=1
G4LWW1	G4LWW1	G4LWW1_SCHMA Aspartyl-tRNA synthetase, putative	whole_worms	17	534980000	S_mansoni	tr|G4LWW1|G4LWW1_SCHMA Aspartyl-tRNA synthetase, putative OS=Schistosoma mansoni GN=Smp_041450 PE=4 SV=1
G4LWW2;G4VBE0	G4LWW2	G4LWW2_SCHMA Tetraspanin, putative	whole_worms	3	76601000	S_mansoni	tr|G4LWW2|G4LWW2_SCHMA Tetraspanin, putative OS=Schistosoma mansoni GN=Smp_041460 PE=3 SV=1
G4LWW5;G4LWW6;G4LWW7	G4LWW5	G4LWW5_SCHMA Rna recognition motif (Rrm) domain containing protein, putative	whole_worms	4	83903000	S_mansoni	tr|G4LWW5|G4LWW5_SCHMA Rna recognition motif (Rrm) domain containing protein, putative OS=Schistosoma mansoni GN=Smp_041480.3 PE=4 SV=1;tr|G4LWW6|G4LWW6_SCHMA Rna recognition motif (Rrm) domain containing protein, putative OS=Schistosoma mansoni GN=Smp_041
G4LWX2	G4LWX2	G4LWX2_SCHMA Uncharacterized protein	whole_worms	2	51386000	S_mansoni	tr|G4LWX2|G4LWX2_SCHMA Uncharacterized protein OS=Schistosoma mansoni GN=Smp_144790 PE=4 SV=1
G4LWX4	G4LWX4	G4LWX4_SCHMA Ormdl proteins, putative	whole_worms	10	306240000	S_mansoni	tr|G4LWX4|G4LWX4_SCHMA Ormdl proteins, putative OS=Schistosoma mansoni GN=Smp_210370 PE=4 SV=1
G4LWY0	G4LWY0	G4LWY0_SCHMA S-methyl-5-thioadenosine phosphorylase	whole_worms	12	1257700000	S_mansoni	tr|G4LWY0|G4LWY0_SCHMA S-methyl-5-thioadenosine phosphorylase OS=Schistosoma mansoni GN=Smp_028190 PE=3 SV=1
G4LWY1	G4LWY1	G4LWY1_SCHMA Troponin I (TnI), putative	whole_worms	4	72788000	S_mansoni	tr|G4LWY1|G4LWY1_SCHMA Troponin I (TnI), putative OS=Schistosoma mansoni GN=Smp_028200 PE=4 SV=1
G4LX00	G4LX00	G4LX00_SCHMA Disulfide oxidoreductase, putative	whole_worms	4	54507000	S_mansoni	tr|G4LX00|G4LX00_SCHMA Disulfide oxidoreductase, putative OS=Schistosoma mansoni GN=Smp_137540 PE=4 SV=1
G4LX23	G4LX23	G4LX23_SCHMA Uncharacterized protein	whole_worms	11	1127000000	S_mansoni	tr|G4LX23|G4LX23_SCHMA Uncharacterized protein OS=Schistosoma mansoni GN=Smp_075420 PE=4 SV=1
G4LX25	G4LX25	G4LX25_SCHMA Uncharacterized protein	whole_worms	4	341300000	S_mansoni	tr|G4LX25|G4LX25_SCHMA Uncharacterized protein OS=Schistosoma mansoni GN=Smp_075400.1 PE=4 SV=1
G4LX29	G4LX29	G4LX29_SCHMA Uncharacterized protein	whole_worms	3	39622000	S_mansoni	tr|G4LX29|G4LX29_SCHMA Uncharacterized protein OS=Schistosoma mansoni GN=Smp_075370 PE=4 SV=1
G4LX32	G4LX32	G4LX32_SCHMA Uncharacterized protein	whole_worms	6	105260000	S_mansoni	tr|G4LX32|G4LX32_SCHMA Uncharacterized protein OS=Schistosoma mansoni GN=Smp_075350 PE=4 SV=1
G4LX61;G4LX59	G4LX61	G4LX61_SCHMA Glutathione peroxidase	whole_worms	5	77220000	S_mansoni	tr|G4LX61|G4LX61_SCHMA Glutathione peroxidase OS=Schistosoma mansoni GN=Smp_058690 PE=3 SV=1;tr|G4LX59|G4LX59_SCHMA Glutathione peroxidase, putative OS=Schistosoma mansoni GN=Smp_058700 PE=4 SV=1
G4LX66	G4LX66	G4LX66_SCHMA Proteasome regulatory subunit-related	whole_worms	3	26815000	S_mansoni	tr|G4LX66|G4LX66_SCHMA Proteasome regulatory subunit-related OS=Schistosoma mansoni GN=Smp_058650 PE=4 SV=1
G4LX81	G4LX81	G4LX81_SCHMA Eukaryotic translation initiation factor 3 subunit B	whole_worms	2	11123000	S_mansoni	tr|G4LX81|G4LX81_SCHMA Eukaryotic translation initiation factor 3 subunit B OS=Schistosoma mansoni GN=Smp_058460 PE=3 SV=1
G4LX87	G4LX87	G4LX87_SCHMA Clumping factor A (Fibrinogen-binding protein A) (Fibrinogen receptor A), putative	whole_worms	2	797630000	S_mansoni	tr|G4LX87|G4LX87_SCHMA Clumping factor A (Fibrinogen-binding protein A) (Fibrinogen receptor A), putative OS=Schistosoma mansoni GN=Smp_194050 PE=4 SV=1
G4LX89	G4LX89	G4LX89_SCHMA Cofilin, actophorin, putative	whole_worms	7	209490000	S_mansoni	tr|G4LX89|G4LX89_SCHMA Cofilin, actophorin, putative OS=Schistosoma mansoni GN=Smp_120700.1 PE=3 SV=1
G4LX92	G4LX92	G4LX92_SCHMA Uncharacterized protein	whole_worms	3	46644000	S_mansoni	tr|G4LX92|G4LX92_SCHMA Uncharacterized protein OS=Schistosoma mansoni GN=Smp_167270 PE=4 SV=1
G4LX94	G4LX94	G4LX94_SCHMA Uncharacterized protein	whole_worms	3	48267000	S_mansoni	tr|G4LX94|G4LX94_SCHMA Uncharacterized protein OS=Schistosoma mansoni GN=Smp_083240 PE=4 SV=1
G4LX99	G4LX99	G4LX99_SCHMA Succinyl-CoA synthetase beta chain, putative	whole_worms	7	123980000	S_mansoni	tr|G4LX99|G4LX99_SCHMA Succinyl-CoA synthetase beta chain, putative OS=Schistosoma mansoni GN=Smp_167330 PE=4 SV=1
G4LXB1	G4LXB1	G4LXB1_SCHMA Elongation factor 1-gamma, putative	whole_worms	7	400250000	S_mansoni	tr|G4LXB1|G4LXB1_SCHMA Elongation factor 1-gamma, putative OS=Schistosoma mansoni GN=Smp_083410 PE=4 SV=1
G4LXB6	G4LXB6	G4LXB6_SCHMA DEAD box ATP-dependent RNA helicase, putative	whole_worms	11	269100000	S_mansoni	tr|G4LXB6|G4LXB6_SCHMA DEAD box ATP-dependent RNA helicase, putative OS=Schistosoma mansoni GN=Smp_097660 PE=4 SV=1
G4LXC1	G4LXC1	G4LXC1_SCHMA Pinn, putative	whole_worms	2	228000000	S_mansoni	tr|G4LXC1|G4LXC1_SCHMA Pinn, putative OS=Schistosoma mansoni GN=Smp_198750 PE=4 SV=1
G4LXC4	G4LXC4	G4LXC4_SCHMA Cold shock domain protein A, putative	whole_worms	4	337600000	S_mansoni	tr|G4LXC4|G4LXC4_SCHMA Cold shock domain protein A, putative OS=Schistosoma mansoni GN=Smp_097750 PE=4 SV=1
G4LXC5	G4LXC5	G4LXC5_SCHMA Nuclease-related	whole_worms	3	113580000	S_mansoni	tr|G4LXC5|G4LXC5_SCHMA Nuclease-related OS=Schistosoma mansoni GN=Smp_175840 PE=4 SV=1
G4LXC6	G4LXC6	G4LXC6_SCHMA Nuclease-related	whole_worms	5	101690000	S_mansoni	tr|G4LXC6|G4LXC6_SCHMA Nuclease-related OS=Schistosoma mansoni GN=Smp_175850 PE=4 SV=1
G4LXD0;Q27277;G4LXD2	G4LXD0	G4LXD0_SCHMA Y box binding protein, putative	whole_worms	3	1789800000	S_mansoni	tr|G4LXD0|G4LXD0_SCHMA Y box binding protein, putative OS=Schistosoma mansoni GN=Smp_097800.2 PE=4 SV=1;tr|Q27277|Q27277_SCHMA Y box binding protein, putative OS=Schistosoma mansoni GN=Smp_097800.1 PE=2 SV=1;tr|G4LXD2|G4LXD2_SCHMA Y box binding protein, pu
G4LXE3;G4VBL7	G4LXE3	G4LXE3_SCHMA Uncharacterized protein	whole_worms	2	42914000	S_mansoni	tr|G4LXE3|G4LXE3_SCHMA Uncharacterized protein OS=Schistosoma mansoni GN=Smp_163540 PE=4 SV=1;tr|G4VBL7|G4VBL7_SCHMA Uncharacterized protein OS=Schistosoma mansoni GN=Smp_096920 PE=4 SV=1
G4LXE8	G4LXE8	G4LXE8_SCHMA Ryanodine receptor related	whole_worms	14	142070000	S_mansoni	tr|G4LXE8|G4LXE8_SCHMA Ryanodine receptor related OS=Schistosoma mansoni GN=Smp_163570 PE=4 SV=1
G4LXE9	G4LXE9	G4LXE9_SCHMA Uncharacterized protein	whole_worms	2	14068000	S_mansoni	tr|G4LXE9|G4LXE9_SCHMA Uncharacterized protein OS=Schistosoma mansoni GN=Smp_076880 PE=4 SV=1
G4LXF1	G4LXF1	G4LXF1_SCHMA Rab6, putative	whole_worms	3	361530000	S_mansoni	tr|G4LXF1|G4LXF1_SCHMA Rab6, putative OS=Schistosoma mansoni GN=Smp_163580 PE=4 SV=1
G4LXF8	G4LXF8	G4LXF8_SCHMA 26 Kd glutathione-S-transferase, Sm26, putative	whole_worms	10	1736100000	S_mansoni	tr|G4LXF8|G4LXF8_SCHMA 26 Kd glutathione-S-transferase, Sm26, putative OS=Schistosoma mansoni GN=Smp_163610 PE=4 SV=1
G4LXH7	G4LXH7	G4LXH7_SCHMA Peroxiredoxin, Prx3	whole_worms	10	558130000	S_mansoni	tr|G4LXH7|G4LXH7_SCHMA Peroxiredoxin, Prx3 OS=Schistosoma mansoni GN=Smp_004470.1 PE=4 SV=1
G4LXI6	G4LXI6	G4LXI6_SCHMA Uncharacterized protein	whole_worms	2	45836000	S_mansoni	tr|G4LXI6|G4LXI6_SCHMA Uncharacterized protein OS=Schistosoma mansoni GN=Smp_004360.1 PE=4 SV=1
G4LXI8	G4LXI8	G4LXI8_SCHMA ATP-binding cassette, sub-family E (Oabp),member, putative	whole_worms	2	19488000	S_mansoni	tr|G4LXI8|G4LXI8_SCHMA ATP-binding cassette, sub-family E (Oabp),member, putative OS=Schistosoma mansoni GN=Smp_124460 PE=4 SV=1
G4LXQ9	G4LXQ9	G4LXQ9_SCHMA Fimbrin, putative	whole_worms	3	291610000	S_mansoni	tr|G4LXQ9|G4LXQ9_SCHMA Fimbrin, putative OS=Schistosoma mansoni GN=Smp_195040 PE=4 SV=1
G4LXR0	G4LXR0	G4LXR0_SCHMA Fimbrin, putative	whole_worms	19	4000600000	S_mansoni	tr|G4LXR0|G4LXR0_SCHMA Fimbrin, putative OS=Schistosoma mansoni GN=Smp_037230 PE=4 SV=1
G4LXR7;G4LXR6	G4LXR7	G4LXR7_SCHMA Proliferation-associated protein 2G4, 38kDa (M24 family)	whole_worms	4	79441000	S_mansoni	tr|G4LXR7|G4LXR7_SCHMA Proliferation-associated protein 2G4, 38kDa (M24 family) OS=Schistosoma mansoni GN=Smp_150690.2 PE=4 SV=1;tr|G4LXR6|G4LXR6_SCHMA Proliferation-associated protein 2G4, 38kDa (M24 family) OS=Schistosoma mansoni GN=Smp_150690.1 PE=4 SV=
G4LXR9	G4LXR9	G4LXR9_SCHMA NADH-cytochrome b5 reductase	whole_worms	12	802180000	S_mansoni	tr|G4LXR9|G4LXR9_SCHMA NADH-cytochrome b5 reductase OS=Schistosoma mansoni GN=Smp_053230 PE=3 SV=1
G4LXS1;G4LXS0;G4LXR4	G4LXS1	G4LXS1_SCHMA Aldo-keto reductase, putative	whole_worms	20	4711200000	S_mansoni	tr|G4LXS1|G4LXS1_SCHMA Aldo-keto reductase, putative OS=Schistosoma mansoni GN=Smp_053220.2 PE=4 SV=1;tr|G4LXS0|G4LXS0_SCHMA Aldo-keto reductase, putative OS=Schistosoma mansoni GN=Smp_053220.1 PE=4 SV=1
G4LXS6	G4LXS6	G4LXS6_SCHMA Uncharacterized protein	whole_worms	6	206020000	S_mansoni	tr|G4LXS6|G4LXS6_SCHMA Uncharacterized protein OS=Schistosoma mansoni GN=Smp_150640 PE=4 SV=1
G4LXT2	G4LXT2	G4LXT2_SCHMA 40S ribosomal protein S6	whole_worms	4	247190000	S_mansoni	tr|G4LXT2|G4LXT2_SCHMA 40S ribosomal protein S6 OS=Schistosoma mansoni GN=Smp_053130 PE=3 SV=1
G4LXV0	G4LXV0	G4LXV0_SCHMA Rab, putative	whole_worms	3	14146000	S_mansoni	tr|G4LXV0|G4LXV0_SCHMA Rab, putative OS=Schistosoma mansoni GN=Smp_169460 PE=4 SV=1
G4LXW3	G4LXW3	G4LXW3_SCHMA High-density lipoprotein receptor (Hdl)	whole_worms	8	69678000	S_mansoni	tr|G4LXW3|G4LXW3_SCHMA High-density lipoprotein receptor (Hdl) OS=Schistosoma mansoni GN=Smp_170110 PE=4 SV=1
G4LXX5;G4LXX6	G4LXX5	G4LXX5_SCHMA Cysteine synthase, putative	whole_worms	13	449850000	S_mansoni	tr|G4LXX5|G4LXX5_SCHMA Cysteine synthase, putative OS=Schistosoma mansoni GN=Smp_125070.1 PE=4 SV=1;tr|G4LXX6|G4LXX6_SCHMA Cysteine synthase, putative OS=Schistosoma mansoni GN=Smp_125070.2 PE=4 SV=1
G4LXY2	G4LXY2	G4LXY2_SCHMA Uncharacterized protein	whole_worms	3	72238000	S_mansoni	tr|G4LXY2|G4LXY2_SCHMA Uncharacterized protein OS=Schistosoma mansoni GN=Smp_161510 PE=4 SV=1
G4LXY5	G4LXY5	G4LXY5_SCHMA Zinc finger protein, putative	whole_worms	4	36489000	S_mansoni	tr|G4LXY5|G4LXY5_SCHMA Zinc finger protein, putative OS=Schistosoma mansoni GN=Smp_072720 PE=4 SV=1
G4LXZ2	G4LXZ2	G4LXZ2_SCHMA Ribosomal protein l7ae, putative	whole_worms	2	65853000	S_mansoni	tr|G4LXZ2|G4LXZ2_SCHMA Ribosomal protein l7ae, putative OS=Schistosoma mansoni GN=Smp_104660 PE=4 SV=1
G4LY02	G4LY02	G4LY02_SCHMA NIF3-like protein 1	whole_worms	6	299810000	S_mansoni	tr|G4LY02|G4LY02_SCHMA NIF3-like protein 1 OS=Schistosoma mansoni GN=Smp_051390 PE=3 SV=1
G4LY19	G4LY19	G4LY19_SCHMA Splicing factor Prp8, putative (Fragment)	whole_worms	2	15913000	S_mansoni	tr|G4LY19|G4LY19_SCHMA Splicing factor Prp8, putative (Fragment) OS=Schistosoma mansoni GN=Smp_140890 PE=4 SV=1
G4LY29	G4LY29	G4LY29_SCHMA 60S ribosomal protein L8, putative	whole_worms	3	242990000	S_mansoni	tr|G4LY29|G4LY29_SCHMA 60S ribosomal protein L8, putative OS=Schistosoma mansoni GN=Smp_051260 PE=3 SV=1
G4LY32;G4LY33;G4LY31;G4LY34	G4LY32	G4LY32_SCHMA Tar DNA-binding protein, putative	whole_worms	6	119190000	S_mansoni	tr|G4LY32|G4LY32_SCHMA Tar DNA-binding protein, putative OS=Schistosoma mansoni GN=Smp_051230.4 PE=4 SV=1;tr|G4LY33|G4LY33_SCHMA Tar DNA-binding protein, putative OS=Schistosoma mansoni GN=Smp_051230.2 PE=4 SV=1;tr|G4LY31|G4LY31_SCHMA Tar DNA-binding prote
G4LY49	G4LY49	G4LY49_SCHMA Alpha-l-fucosidase, putative	whole_worms	6	196680000	S_mansoni	tr|G4LY49|G4LY49_SCHMA Alpha-l-fucosidase, putative OS=Schistosoma mansoni GN=Smp_146250 PE=4 SV=1
G4LY51	G4LY51	G4LY51_SCHMA Uncharacterized protein	whole_worms	8	189850000	S_mansoni	tr|G4LY51|G4LY51_SCHMA Uncharacterized protein OS=Schistosoma mansoni GN=Smp_044680 PE=4 SV=1
G4LY60	G4LY60	G4LY60_SCHMA 60S ribosomal protein L35a, putative	whole_worms	6	1002900000	S_mansoni	tr|G4LY60|G4LY60_SCHMA 60S ribosomal protein L35a, putative OS=Schistosoma mansoni GN=Smp_061200 PE=4 SV=1
G4LY63	G4LY63	G4LY63_SCHMA Succinate dehydrogenase [ubiquinone] flavoprotein subunit, mitochondrial	whole_worms	26	2503600000	S_mansoni	tr|G4LY63|G4LY63_SCHMA Succinate dehydrogenase [ubiquinone] flavoprotein subunit, mitochondrial OS=Schistosoma mansoni GN=Smp_061230 PE=3 SV=1
G4LY73;G4LY72	G4LY73	G4LY73_SCHMA Set, putative	whole_worms	5	1454900000	S_mansoni	tr|G4LY73|G4LY73_SCHMA Set, putative OS=Schistosoma mansoni GN=Smp_155060.1 PE=3 SV=1;tr|G4LY72|G4LY72_SCHMA Set, putative OS=Schistosoma mansoni GN=Smp_155060.2 PE=3 SV=1
G4LY74;G4LY76;G4LY75	G4LY74	G4LY74_SCHMA Synaptic glycoprotein sc2 related	whole_worms	2	9891400	S_mansoni	tr|G4LY74|G4LY74_SCHMA Synaptic glycoprotein sc2 related OS=Schistosoma mansoni GN=Smp_081820.1 PE=4 SV=1;tr|G4LY76|G4LY76_SCHMA Synaptic glycoprotein sc2 related OS=Schistosoma mansoni GN=Smp_081820.4 PE=4 SV=1;tr|G4LY75|G4LY75_SCHMA Synaptic glycoprotein
G4LYA2	G4LYA2	G4LYA2_SCHMA Cysteine and histidine-rich domain (Chord)-containing, zinc binding protein, putative	whole_worms	6	151430000	S_mansoni	tr|G4LYA2|G4LYA2_SCHMA Cysteine and histidine-rich domain (Chord)-containing, zinc binding protein, putative OS=Schistosoma mansoni GN=Smp_020800 PE=4 SV=1
G4LYB8;G4LYB6;G4LYB7	G4LYB8	G4LYB8_SCHMA Heterogeneous nuclear ribonucleoprotein,putative	whole_worms	4	211990000	S_mansoni	tr|G4LYB8|G4LYB8_SCHMA Heterogeneous nuclear ribonucleoprotein,putative OS=Schistosoma mansoni GN=Smp_056810.3 PE=4 SV=1;tr|G4LYB6|G4LYB6_SCHMA Heterogeneous nuclear ribonucleoprotein,putative OS=Schistosoma mansoni GN=Smp_056810.2 PE=4 SV=1;tr|G4LYB7|G4LY
G4LYB9	G4LYB9	G4LYB9_SCHMA SWI/SNF complex-related	whole_worms	7	97706000	S_mansoni	tr|G4LYB9|G4LYB9_SCHMA SWI/SNF complex-related OS=Schistosoma mansoni GN=Smp_152650 PE=4 SV=1
G4LYC3	G4LYC3	G4LYC3_SCHMA Protein disulfide-isomerase	whole_worms	28	2271000000	S_mansoni	tr|G4LYC3|G4LYC3_SCHMA Protein disulfide-isomerase OS=Schistosoma mansoni GN=Smp_056760 PE=3 SV=1
G4LYE6	G4LYE6	G4LYE6_SCHMA Proteasome subunit beta	whole_worms	7	1709000000	S_mansoni	tr|G4LYE6|G4LYE6_SCHMA Proteasome subunit beta OS=Schistosoma mansoni GN=Smp_056500 PE=3 SV=1
G4LYF7	G4LYF7	G4LYF7_SCHMA Troponin t, invertebrate, putative	whole_worms	16	3082400000	S_mansoni	tr|G4LYF7|G4LYF7_SCHMA Troponin t, invertebrate, putative OS=Schistosoma mansoni GN=Smp_179810 PE=4 SV=1
G4LYJ0	G4LYJ0	G4LYJ0_SCHMA Uncharacterized protein	whole_worms	9	209710000	S_mansoni	tr|G4LYJ0|G4LYJ0_SCHMA Uncharacterized protein OS=Schistosoma mansoni GN=Smp_000460 PE=4 SV=1
G4LYK4	G4LYK4	G4LYK4_SCHMA Translationally-controlled tumor protein homolog (TCTP) (Histamine-releasing factor), putative	whole_worms	5	423520000	S_mansoni	tr|G4LYK4|G4LYK4_SCHMA Translationally-controlled tumor protein homolog (TCTP) (Histamine-releasing factor), putative OS=Schistosoma mansoni GN=Smp_054240 PE=3 SV=1
G4LYL9	G4LYL9	G4LYL9_SCHMA Eps8-related protein	whole_worms	3	21392000	S_mansoni	tr|G4LYL9|G4LYL9_SCHMA Eps8-related protein OS=Schistosoma mansoni GN=Smp_139520 PE=4 SV=1
G4LYP0	G4LYP0	G4LYP0_SCHMA Ribosomal protein L15	whole_worms	4	392230000	S_mansoni	tr|G4LYP0|G4LYP0_SCHMA Ribosomal protein L15 OS=Schistosoma mansoni GN=Smp_032260 PE=3 SV=1
G4LYP2;G4LYP1	G4LYP2	G4LYP2_SCHMA Mitochondrial processing peptidase beta-subunit (M16 family)	whole_worms	10	438510000	S_mansoni	tr|G4LYP2|G4LYP2_SCHMA Mitochondrial processing peptidase beta-subunit (M16 family) OS=Schistosoma mansoni GN=Smp_009650.1 PE=3 SV=1;tr|G4LYP1|G4LYP1_SCHMA Mitochondrial processing peptidase beta-subunit (M16 family) OS=Schistosoma mansoni GN=Smp_009650.2
G4LYP9	G4LYP9	G4LYP9_SCHMA Alanine aminotransferase, putative	whole_worms	17	3302700000	S_mansoni	tr|G4LYP9|G4LYP9_SCHMA Alanine aminotransferase, putative OS=Schistosoma mansoni GN=Smp_130540 PE=4 SV=1
G4LYQ2	G4LYQ2	G4LYQ2_SCHMA Prominin (Prom) protein, putative	whole_worms	7	127780000	S_mansoni	tr|G4LYQ2|G4LYQ2_SCHMA Prominin (Prom) protein, putative OS=Schistosoma mansoni GN=Smp_130520.1 PE=4 SV=1
G4LYR6	G4LYR6	G4LYR6_SCHMA Dynein light intermediate chain, putative	whole_worms	2	50030000	S_mansoni	tr|G4LYR6|G4LYR6_SCHMA Dynein light intermediate chain, putative OS=Schistosoma mansoni GN=Smp_130410 PE=4 SV=1
G4LYU6	G4LYU6	G4LYU6_SCHMA Serpin, putative	whole_worms	18	4232500000	S_mansoni	tr|G4LYU6|G4LYU6_SCHMA Serpin, putative OS=Schistosoma mansoni GN=Smp_090080 PE=3 SV=1
G4LYU9	G4LYU9	G4LYU9_SCHMA Uncharacterized protein	whole_worms	4	37876000	S_mansoni	tr|G4LYU9|G4LYU9_SCHMA Uncharacterized protein OS=Schistosoma mansoni GN=Smp_171300 PE=4 SV=1
G4LYV3	G4LYV3	G4LYV3_SCHMA Nuclear movement protein nudc, putative	whole_worms	8	281240000	S_mansoni	tr|G4LYV3|G4LYV3_SCHMA Nuclear movement protein nudc, putative OS=Schistosoma mansoni GN=Smp_103320 PE=4 SV=1
G4LYV4	G4LYV4	G4LYV4_SCHMA Signal recognition particle 9 kD protein,putative	whole_worms	4	124000000	S_mansoni	tr|G4LYV4|G4LYV4_SCHMA Signal recognition particle 9 kD protein,putative OS=Schistosoma mansoni GN=Smp_103310 PE=4 SV=1
G4LYW6	G4LYW6	G4LYW6_SCHMA Ng,ng-dimethylarginine dimethylaminohydrolase,putative (Fragment)	whole_worms	5	448430000	S_mansoni	tr|G4LYW6|G4LYW6_SCHMA Ng,ng-dimethylarginine dimethylaminohydrolase,putative (Fragment) OS=Schistosoma mansoni GN=Smp_195000 PE=4 SV=1
G4LYW7	G4LYW7	G4LYW7_SCHMA Uncharacterized protein	whole_worms	2	19613000	S_mansoni	tr|G4LYW7|G4LYW7_SCHMA Uncharacterized protein OS=Schistosoma mansoni GN=Smp_150320 PE=4 SV=1
G4LYX7;G4LYX8	G4LYX7	G4LYX7_SCHMA ATP synthase subunit d, mitochondrial	whole_worms	5	960950000	S_mansoni	tr|G4LYX7|G4LYX7_SCHMA ATP synthase subunit d, mitochondrial OS=Schistosoma mansoni GN=Smp_019750.2 PE=3 SV=1;tr|G4LYX8|G4LYX8_SCHMA Uncharacterized protein OS=Schistosoma mansoni GN=Smp_019750.1 PE=4 SV=1
G4LYZ0	G4LYZ0	G4LYZ0_SCHMA Uncharacterized protein	whole_worms	2	125760000	S_mansoni	tr|G4LYZ0|G4LYZ0_SCHMA Uncharacterized protein OS=Schistosoma mansoni GN=Smp_093830.1 PE=4 SV=1
G4LZ03	G4LZ03	G4LZ03_SCHMA Dihydrolipoamide acetyltransferase component of pyruvate dehydrogenase complex	whole_worms	8	97895000	S_mansoni	tr|G4LZ03|G4LZ03_SCHMA Dihydrolipoamide acetyltransferase component of pyruvate dehydrogenase complex OS=Schistosoma mansoni GN=Smp_066410 PE=3 SV=1
G4LZ21;G4LZ20	G4LZ21	G4LZ21_SCHMA RNA and export factor binding protein, putative	whole_worms	3	88643000	S_mansoni	tr|G4LZ21|G4LZ21_SCHMA RNA and export factor binding protein, putative OS=Schistosoma mansoni GN=Smp_005260.1 PE=4 SV=1;tr|G4LZ20|G4LZ20_SCHMA RNA and export factor binding protein, putative OS=Schistosoma mansoni GN=Smp_005260.2 PE=4 SV=1
G4LZ24	G4LZ24	G4LZ24_SCHMA Cytochrome C1, putative	whole_worms	3	52620000	S_mansoni	tr|G4LZ24|G4LZ24_SCHMA Cytochrome C1, putative OS=Schistosoma mansoni GN=Smp_005290 PE=4 SV=1
G4LZ25	G4LZ25	G4LZ25_SCHMA Adrenodoxin, putative	whole_worms	2	24859000	S_mansoni	tr|G4LZ25|G4LZ25_SCHMA Adrenodoxin, putative OS=Schistosoma mansoni GN=Smp_124940 PE=4 SV=1
G4LZ30	G4LZ30	G4LZ30_SCHMA Calcium-binding protein, putative	whole_worms	12	4511200000	S_mansoni	tr|G4LZ30|G4LZ30_SCHMA Calcium-binding protein, putative OS=Schistosoma mansoni GN=Smp_005350 PE=4 SV=1
G4LZ44	G4LZ44	G4LZ44_SCHMA Rna-binding protein 12 (Sh3/ww domain anchor protein in the nucleus) (Swan), putative	whole_worms	3	40844000	S_mansoni	tr|G4LZ44|G4LZ44_SCHMA Rna-binding protein 12 (Sh3/ww domain anchor protein in the nucleus) (Swan), putative OS=Schistosoma mansoni GN=Smp_129950.1 PE=4 SV=1
G4LZ54	G4LZ54	G4LZ54_SCHMA Syntaxin-12, putative	whole_worms	6	321190000	S_mansoni	tr|G4LZ54|G4LZ54_SCHMA Syntaxin-12, putative OS=Schistosoma mansoni GN=Smp_125640 PE=4 SV=1
G4LZ69	G4LZ69	G4LZ69_SCHMA Proteasome subunit alpha type	whole_worms	12	2685200000	S_mansoni	tr|G4LZ69|G4LZ69_SCHMA Proteasome subunit alpha type OS=Schistosoma mansoni GN=Smp_076230 PE=3 SV=1
G4LZ98;G4LZ99	G4LZ98	G4LZ98_SCHMA Nitrilase-related	whole_worms	2	23419000	S_mansoni	tr|G4LZ98|G4LZ98_SCHMA Nitrilase-related OS=Schistosoma mansoni GN=Smp_120080.1 PE=4 SV=1;tr|G4LZ99|G4LZ99_SCHMA Nitrilase-related OS=Schistosoma mansoni GN=Smp_120080.2 PE=4 SV=1
G4LZA8	G4LZA8	G4LZA8_SCHMA Uncharacterized protein	whole_worms	2	78297000	S_mansoni	tr|G4LZA8|G4LZA8_SCHMA Uncharacterized protein OS=Schistosoma mansoni GN=Smp_121660 PE=4 SV=1
G4LZC4	G4LZC4	G4LZC4_SCHMA Linker histone H1	whole_worms	2	42958000	S_mansoni	tr|G4LZC4|G4LZC4_SCHMA Linker histone H1 OS=Schistosoma mansoni GN=Smp_162370 PE=3 SV=1
G4LZC5	G4LZC5	G4LZC5_SCHMA Uncharacterized protein	whole_worms	2	56886000	S_mansoni	tr|G4LZC5|G4LZC5_SCHMA Uncharacterized protein OS=Schistosoma mansoni GN=Smp_074590 PE=4 SV=1
G4LZD0	G4LZD0	G4LZD0_SCHMA Citrate synthase	whole_worms	22	14885000000	S_mansoni	tr|G4LZD0|G4LZD0_SCHMA Citrate synthase OS=Schistosoma mansoni GN=Smp_204770 PE=3 SV=1
G4LZE0;G4LZE1	G4LZE0	G4LZE0_SCHMA Rab11, putative	whole_worms	8	405930000	S_mansoni	tr|G4LZE0|G4LZE0_SCHMA Rab11, putative OS=Schistosoma mansoni GN=Smp_173990 PE=4 SV=1
G4LZI9;G4LZJ1	G4LZI9	G4LZI9_SCHMA Uncharacterized protein	whole_worms	19	4288100000	S_mansoni	tr|G4LZI9|G4LZI9_SCHMA Uncharacterized protein OS=Schistosoma mansoni GN=Smp_160560 PE=4 SV=1
G4LZJ0	G4LZJ0	G4LZJ0_SCHMA Dyp-type peroxidase, putative	whole_worms	3	37278000	S_mansoni	tr|G4LZJ0|G4LZJ0_SCHMA Dyp-type peroxidase, putative OS=Schistosoma mansoni GN=Smp_172830 PE=4 SV=1
G4LZJ2	G4LZJ2	G4LZJ2_SCHMA Uncharacterized protein	whole_worms	2	339110000	S_mansoni	tr|G4LZJ2|G4LZJ2_SCHMA Uncharacterized protein OS=Schistosoma mansoni GN=Smp_160540 PE=4 SV=1
G4LZN0;G4LZN1	G4LZN0	G4LZN0_SCHMA Serpin, putative	whole_worms	2	29959000	S_mansoni	tr|G4LZN0|G4LZN0_SCHMA Serpin, putative OS=Schistosoma mansoni GN=Smp_155560 PE=3 SV=1;tr|G4LZN1|G4LZN1_SCHMA Serpin, putative OS=Schistosoma mansoni GN=Smp_155550 PE=3 SV=1
G4LZN2	G4LZN2	G4LZN2_SCHMA Serpin, putative	whole_worms	2	60193000	S_mansoni	tr|G4LZN2|G4LZN2_SCHMA Serpin, putative OS=Schistosoma mansoni GN=Smp_062120 PE=3 SV=1
G4LZN6	G4LZN6	G4LZN6_SCHMA Serpin, putative	whole_worms	5	72210000	S_mansoni	tr|G4LZN6|G4LZN6_SCHMA Serpin, putative OS=Schistosoma mansoni GN=Smp_062080 PE=3 SV=1
G4LZN7;G4LZN8	G4LZN7	G4LZN7_SCHMA Sulfide quinone reductase, putative	whole_worms	11	344560000	S_mansoni	tr|G4LZN7|G4LZN7_SCHMA Sulfide quinone reductase, putative OS=Schistosoma mansoni GN=Smp_062070.1 PE=4 SV=1;tr|G4LZN8|G4LZN8_SCHMA Sulfide quinone reductase, putative OS=Schistosoma mansoni GN=Smp_062070.2 PE=4 SV=1
G4LZQ3	G4LZQ3	G4LZQ3_SCHMA Uncharacterized protein	whole_worms	5	219300000	S_mansoni	tr|G4LZQ3|G4LZQ3_SCHMA Uncharacterized protein OS=Schistosoma mansoni GN=Smp_080670 PE=4 SV=1
G4LZR2	G4LZR2	G4LZR2_SCHMA Synaptotagmin, putative	whole_worms	3	154900000	S_mansoni	tr|G4LZR2|G4LZR2_SCHMA Synaptotagmin, putative OS=Schistosoma mansoni GN=Smp_069120 PE=4 SV=1
G4LZT0	G4LZT0	G4LZT0_SCHMA Uncharacterized protein	whole_worms	6	371720000	S_mansoni	tr|G4LZT0|G4LZT0_SCHMA Uncharacterized protein OS=Schistosoma mansoni GN=Smp_174490 PE=4 SV=1
G4LZU3	G4LZU3	G4LZU3_SCHMA Polypyrimidine tract binding protein, putative	whole_worms	3	41971000	S_mansoni	tr|G4LZU3|G4LZU3_SCHMA Polypyrimidine tract binding protein, putative OS=Schistosoma mansoni GN=Smp_138050.2 PE=4 SV=1
G4LZW3	G4LZW3	G4LZW3_SCHMA F-spondin, putative	whole_worms	3	27277000	S_mansoni	tr|G4LZW3|G4LZW3_SCHMA F-spondin, putative OS=Schistosoma mansoni GN=Smp_180240 PE=4 SV=1
G4LZY0	G4LZY0	G4LZY0_SCHMA Cofilin	whole_worms	9	1154000000	S_mansoni	tr|G4LZY0|G4LZY0_SCHMA Cofilin OS=Schistosoma mansoni GN=Smp_195080 PE=3 SV=1
G4LZY3	G4LZY3	G4LZY3_SCHMA Proteasome subunit alpha type	whole_worms	10	1784400000	S_mansoni	tr|G4LZY3|G4LZY3_SCHMA Proteasome subunit alpha type OS=Schistosoma mansoni GN=Smp_067890 PE=3 SV=1
G4LZY4	G4LZY4	G4LZY4_SCHMA Cdc37-related	whole_worms	8	263630000	S_mansoni	tr|G4LZY4|G4LZY4_SCHMA Cdc37-related OS=Schistosoma mansoni GN=Smp_067900 PE=4 SV=1
G4LZY7	G4LZY7	G4LZY7_SCHMA 28 kDa heat-and acid-stable phosphoprotein (PDGF-associated protein) (PAP) (PDGFA-associated protein 1) (PAP1), putative	whole_worms	2	39831000	S_mansoni	tr|G4LZY7|G4LZY7_SCHMA 28 kDa heat-and acid-stable phosphoprotein (PDGF-associated protein) (PAP) (PDGFA-associated protein 1) (PAP1), putative OS=Schistosoma mansoni GN=Smp_067930 PE=4 SV=1
G4M018	G4M018	G4M018_SCHMA Titin, putative	whole_worms	259	16919000000	S_mansoni	tr|G4M018|G4M018_SCHMA Titin, putative OS=Schistosoma mansoni GN=Smp_126240 PE=4 SV=1
G4M023	G4M023	G4M023_SCHMA Leukotriene A4 hydrolase (M01 family)	whole_worms	21	2780300000	S_mansoni	tr|G4M023|G4M023_SCHMA Leukotriene A4 hydrolase (M01 family) OS=Schistosoma mansoni GN=Smp_007550 PE=4 SV=1
G4M039	G4M039	G4M039_SCHMA Neutral alpha-glucosidase ab (Glucosidase II alpha subunit) (Alpha glucosidase 2),putative	whole_worms	28	1119400000	S_mansoni	tr|G4M039|G4M039_SCHMA Neutral alpha-glucosidase ab (Glucosidase II alpha subunit) (Alpha glucosidase 2),putative OS=Schistosoma mansoni GN=Smp_018760 PE=3 SV=1
G4M046	G4M046	G4M046_SCHMA Subfamily S1B unassigned peptidase (S01 family)	whole_worms	2	12022000	S_mansoni	tr|G4M046|G4M046_SCHMA Subfamily S1B unassigned peptidase (S01 family) OS=Schistosoma mansoni GN=Smp_211270 PE=4 SV=1
G4M051;G4M050	G4M051	G4M051_SCHMA 40S ribosomal protein S3a	whole_worms	9	565130000	S_mansoni	tr|G4M051|G4M051_SCHMA 40S ribosomal protein S3a OS=Schistosoma mansoni GN=Smp_073880.1 PE=3 SV=1;tr|G4M050|G4M050_SCHMA 40S ribosomal protein S3a OS=Schistosoma mansoni GN=Smp_073880.2 PE=3 SV=1
G4M055	G4M055	G4M055_SCHMA Rac-alpha serine/threonine-protein kinase (Ec 2.7.1.37) (Rac-pk-alpha)(Akt1 kinase) (Protein kinase b) (Pkb) (C-akt) (Thymoma viral proto-oncogene)	whole_worms	3	78596000	S_mansoni	tr|G4M055|G4M055_SCHMA Rac-alpha serine/threonine-protein kinase (Ec 2.7.1.37) (Rac-pk-alpha)(Akt1 kinase) (Protein kinase b) (Pkb) (C-akt) (Thymoma viral proto-oncogene) OS=Schistosoma mansoni GN=Smp_073930.2 PE=4 SV=1
G4M057	G4M057	G4M057_SCHMA WD-repeat protein, putative	whole_worms	22	4366300000	S_mansoni	tr|G4M057|G4M057_SCHMA WD-repeat protein, putative OS=Schistosoma mansoni GN=Smp_073940 PE=4 SV=1
G4M080	G4M080	G4M080_SCHMA Serine/threonine kinase	whole_worms	4	47313000	S_mansoni	tr|G4M080|G4M080_SCHMA Serine/threonine kinase OS=Schistosoma mansoni GN=Smp_153170 PE=4 SV=1
G4M097	G4M097	G4M097_SCHMA Frataxin homolog, mitochondrial,putative	whole_worms	4	56625000	S_mansoni	tr|G4M097|G4M097_SCHMA Frataxin homolog, mitochondrial,putative OS=Schistosoma mansoni GN=Smp_137190 PE=4 SV=1
G4M0A6	G4M0A6	G4M0A6_SCHMA Pyruvoyl tetrahydrobiopterin synthase, putative	whole_worms	6	238590000	S_mansoni	tr|G4M0A6|G4M0A6_SCHMA Pyruvoyl tetrahydrobiopterin synthase, putative OS=Schistosoma mansoni GN=Smp_072080 PE=4 SV=1
G4M0B9;G4M0B8	G4M0B9	G4M0B9_SCHMA Cle7, putative	whole_worms	2	13507000	S_mansoni	tr|G4M0B9|G4M0B9_SCHMA Cle7, putative OS=Schistosoma mansoni GN=Smp_071960.1 PE=4 SV=1;tr|G4M0B8|G4M0B8_SCHMA Cle7, putative OS=Schistosoma mansoni GN=Smp_071960.2 PE=4 SV=1
G4M0D0;G4M0C9	G4M0D0	G4M0D0_SCHMA Superoxide dismutase [Cu-Zn]	whole_worms	8	2413400000	S_mansoni	tr|G4M0D0|G4M0D0_SCHMA Superoxide dismutase [Cu-Zn] OS=Schistosoma mansoni GN=Smp_176200.2 PE=3 SV=1;tr|G4M0C9|G4M0C9_SCHMA Superoxide dismutase [Cu-Zn] OS=Schistosoma mansoni GN=Smp_176200.1 PE=4 SV=1
G4M0D4	G4M0D4	G4M0D4_SCHMA Cytoplasmic dynein intermediate chain 2, (Dhic-2), putative	whole_worms	2	44322000	S_mansoni	tr|G4M0D4|G4M0D4_SCHMA Cytoplasmic dynein intermediate chain 2, (Dhic-2), putative OS=Schistosoma mansoni GN=Smp_180470 PE=4 SV=1
G4M0E0;G4M0D9	G4M0E0	G4M0E0_SCHMA Lysine--tRNA ligase	whole_worms	6	215460000	S_mansoni	tr|G4M0E0|G4M0E0_SCHMA Lysine--tRNA ligase OS=Schistosoma mansoni GN=Smp_104470.1 PE=3 SV=1;tr|G4M0D9|G4M0D9_SCHMA Lysine--tRNA ligase OS=Schistosoma mansoni GN=Smp_104470.2 PE=4 SV=1
G4M0F7	G4M0F7	G4M0F7_SCHMA Vacuolar ATP synthase subunit e, putative	whole_worms	9	250950000	S_mansoni	tr|G4M0F7|G4M0F7_SCHMA Vacuolar ATP synthase subunit e, putative OS=Schistosoma mansoni GN=Smp_085520 PE=3 SV=1
G4M0I3	G4M0I3	G4M0I3_SCHMA Erythrocyte membrane protein, putative	whole_worms	35	3987600000	S_mansoni	tr|G4M0I3|G4M0I3_SCHMA Erythrocyte membrane protein, putative OS=Schistosoma mansoni GN=Smp_166030 PE=4 SV=1
G4M0I4	G4M0I4	G4M0I4_SCHMA Uncharacterized protein	whole_worms	2	34732000	S_mansoni	tr|G4M0I4|G4M0I4_SCHMA Uncharacterized protein OS=Schistosoma mansoni GN=Smp_081370 PE=4 SV=1
G4M0K2	G4M0K2	G4M0K2_SCHMA Uncharacterized protein	whole_worms	6	101920000	S_mansoni	tr|G4M0K2|G4M0K2_SCHMA Uncharacterized protein OS=Schistosoma mansoni GN=Smp_143410 PE=4 SV=1
G4M0K4;G4M0K5	G4M0K4	G4M0K4_SCHMA 60S ribosomal protein L10, putative	whole_worms	6	661130000	S_mansoni	tr|G4M0K4|G4M0K4_SCHMA 60S ribosomal protein L10, putative OS=Schistosoma mansoni GN=Smp_013200.2 PE=4 SV=1;tr|G4M0K5|G4M0K5_SCHMA 60S ribosomal protein L10, putative OS=Schistosoma mansoni GN=Smp_013200.1 PE=4 SV=1
G4M0L6	G4M0L6	G4M0L6_SCHMA Uncharacterized protein	whole_worms	2	31481000	S_mansoni	tr|G4M0L6|G4M0L6_SCHMA Uncharacterized protein OS=Schistosoma mansoni GN=Smp_129220 PE=4 SV=1
G4M0M5;G4M0M6;G4M0M7	G4M0M5	G4M0M5_SCHMA Adenosylhomocysteinase	whole_worms	3	36392000	S_mansoni	tr|G4M0M5|G4M0M5_SCHMA Adenosylhomocysteinase OS=Schistosoma mansoni GN=Smp_096020.2 PE=3 SV=1;tr|G4M0M6|G4M0M6_SCHMA Adenosylhomocysteinase OS=Schistosoma mansoni GN=Smp_096020.3 PE=3 SV=1
G4M0M8	G4M0M8	G4M0M8_SCHMA DNAj homolog subfamily A member, putative	whole_worms	2	75626000	S_mansoni	tr|G4M0M8|G4M0M8_SCHMA DNAj homolog subfamily A member, putative OS=Schistosoma mansoni GN=Smp_096010 PE=3 SV=1
G4M0N1	G4M0N1	G4M0N1_SCHMA Superoxide dismutase [Cu-Zn]	whole_worms	2	17751000	S_mansoni	tr|G4M0N1|G4M0N1_SCHMA Superoxide dismutase [Cu-Zn] OS=Schistosoma mansoni GN=Smp_095980 PE=3 SV=1
G4M0N4	G4M0N4	G4M0N4_SCHMA Protein phosphatase inhibitor, putative	whole_worms	4	112790000	S_mansoni	tr|G4M0N4|G4M0N4_SCHMA Protein phosphatase inhibitor, putative OS=Schistosoma mansoni GN=Smp_097560 PE=4 SV=1
G4M0N7	G4M0N7	G4M0N7_SCHMA Valine-tRNA ligase	whole_worms	2	28114000	S_mansoni	tr|G4M0N7|G4M0N7_SCHMA Valine-tRNA ligase OS=Schistosoma mansoni GN=Smp_097590 PE=3 SV=1
G4M0T5;G4M0T4	G4M0T5	G4M0T5_SCHMA Synaptosomal associated protein, putative	whole_worms	6	87605000	S_mansoni	tr|G4M0T5|G4M0T5_SCHMA Synaptosomal associated protein, putative OS=Schistosoma mansoni GN=Smp_043940.1 PE=4 SV=1;tr|G4M0T4|G4M0T4_SCHMA Synaptosomal associated protein, putative OS=Schistosoma mansoni GN=Smp_043940.2 PE=4 SV=1
G4M0V2	G4M0V2	G4M0V2_SCHMA Transgelin	whole_worms	16	10923000000	S_mansoni	tr|G4M0V2|G4M0V2_SCHMA Transgelin OS=Schistosoma mansoni GN=Smp_086330.1 PE=3 SV=1
G4M0V9	G4M0V9	G4M0V9_SCHMA SH3 domain-binding glutamic acid-rich-like protein	whole_worms	3	62743000	S_mansoni	tr|G4M0V9|G4M0V9_SCHMA SH3 domain-binding glutamic acid-rich-like protein OS=Schistosoma mansoni GN=Smp_033330 PE=3 SV=1
G4M0X2	G4M0X2	G4M0X2_SCHMA Ubiquilin 1,2, putative	whole_worms	8	587490000	S_mansoni	tr|G4M0X2|G4M0X2_SCHMA Ubiquilin 1,2, putative OS=Schistosoma mansoni GN=Smp_010290 PE=4 SV=1
G4M0Y0	G4M0Y0	G4M0Y0_SCHMA GMP synthetase (Glutamine-hydrolysing)	whole_worms	5	50800000	S_mansoni	tr|G4M0Y0|G4M0Y0_SCHMA GMP synthetase (Glutamine-hydrolysing) OS=Schistosoma mansoni GN=Smp_063830 PE=4 SV=1
G4M101;G4M102	G4M101	G4M101_SCHMA 4.1 G protein, putative	whole_worms	9	244070000	S_mansoni	tr|G4M101|G4M101_SCHMA 4.1 G protein, putative OS=Schistosoma mansoni GN=Smp_095620.1 PE=4 SV=1;tr|G4M102|G4M102_SCHMA 4.1 G protein, putative OS=Schistosoma mansoni GN=Smp_095620.2 PE=4 SV=1
G4M131;G4M130	G4M131	G4M131_SCHMA Fatty acid binding protein	whole_worms	14	26855000000	S_mansoni	tr|G4M131|G4M131_SCHMA Fatty acid binding protein OS=Schistosoma mansoni GN=Smp_095360.1 PE=3 SV=1;tr|G4M130|G4M130_SCHMA Fatty acid binding protein, putative OS=Schistosoma mansoni GN=Smp_095360.2 PE=3 SV=1
G4M164	G4M164	G4M164_SCHMA Uncharacterized protein	whole_worms	2	10604000	S_mansoni	tr|G4M164|G4M164_SCHMA Uncharacterized protein OS=Schistosoma mansoni GN=Smp_054600 PE=4 SV=1
G4M184	G4M184	G4M184_SCHMA SLAP, putative (Fragment)	whole_worms	2	42608000	S_mansoni	tr|G4M184|G4M184_SCHMA SLAP, putative (Fragment) OS=Schistosoma mansoni GN=Smp_070920.1 PE=4 SV=1
G4M190	G4M190	G4M190_SCHMA Ras suppressor protein 1, rsu1, putative	whole_worms	2	21377000	S_mansoni	tr|G4M190|G4M190_SCHMA Ras suppressor protein 1, rsu1, putative OS=Schistosoma mansoni GN=Smp_114090 PE=4 SV=1
G4M193	G4M193	G4M193_SCHMA Sulfhydryl oxidase	whole_worms	4	57878000	S_mansoni	tr|G4M193|G4M193_SCHMA Sulfhydryl oxidase OS=Schistosoma mansoni GN=Smp_098710 PE=4 SV=1
G4M1D1	G4M1D1	G4M1D1_SCHMA Zinc finger Ran-binding domain-containing protein 2	whole_worms	5	83060000	S_mansoni	tr|G4M1D1|G4M1D1_SCHMA Zinc finger Ran-binding domain-containing protein 2 OS=Schistosoma mansoni GN=Smp_082560.1 PE=3 SV=1
G4M1D8;G4M1D9	G4M1D8	G4M1D8_SCHMA Glutathione-s-transferase omega,putative	whole_worms	7	232930000	S_mansoni	tr|G4M1D8|G4M1D8_SCHMA Glutathione-s-transferase omega,putative OS=Schistosoma mansoni GN=Smp_152710.2 PE=4 SV=1;tr|G4M1D9|G4M1D9_SCHMA Glutathione-s-transferase omega,putative OS=Schistosoma mansoni GN=Smp_152710.1 PE=4 SV=1
G4M1E1	G4M1E1	G4M1E1_SCHMA Nitrilase-related	whole_worms	17	1715300000	S_mansoni	tr|G4M1E1|G4M1E1_SCHMA Nitrilase-related OS=Schistosoma mansoni GN=Smp_056890.1 PE=4 SV=1
G4M1F3;Q15ER7	G4M1F3	G4M1F3_SCHMA 60S ribosomal protein L14, putative	whole_worms	6	540720000	S_mansoni	tr|G4M1F3|G4M1F3_SCHMA 60S ribosomal protein L14, putative OS=Schistosoma mansoni GN=Smp_175740.1 PE=4 SV=1;tr|Q15ER7|Q15ER7_SCHMA 60S ribosomal protein L14, putative OS=Schistosoma mansoni GN=Smp_175740.2 PE=2 SV=1
G4M1G7	G4M1G7	G4M1G7_SCHMA Growth factor receptor-bound protein, putative	whole_worms	4	82257000	S_mansoni	tr|G4M1G7|G4M1G7_SCHMA Growth factor receptor-bound protein, putative OS=Schistosoma mansoni GN=Smp_062950 PE=4 SV=1
G4M1K0	G4M1K0	G4M1K0_SCHMA Dynamin-associated protein, putative	whole_worms	7	48718000	S_mansoni	tr|G4M1K0|G4M1K0_SCHMA Dynamin-associated protein, putative OS=Schistosoma mansoni GN=Smp_135790 PE=4 SV=1
G4M1K6	G4M1K6	G4M1K6_SCHMA Pyridoxamine 5-phosphate oxidase	whole_worms	7	133080000	S_mansoni	tr|G4M1K6|G4M1K6_SCHMA Pyridoxamine 5-phosphate oxidase OS=Schistosoma mansoni GN=Smp_051550.1 PE=3 SV=1
G4M1K9	G4M1K9	G4M1K9_SCHMA Acetyltransferase component of pyruvate dehydrogenase complex	whole_worms	8	226960000	S_mansoni	tr|G4M1K9|G4M1K9_SCHMA Acetyltransferase component of pyruvate dehydrogenase complex OS=Schistosoma mansoni GN=Smp_212190 PE=3 SV=1
G4M1L7	G4M1L7	G4M1L7_SCHMA p25-alpha domain containing protein	whole_worms	3	68141000	S_mansoni	tr|G4M1L7|G4M1L7_SCHMA p25-alpha domain containing protein OS=Schistosoma mansoni GN=Smp_194880 PE=4 SV=1
G4M1N6	G4M1N6	G4M1N6_SCHMA Tropomyosin, putative	whole_worms	9	372140000	S_mansoni	tr|G4M1N6|G4M1N6_SCHMA Tropomyosin, putative OS=Schistosoma mansoni GN=Smp_022170 PE=4 SV=1
G4M1U7;G4M1U8	G4M1U7	G4M1U7_SCHMA Voltage-dependent anion-selective channel,putative	whole_worms	8	1200600000	S_mansoni	tr|G4M1U7|G4M1U7_SCHMA Voltage-dependent anion-selective channel,putative OS=Schistosoma mansoni GN=Smp_091240.2 PE=4 SV=1;tr|G4M1U8|G4M1U8_SCHMA Voltage-dependent anion-selective channel,putative OS=Schistosoma mansoni GN=Smp_091240.1 PE=4 SV=1
G4M1V2	G4M1V2	G4M1V2_SCHMA Uncharacterized protein	whole_worms	4	38495000	S_mansoni	tr|G4M1V2|G4M1V2_SCHMA Uncharacterized protein OS=Schistosoma mansoni GN=Smp_199500 PE=4 SV=1
G4M201	G4M201	G4M201_SCHMA Stromal cell-derived factor 2-like protein	whole_worms	2	19633000	S_mansoni	tr|G4M201|G4M201_SCHMA Stromal cell-derived factor 2-like protein OS=Schistosoma mansoni GN=Smp_199700 PE=4 SV=1
G4M238	G4M238	G4M238_SCHMA 6-phosphogluconate dehydrogenase,putative	whole_worms	3	99309000	S_mansoni	tr|G4M238|G4M238_SCHMA 6-phosphogluconate dehydrogenase,putative OS=Schistosoma mansoni GN=Smp_199860 PE=4 SV=1
G4M241	G4M241	G4M241_SCHMA Uncharacterized protein	whole_worms	4	31104000	S_mansoni	tr|G4M241|G4M241_SCHMA Uncharacterized protein OS=Schistosoma mansoni GN=Smp_205760 PE=4 SV=1
G4M276	G4M276	G4M276_SCHMA Uncharacterized protein	whole_worms	2	94238000	S_mansoni	tr|G4M276|G4M276_SCHMA Uncharacterized protein OS=Schistosoma mansoni GN=Smp_206010 PE=4 SV=1
G4V5C2;G4V5C4;G4V5C1	G4V5C2	G4V5C2_SCHMA Cathepsin B-like peptidase (C01 family)	whole_worms	9	6251000000	S_mansoni	tr|G4V5C2|G4V5C2_SCHMA Cathepsin B-like peptidase (C01 family) OS=Schistosoma mansoni GN=Smp_067060 PE=3 SV=1
G4V5D3	G4V5D3	G4V5D3_SCHMA Cathepsin B-like peptidase (C01 family)	whole_worms	2	17486000	S_mansoni	tr|G4V5D3|G4V5D3_SCHMA Cathepsin B-like peptidase (C01 family) OS=Schistosoma mansoni GN=Smp_085010 PE=3 SV=1
G4V5E4	G4V5E4	G4V5E4_SCHMA Uncharacterized protein	whole_worms	34	1192400000	S_mansoni	tr|G4V5E4|G4V5E4_SCHMA Uncharacterized protein OS=Schistosoma mansoni GN=Smp_181050 PE=4 SV=1
G4V5E6	G4V5E6	G4V5E6_SCHMA Fragile X related 2, frx2	whole_worms	2	22294000	S_mansoni	tr|G4V5E6|G4V5E6_SCHMA Fragile X related 2, frx2 OS=Schistosoma mansoni GN=Smp_016050 PE=4 SV=1
G4V5F6;G4V5F5;G4V5F4	G4V5F6	G4V5F6_SCHMA Putative flotillin-1	whole_worms	2	10342000	S_mansoni	tr|G4V5F6|G4V5F6_SCHMA Putative flotillin-1 OS=Schistosoma mansoni GN=Smp_016200.4 PE=4 SV=1;tr|G4V5F5|G4V5F5_SCHMA Putative flotillin-1 OS=Schistosoma mansoni GN=Smp_016200.3 PE=4 SV=1;tr|G4V5F4|G4V5F4_SCHMA Putative flotillin-1 OS=Schistosoma mansoni GN=
G4V5G1	G4V5G1	G4V5G1_SCHMA Putative mitochondrial import inner membrane translocase subunit tim10	whole_worms	2	16344000	S_mansoni	tr|G4V5G1|G4V5G1_SCHMA Putative mitochondrial import inner membrane translocase subunit tim10 OS=Schistosoma mansoni GN=Smp_016130 PE=3 SV=1
G4V5G7	G4V5G7	G4V5G7_SCHMA Glycogenin-related	whole_worms	13	11194000000	S_mansoni	tr|G4V5G7|G4V5G7_SCHMA Glycogenin-related OS=Schistosoma mansoni GN=Smp_008490 PE=4 SV=1
G4V5I2;G4V5I1;G4V5I3;G4V5I4	G4V5I2	G4V5I2_SCHMA Glyceraldehyde-3-phosphate dehydrogenase	whole_worms	31	71310000000	S_mansoni	tr|G4V5I2|G4V5I2_SCHMA Glyceraldehyde-3-phosphate dehydrogenase OS=Schistosoma mansoni GN=Smp_056970.1 PE=3 SV=1;tr|G4V5I1|G4V5I1_SCHMA Glyceraldehyde-3-phosphate dehydrogenase OS=Schistosoma mansoni GN=Smp_056970.3 PE=3 SV=1;tr|G4V5I3|G4V5I3_SCHMA Glycera
G4V5J1	G4V5J1	G4V5J1_SCHMA Uncharacterized protein	whole_worms	2	12149000	S_mansoni	tr|G4V5J1|G4V5J1_SCHMA Uncharacterized protein OS=Schistosoma mansoni GN=Smp_057060 PE=4 SV=1
G4V5J9	G4V5J9	G4V5J9_SCHMA Uncharacterized protein	whole_worms	2	11806000	S_mansoni	tr|G4V5J9|G4V5J9_SCHMA Uncharacterized protein OS=Schistosoma mansoni GN=Smp_057120 PE=4 SV=1
G4V5M1	G4V5M1	G4V5M1_SCHMA Putative 60s ribosomal protein L35	whole_worms	3	152120000	S_mansoni	tr|G4V5M1|G4V5M1_SCHMA Putative 60s ribosomal protein L35 OS=Schistosoma mansoni GN=Smp_004940 PE=3 SV=1
G4V5M2	G4V5M2	G4V5M2_SCHMA Uncharacterized protein	whole_worms	5	221110000	S_mansoni	tr|G4V5M2|G4V5M2_SCHMA Uncharacterized protein OS=Schistosoma mansoni GN=Smp_005060.1 PE=4 SV=1
G4V5M5;G4V5M6;G4V5M7	G4V5M5	G4V5M5_SCHMA Putative nucleolar protein nol1/nop2	whole_worms	4	28002000	S_mansoni	tr|G4V5M5|G4V5M5_SCHMA Putative nucleolar protein nol1/nop2 OS=Schistosoma mansoni GN=Smp_005080.2 PE=3 SV=1;tr|G4V5M6|G4V5M6_SCHMA Putative nucleolar protein nol1/nop2 OS=Schistosoma mansoni GN=Smp_005080.3 PE=3 SV=1;tr|G4V5M7|G4V5M7_SCHMA Putative nucleo
G4V5N3	G4V5N3	G4V5N3_SCHMA Putative neuronal calcium sensor	whole_worms	6	77672000	S_mansoni	tr|G4V5N3|G4V5N3_SCHMA Putative neuronal calcium sensor OS=Schistosoma mansoni GN=Smp_151600 PE=4 SV=1
G4V5N5	G4V5N5	G4V5N5_SCHMA Putative centrosomal protein of 135 kDa (Cep135 protein) (Centrosomal protein 4)	whole_worms	6	50417000	S_mansoni	tr|G4V5N5|G4V5N5_SCHMA Putative centrosomal protein of 135 kDa (Cep135 protein) (Centrosomal protein 4) OS=Schistosoma mansoni GN=Smp_151590 PE=4 SV=1
G4V5Q2	G4V5Q2	G4V5Q2_SCHMA Uncharacterized protein	whole_worms	3	392440000	S_mansoni	tr|G4V5Q2|G4V5Q2_SCHMA Uncharacterized protein OS=Schistosoma mansoni GN=Smp_092500 PE=4 SV=1
G4V5Q4	G4V5Q4	G4V5Q4_SCHMA Eukaryotic translation initiation factor 3 subunit A	whole_worms	7	97520000	S_mansoni	tr|G4V5Q4|G4V5Q4_SCHMA Eukaryotic translation initiation factor 3 subunit A OS=Schistosoma mansoni GN=Smp_001170 PE=3 SV=1
G4V5S1	G4V5S1	G4V5S1_SCHMA Uncharacterized protein Smp_200240	whole_worms	2	92682000	S_mansoni	tr|G4V5S1|G4V5S1_SCHMA Uncharacterized protein Smp_200240 OS=Schistosoma mansoni GN=Smp_200240 PE=4 SV=1
G4V5U5	G4V5U5	G4V5U5_SCHMA Putative macroglobulin/complement	whole_worms	36	2258000000	S_mansoni	tr|G4V5U5|G4V5U5_SCHMA Putative macroglobulin/complement OS=Schistosoma mansoni GN=Smp_089670 PE=4 SV=1
G4V5U8	G4V5U8	G4V5U8_SCHMA Integrin beta	whole_worms	8	73401000	S_mansoni	tr|G4V5U8|G4V5U8_SCHMA Integrin beta OS=Schistosoma mansoni GN=Smp_089700 PE=3 SV=1
G4V5V3	G4V5V3	G4V5V3_SCHMA 60S ribosomal protein L13	whole_worms	3	591310000	S_mansoni	tr|G4V5V3|G4V5V3_SCHMA 60S ribosomal protein L13 OS=Schistosoma mansoni GN=Smp_022640 PE=3 SV=1
G4V5V7	G4V5V7	G4V5V7_SCHMA Putative tubulin-specific chaperone B (Tubulin folding cofactor B)	whole_worms	6	272750000	S_mansoni	tr|G4V5V7|G4V5V7_SCHMA Putative tubulin-specific chaperone B (Tubulin folding cofactor B) OS=Schistosoma mansoni GN=Smp_055400 PE=4 SV=1
G4V5Y0	G4V5Y0	G4V5Y0_SCHMA Isocitrate dehydrogenase [NAD] subunit, mitochondrial	whole_worms	2	39793000	S_mansoni	tr|G4V5Y0|G4V5Y0_SCHMA Isocitrate dehydrogenase [NAD] subunit, mitochondrial OS=Schistosoma mansoni GN=Smp_056200 PE=3 SV=1
G4V604	G4V604	G4V604_SCHMA Histone deacetylase	whole_worms	3	33389000	S_mansoni	tr|G4V604|G4V604_SCHMA Histone deacetylase OS=Schistosoma mansoni GN=Smp_005210 PE=3 SV=1
G4V611;G4V609;G4V610	G4V611	G4V611_SCHMA EF hand containing protein	whole_worms	18	910530000	S_mansoni	tr|G4V611|G4V611_SCHMA EF hand containing protein OS=Schistosoma mansoni GN=Smp_005230.2 PE=4 SV=1;tr|G4V609|G4V609_SCHMA Putative ef hand containing protein OS=Schistosoma mansoni GN=Smp_005230.1 PE=4 SV=1;tr|G4V610|G4V610_SCHMA EF hand containing protein
G4V630;G4V629	G4V630	G4V630_SCHMA Bicaudal D-like protein	whole_worms	5	84797000	S_mansoni	tr|G4V630|G4V630_SCHMA Bicaudal D-like protein OS=Schistosoma mansoni GN=Smp_028070.2 PE=4 SV=1;tr|G4V629|G4V629_SCHMA Bicaudal D-like protein OS=Schistosoma mansoni GN=Smp_028070.1 PE=4 SV=1
G4V653	G4V653	G4V653_SCHMA Putative talin 2	whole_worms	31	699920000	S_mansoni	tr|G4V653|G4V653_SCHMA Putative talin 2 OS=Schistosoma mansoni GN=Smp_142630 PE=4 SV=1
G4V654	G4V654	G4V654_SCHMA Putative talin	whole_worms	5	36879000	S_mansoni	tr|G4V654|G4V654_SCHMA Putative talin OS=Schistosoma mansoni GN=Smp_037860 PE=4 SV=1
G4V664;G4V663	G4V664	G4V664_SCHMA Similar to TatD DNAse domain containing 1	whole_worms	4	108710000	S_mansoni	tr|G4V664|G4V664_SCHMA Similar to TatD DNAse domain containing 1 OS=Schistosoma mansoni GN=Smp_000810.1 PE=4 SV=1;tr|G4V663|G4V663_SCHMA Tatd DNAse-related OS=Schistosoma mansoni GN=Smp_000810.2 PE=4 SV=1
G4V667	G4V667	G4V667_SCHMA Uncharacterized protein	whole_worms	3	16558000	S_mansoni	tr|G4V667|G4V667_SCHMA Uncharacterized protein OS=Schistosoma mansoni GN=Smp_000780 PE=4 SV=1
G4V669	G4V669	G4V669_SCHMA Family M13 non-peptidase homologue (M13 family)	whole_worms	7	95716000	S_mansoni	tr|G4V669|G4V669_SCHMA Family M13 non-peptidase homologue (M13 family) OS=Schistosoma mansoni GN=Smp_000755 PE=4 SV=1
G4V686	G4V686	G4V686_SCHMA Putative propionyl-CoA carboxylase beta chain,mitochondrial	whole_worms	3	64621000	S_mansoni	tr|G4V686|G4V686_SCHMA Putative propionyl-CoA carboxylase beta chain,mitochondrial OS=Schistosoma mansoni GN=Smp_163230 PE=4 SV=1
G4V688	G4V688	G4V688_SCHMA Putative WD-repeat protein	whole_worms	9	104420000	S_mansoni	tr|G4V688|G4V688_SCHMA Putative WD-repeat protein OS=Schistosoma mansoni GN=Smp_163210 PE=4 SV=1
G4V698	G4V698	G4V698_SCHMA Putative malate dehydrogenase	whole_worms	12	273550000	S_mansoni	tr|G4V698|G4V698_SCHMA Putative malate dehydrogenase OS=Schistosoma mansoni GN=Smp_129610 PE=4 SV=1
G4V6B6	G4V6B6	G4V6B6_SCHMA Putative chromosome transmission fidelity factor	whole_worms	4	159790000	S_mansoni	tr|G4V6B6|G4V6B6_SCHMA Putative chromosome transmission fidelity factor OS=Schistosoma mansoni GN=Smp_004020 PE=4 SV=1
G4V6C2	G4V6C2	G4V6C2_SCHMA Putative elongation factor-1 beta,delta	whole_worms	3	106920000	S_mansoni	tr|G4V6C2|G4V6C2_SCHMA Putative elongation factor-1 beta,delta OS=Schistosoma mansoni GN=Smp_003970 PE=4 SV=1
G4V6D5	G4V6D5	G4V6D5_SCHMA Succinate dehydrogenase [ubiquinone] cytochrome b small subunit	whole_worms	2	78545000	S_mansoni	tr|G4V6D5|G4V6D5_SCHMA Succinate dehydrogenase [ubiquinone] cytochrome b small subunit OS=Schistosoma mansoni GN=Smp_037910 PE=3 SV=1
G4V6D6	G4V6D6	G4V6D6_SCHMA Uncharacterized protein	whole_worms	3	118980000	S_mansoni	tr|G4V6D6|G4V6D6_SCHMA Uncharacterized protein OS=Schistosoma mansoni GN=Smp_084620 PE=4 SV=1
G4V6E2;G4V6E1;G4V6E3	G4V6E2	G4V6E2_SCHMA Splicing factor 3b, subunit 1-related	whole_worms	9	236890000	S_mansoni	tr|G4V6E2|G4V6E2_SCHMA Splicing factor 3b, subunit 1-related OS=Schistosoma mansoni GN=Smp_141630.2 PE=4 SV=1;tr|G4V6E1|G4V6E1_SCHMA Splicing factor 3b, subunit 1-related OS=Schistosoma mansoni GN=Smp_141630.1 PE=4 SV=1
G4V6G8	G4V6G8	G4V6G8_SCHMA Putative kunitz-type protease inhibitor	whole_worms	4	74027000	S_mansoni	tr|G4V6G8|G4V6G8_SCHMA Putative kunitz-type protease inhibitor OS=Schistosoma mansoni GN=Smp_180810 PE=4 SV=1
G4V6G9	G4V6G9	G4V6G9_SCHMA Putative titin	whole_worms	23	5478500000	S_mansoni	tr|G4V6G9|G4V6G9_SCHMA Putative titin OS=Schistosoma mansoni GN=Smp_105020 PE=4 SV=1
G4V6K8	G4V6K8	G4V6K8_SCHMA Putative histone h1/h5	whole_worms	3	740420000	S_mansoni	tr|G4V6K8|G4V6K8_SCHMA Putative histone h1/h5 OS=Schistosoma mansoni GN=Smp_003770 PE=3 SV=1
G4V6L7	G4V6L7	G4V6L7_SCHMA Putative dead box ATP-dependent RNA helicase	whole_worms	5	198000000	S_mansoni	tr|G4V6L7|G4V6L7_SCHMA Putative dead box ATP-dependent RNA helicase OS=Schistosoma mansoni GN=Smp_003660 PE=4 SV=1
G4V6M3;G4V6M2	G4V6M3	G4V6M3_SCHMA Uncharacterized protein	whole_worms	2	47243000	S_mansoni	tr|G4V6M3|G4V6M3_SCHMA Uncharacterized protein OS=Schistosoma mansoni GN=Smp_003610.2 PE=4 SV=1;tr|G4V6M2|G4V6M2_SCHMA Uncharacterized protein OS=Schistosoma mansoni GN=Smp_003610.1 PE=4 SV=1
G4V6N3;G4V6N2;G4V6N1	G4V6N3	G4V6N3_SCHMA Venom allergen-like (VAL) 6 protein	whole_worms	12	990990000	S_mansoni	tr|G4V6N3|G4V6N3_SCHMA Venom allergen-like (VAL) 6 protein OS=Schistosoma mansoni GN=Smp_124050.4 PE=4 SV=1;tr|G4V6N2|G4V6N2_SCHMA Venom allergen-like (VAL) 6 protein OS=Schistosoma mansoni GN=Smp_124050.2 PE=4 SV=1;tr|G4V6N1|G4V6N1_SCHMA Venom allergen-li
G4V6P2;C4QC98;G4V6P3	G4V6P2	G4V6P2_SCHMA Putative threonyl-tRNA synthetase	whole_worms	6	125050000	S_mansoni	tr|G4V6P2|G4V6P2_SCHMA Putative threonyl-tRNA synthetase OS=Schistosoma mansoni GN=Smp_123990 PE=4 SV=1
G4V6P4	G4V6P4	G4V6P4_SCHMA Putative 60s ribosomal protein L23a	whole_worms	6	923840000	S_mansoni	tr|G4V6P4|G4V6P4_SCHMA Putative 60s ribosomal protein L23a OS=Schistosoma mansoni GN=Smp_003410 PE=3 SV=1
G4V6P9	G4V6P9	G4V6P9_SCHMA Putative zinc phosphodiesterase	whole_worms	3	12929000	S_mansoni	tr|G4V6P9|G4V6P9_SCHMA Putative zinc phosphodiesterase OS=Schistosoma mansoni GN=Smp_068090 PE=3 SV=1
G4V6S8	G4V6S8	G4V6S8_SCHMA Uncharacterized protein	whole_worms	2	20603000	S_mansoni	tr|G4V6S8|G4V6S8_SCHMA Uncharacterized protein OS=Schistosoma mansoni GN=Smp_196840 PE=4 SV=1
G4V6T2	G4V6T2	G4V6T2_SCHMA Putative cystathionine beta-lyase	whole_worms	4	90359000	S_mansoni	tr|G4V6T2|G4V6T2_SCHMA Putative cystathionine beta-lyase OS=Schistosoma mansoni GN=Smp_083650 PE=3 SV=1
G4V6T7;G4V6T8	G4V6T7	G4V6T7_SCHMA Uncharacterized protein	whole_worms	5	147560000	S_mansoni	tr|G4V6T7|G4V6T7_SCHMA Uncharacterized protein OS=Schistosoma mansoni GN=Smp_083730.1 PE=4 SV=1;tr|G4V6T8|G4V6T8_SCHMA Uncharacterized protein OS=Schistosoma mansoni GN=Smp_083730.2 PE=4 SV=1
G4V6T9	G4V6T9	G4V6T9_SCHMA Putative centrin	whole_worms	2	11318000	S_mansoni	tr|G4V6T9|G4V6T9_SCHMA Putative centrin OS=Schistosoma mansoni GN=Smp_083740 PE=4 SV=1
G4V6X1	G4V6X1	G4V6X1_SCHMA Sh3 domain grb2-like protein B1 (Endophilin B1)	whole_worms	16	4326100000	S_mansoni	tr|G4V6X1|G4V6X1_SCHMA Sh3 domain grb2-like protein B1 (Endophilin B1) OS=Schistosoma mansoni GN=Smp_003230 PE=4 SV=1
G4V6Y4;G4V6Y3	G4V6Y4	G4V6Y4_SCHMA Nadrin-like protein	whole_worms	5	550270000	S_mansoni	tr|G4V6Y4|G4V6Y4_SCHMA Nadrin-like protein OS=Schistosoma mansoni GN=Smp_003110.2 PE=4 SV=1;tr|G4V6Y3|G4V6Y3_SCHMA Nadrin-like protein OS=Schistosoma mansoni GN=Smp_003110.1 PE=4 SV=1
G4V6Y5	G4V6Y5	G4V6Y5_SCHMA Kettin/titin-related protein	whole_worms	10	1019800000	S_mansoni	tr|G4V6Y5|G4V6Y5_SCHMA Kettin/titin-related protein OS=Schistosoma mansoni GN=Smp_197080 PE=4 SV=1
G4V6Z2	G4V6Z2	G4V6Z2_SCHMA Putative gaba(A) receptor-associated protein	whole_worms	3	28122000	S_mansoni	tr|G4V6Z2|G4V6Z2_SCHMA Putative gaba(A) receptor-associated protein OS=Schistosoma mansoni GN=Smp_073790 PE=3 SV=1
G4V6Z7	G4V6Z7	G4V6Z7_SCHMA Actin-related protein 2/3 complex subunit 5	whole_worms	5	169320000	S_mansoni	tr|G4V6Z7|G4V6Z7_SCHMA Actin-related protein 2/3 complex subunit 5 OS=Schistosoma mansoni GN=Smp_073720.1 PE=3 SV=1
G4V705	G4V705	G4V705_SCHMA Putative methionyl-tRNA synthetase	whole_worms	10	664440000	S_mansoni	tr|G4V705|G4V705_SCHMA Putative methionyl-tRNA synthetase OS=Schistosoma mansoni GN=Smp_073620 PE=4 SV=1
G4V708	G4V708	G4V708_SCHMA Putative platelet-activating factor acetylhydrolase ib	whole_worms	4	43138000	S_mansoni	tr|G4V708|G4V708_SCHMA Putative platelet-activating factor acetylhydrolase ib OS=Schistosoma mansoni GN=Smp_073600 PE=4 SV=1
G4V709	G4V709	G4V709_SCHMA GTP-binding protein-like protein	whole_worms	3	74945000	S_mansoni	tr|G4V709|G4V709_SCHMA GTP-binding protein-like protein OS=Schistosoma mansoni GN=Smp_073590 PE=3 SV=1
G4V713	G4V713	G4V713_SCHMA Putative eukaryotictranslation initiation factor 3 subunit	whole_worms	6	223220000	S_mansoni	tr|G4V713|G4V713_SCHMA Putative eukaryotictranslation initiation factor 3 subunit OS=Schistosoma mansoni GN=Smp_006000 PE=4 SV=1
G4V714	G4V714	G4V714_SCHMA Putative eukaryotictranslation initiation factor 3 subunit	whole_worms	2	18949000	S_mansoni	tr|G4V714|G4V714_SCHMA Putative eukaryotictranslation initiation factor 3 subunit OS=Schistosoma mansoni GN=Smp_101200 PE=4 SV=1
G4V719	G4V719	G4V719_SCHMA Putative bcl2-associated athanogene	whole_worms	5	150840000	S_mansoni	tr|G4V719|G4V719_SCHMA Putative bcl2-associated athanogene OS=Schistosoma mansoni GN=Smp_005900 PE=4 SV=1
G4V721	G4V721	G4V721_SCHMA Putative phosphoenolpyruvate carboxykinase	whole_worms	35	10085000000	S_mansoni	tr|G4V721|G4V721_SCHMA Putative phosphoenolpyruvate carboxykinase OS=Schistosoma mansoni GN=Smp_005880 PE=3 SV=1
G4V725;G4V723;G4V724	G4V725	G4V725_SCHMA Uncharacterized protein	whole_worms	12	1195000000	S_mansoni	tr|G4V725|G4V725_SCHMA Uncharacterized protein OS=Schistosoma mansoni GN=Smp_005860.1 PE=4 SV=1;tr|G4V723|G4V723_SCHMA Uncharacterized protein OS=Schistosoma mansoni GN=Smp_005860.2 PE=4 SV=1;tr|G4V724|G4V724_SCHMA Uncharacterized protein OS=Schistosoma ma
G4V740	G4V740	G4V740_SCHMA Putative aquaporin-3	whole_worms	4	218550000	S_mansoni	tr|G4V740|G4V740_SCHMA Putative aquaporin-3 OS=Schistosoma mansoni GN=Smp_005720 PE=3 SV=1
G4V750;G4V751;G4V752	G4V750	G4V750_SCHMA Putative granulin	whole_worms	4	22798000	S_mansoni	tr|G4V750|G4V750_SCHMA Putative granulin OS=Schistosoma mansoni GN=Smp_170550.2 PE=4 SV=1;tr|G4V751|G4V751_SCHMA Putative granulin OS=Schistosoma mansoni GN=Smp_170550.3 PE=4 SV=1;tr|G4V752|G4V752_SCHMA Putative granulin OS=Schistosoma mansoni GN=Smp_17055
G4V768	G4V768	G4V768_SCHMA Putative wd-repeat protein	whole_worms	3	34946000	S_mansoni	tr|G4V768|G4V768_SCHMA Putative wd-repeat protein OS=Schistosoma mansoni GN=Smp_167150 PE=4 SV=1
G4V775;G4V776	G4V775	G4V775_SCHMA Adducin related protein	whole_worms	6	119360000	S_mansoni	tr|G4V775|G4V775_SCHMA Adducin related protein OS=Schistosoma mansoni GN=Smp_083040.1 PE=4 SV=1;tr|G4V776|G4V776_SCHMA Adducin related protein OS=Schistosoma mansoni GN=Smp_083040.2 PE=4 SV=1
G4V779;G4V780	G4V779	G4V779_SCHMA Elongation factor Tu	whole_worms	4	46238000	S_mansoni	tr|G4V779|G4V779_SCHMA Elongation factor Tu OS=Schistosoma mansoni GN=Smp_073500.1 PE=3 SV=1;tr|G4V780|G4V780_SCHMA Elongation factor Tu OS=Schistosoma mansoni GN=Smp_073500.2 PE=3 SV=1
G4V785	G4V785	G4V785_SCHMA Putative prefoldin subunit	whole_worms	3	55235000	S_mansoni	tr|G4V785|G4V785_SCHMA Putative prefoldin subunit OS=Schistosoma mansoni GN=Smp_073540 PE=4 SV=1
G4V788;G4V789	G4V788	G4V788_SCHMA G beta-like protein gbl	whole_worms	3	32660000	S_mansoni	tr|G4V788|G4V788_SCHMA G beta-like protein gbl OS=Schistosoma mansoni GN=Smp_073560.2 PE=4 SV=1;tr|G4V789|G4V789_SCHMA G beta-like protein gbl OS=Schistosoma mansoni GN=Smp_073560.1 PE=4 SV=1
G4V790	G4V790	G4V790_SCHMA Deoxyuridine 5-triphosphate nucleotidohydrolase	whole_worms	3	87165000	S_mansoni	tr|G4V790|G4V790_SCHMA Deoxyuridine 5-triphosphate nucleotidohydrolase OS=Schistosoma mansoni GN=Smp_079240 PE=4 SV=1
G4V793;G4V792	G4V793	G4V793_SCHMA GTP-binding nuclear protein	whole_worms	3	143890000	S_mansoni	tr|G4V793|G4V793_SCHMA GTP-binding nuclear protein OS=Schistosoma mansoni GN=Smp_079430.2 PE=3 SV=1;tr|G4V792|G4V792_SCHMA Putative ran OS=Schistosoma mansoni GN=Smp_079430.1 PE=4 SV=1
G4V7B3;G4V7B4	G4V7B3	G4V7B3_SCHMA Putative rna binding motif protein 4,lark	whole_worms	11	1354600000	S_mansoni	tr|G4V7B3|G4V7B3_SCHMA Putative rna binding motif protein 4,lark OS=Schistosoma mansoni GN=Smp_079290.3 PE=4 SV=1;tr|G4V7B4|G4V7B4_SCHMA Putative rna binding motif protein 4,lark OS=Schistosoma mansoni GN=Smp_079290.1 PE=4 SV=1
G4V7B6	G4V7B6	G4V7B6_SCHMA Crp-related	whole_worms	7	12313000000	S_mansoni	tr|G4V7B6|G4V7B6_SCHMA Crp-related OS=Schistosoma mansoni GN=Smp_079270 PE=4 SV=1
G4V7D1	G4V7D1	G4V7D1_SCHMA Cathepsin B (C01 family)	whole_worms	3	33546000	S_mansoni	tr|G4V7D1|G4V7D1_SCHMA Cathepsin B (C01 family) OS=Schistosoma mansoni GN=Smp_085180 PE=3 SV=1
G4V7D8;G4V7D7	G4V7D8	G4V7D8_SCHMA Uncharacterized protein	whole_worms	5	95424000	S_mansoni	tr|G4V7D8|G4V7D8_SCHMA Uncharacterized protein OS=Schistosoma mansoni GN=Smp_083080.1 PE=4 SV=1;tr|G4V7D7|G4V7D7_SCHMA Uncharacterized protein OS=Schistosoma mansoni GN=Smp_083080.2 PE=4 SV=1
G4V7G3	G4V7G3	G4V7G3_SCHMA Proteasome assembly chaperone 2	whole_worms	3	73119000	S_mansoni	tr|G4V7G3|G4V7G3_SCHMA Proteasome assembly chaperone 2 OS=Schistosoma mansoni GN=Smp_126670 PE=3 SV=1
G4V7H0	G4V7H0	G4V7H0_SCHMA Putative pap-inositol-1,4-phosphatase	whole_worms	7	106830000	S_mansoni	tr|G4V7H0|G4V7H0_SCHMA Putative pap-inositol-1,4-phosphatase OS=Schistosoma mansoni GN=Smp_008320 PE=4 SV=1
G4V7J0	G4V7J0	G4V7J0_SCHMA Uncharacterized protein	whole_worms	20	2759100000	S_mansoni	tr|G4V7J0|G4V7J0_SCHMA Uncharacterized protein OS=Schistosoma mansoni GN=Smp_126540 PE=4 SV=1
G4V7P2;G4V7P3	G4V7P2	G4V7P2_SCHMA Uncharacterized protein	whole_worms	9	1845300000	S_mansoni	tr|G4V7P2|G4V7P2_SCHMA Uncharacterized protein OS=Schistosoma mansoni GN=Smp_035560.2 PE=4 SV=1;tr|G4V7P3|G4V7P3_SCHMA Uncharacterized protein OS=Schistosoma mansoni GN=Smp_035560.1 PE=4 SV=1
G4V7P4	G4V7P4	G4V7P4_SCHMA Serine/threonine-protein phosphatase	whole_worms	7	189620000	S_mansoni	tr|G4V7P4|G4V7P4_SCHMA Serine/threonine-protein phosphatase OS=Schistosoma mansoni GN=Smp_035580 PE=3 SV=1
G4V7Q4	G4V7Q4	G4V7Q4_SCHMA Pyruvate carboxylase	whole_worms	15	214010000	S_mansoni	tr|G4V7Q4|G4V7Q4_SCHMA Pyruvate carboxylase OS=Schistosoma mansoni GN=Smp_141360 PE=4 SV=1
G4V7Q9	G4V7Q9	G4V7Q9_SCHMA Putative adenosine deaminase	whole_worms	10	589680000	S_mansoni	tr|G4V7Q9|G4V7Q9_SCHMA Putative adenosine deaminase OS=Schistosoma mansoni GN=Smp_035700 PE=4 SV=1
G4V7R0	G4V7R0	G4V7R0_SCHMA Innexin	whole_worms	6	125860000	S_mansoni	tr|G4V7R0|G4V7R0_SCHMA Innexin OS=Schistosoma mansoni GN=inx PE=3 SV=1
G4V7R2;G4V7R4;G4V7R1;G4V7R3	G4V7R2	G4V7R2_SCHMA Innexin	whole_worms	13	1229700000	S_mansoni	tr|G4V7R2|G4V7R2_SCHMA Innexin OS=Schistosoma mansoni GN=inx PE=3 SV=1;tr|G4V7R4|G4V7R4_SCHMA Innexin OS=Schistosoma mansoni GN=inx PE=3 SV=1;tr|G4V7R1|G4V7R1_SCHMA Innexin OS=Schistosoma mansoni GN=inx PE=3 SV=1;tr|G4V7R3|G4V7R3_SCHMA Innexin OS=Schistoso
G4V7R9	G4V7R9	G4V7R9_SCHMA Dolichyl-diphosphooligosaccharide--protein glycosyltransferase 48 kDa subunit	whole_worms	3	88564000	S_mansoni	tr|G4V7R9|G4V7R9_SCHMA Dolichyl-diphosphooligosaccharide--protein glycosyltransferase 48 kDa subunit OS=Schistosoma mansoni GN=Smp_035470 PE=3 SV=1
G4V7S7	G4V7S7	G4V7S7_SCHMA Putative nucleobindin	whole_worms	2	33478000	S_mansoni	tr|G4V7S7|G4V7S7_SCHMA Putative nucleobindin OS=Schistosoma mansoni GN=Smp_144560 PE=4 SV=1
G4V7S8	G4V7S8	G4V7S8_SCHMA Serine hydroxymethyltransferase	whole_worms	5	86481000	S_mansoni	tr|G4V7S8|G4V7S8_SCHMA Serine hydroxymethyltransferase OS=Schistosoma mansoni GN=Smp_144570 PE=3 SV=1
G4V7U3	G4V7U3	G4V7U3_SCHMA 40S ribosomal protein S8	whole_worms	9	517650000	S_mansoni	tr|G4V7U3|G4V7U3_SCHMA 40S ribosomal protein S8 OS=Schistosoma mansoni GN=Smp_054780 PE=3 SV=1
G4V7W1	G4V7W1	G4V7W1_SCHMA Putative pinch	whole_worms	2	18454000	S_mansoni	tr|G4V7W1|G4V7W1_SCHMA Putative pinch OS=Schistosoma mansoni GN=Smp_165070 PE=4 SV=1
G4V7X4	G4V7X4	G4V7X4_SCHMA Putative ctl2	whole_worms	3	13717000	S_mansoni	tr|G4V7X4|G4V7X4_SCHMA Putative ctl2 OS=Schistosoma mansoni GN=Smp_160740 PE=3 SV=1
G4V7X9	G4V7X9	G4V7X9_SCHMA Adducin related protein	whole_worms	17	313200000	S_mansoni	tr|G4V7X9|G4V7X9_SCHMA Adducin related protein OS=Schistosoma mansoni GN=Smp_071140 PE=4 SV=1
G4V7Y3;G4V7Y4	G4V7Y3	G4V7Y3_SCHMA Uncharacterized protein	whole_worms	2	21619000	S_mansoni	tr|G4V7Y3|G4V7Y3_SCHMA Uncharacterized protein OS=Schistosoma mansoni GN=Smp_035430.1 PE=4 SV=1;tr|G4V7Y4|G4V7Y4_SCHMA Uncharacterized protein OS=Schistosoma mansoni GN=Smp_035430.2 PE=4 SV=1
G4V7Z2	G4V7Z2	G4V7Z2_SCHMA Putative sfrs11 protein	whole_worms	5	50122000	S_mansoni	tr|G4V7Z2|G4V7Z2_SCHMA Putative sfrs11 protein OS=Schistosoma mansoni GN=Smp_035310 PE=4 SV=1
G4V7Z7;G4V7Z8	G4V7Z7	G4V7Z7_SCHMA Malate dehydrogenase	whole_worms	25	6153700000	S_mansoni	tr|G4V7Z7|G4V7Z7_SCHMA Malate dehydrogenase OS=Schistosoma mansoni GN=Smp_035270.2 PE=3 SV=1;tr|G4V7Z8|G4V7Z8_SCHMA Malate dehydrogenase OS=Schistosoma mansoni GN=Smp_035270.1 PE=3 SV=1
G4V7Z9	G4V7Z9	G4V7Z9_SCHMA Epidermal growth factor receptor kinase substrate eps8-related protein	whole_worms	3	96323000	S_mansoni	tr|G4V7Z9|G4V7Z9_SCHMA Epidermal growth factor receptor kinase substrate eps8-related protein OS=Schistosoma mansoni GN=Smp_035260.1 PE=4 SV=1
G4V802	G4V802	G4V802_SCHMA Uncharacterized protein	whole_worms	34	1300100000	S_mansoni	tr|G4V802|G4V802_SCHMA Uncharacterized protein OS=Schistosoma mansoni GN=Smp_035210 PE=4 SV=1
G4V805;G4V806;G4V804;G4V803	G4V805	G4V805_SCHMA Putative hsp40, subfamily A, members 1,2,4	whole_worms	14	1415100000	S_mansoni	tr|G4V805|G4V805_SCHMA Putative hsp40, subfamily A, members 1,2,4 OS=Schistosoma mansoni GN=Smp_035200.4 PE=3 SV=1;tr|G4V806|G4V806_SCHMA Putative hsp40, subfamily A, members 1,2,4 OS=Schistosoma mansoni GN=Smp_035200.1 PE=4 SV=1;tr|G4V804|G4V804_SCHMA Put
G4V830	G4V830	G4V830_SCHMA Putative tfiid subunit	whole_worms	2	43601000	S_mansoni	tr|G4V830|G4V830_SCHMA Putative tfiid subunit OS=Schistosoma mansoni GN=Smp_141140 PE=4 SV=1
G4V839;G4V838;G4V840	G4V839	G4V839_SCHMA Uncharacterized protein	whole_worms	13	184070000	S_mansoni	tr|G4V839|G4V839_SCHMA Uncharacterized protein OS=Schistosoma mansoni GN=Smp_034940.2 PE=4 SV=1;tr|G4V838|G4V838_SCHMA Uncharacterized protein OS=Schistosoma mansoni GN=Smp_034940.1 PE=4 SV=1;tr|G4V840|G4V840_SCHMA Uncharacterized protein OS=Schistosoma ma
G4V841	G4V841	G4V841_SCHMA Putative DNAj (Hsp40) homolog, subfamily B, member	whole_worms	3	28312000	S_mansoni	tr|G4V841|G4V841_SCHMA Putative DNAj (Hsp40) homolog, subfamily B, member OS=Schistosoma mansoni GN=Smp_141080 PE=4 SV=1
G4V850	G4V850	G4V850_SCHMA Putative dynein light chain	whole_worms	3	276120000	S_mansoni	tr|G4V850|G4V850_SCHMA Putative dynein light chain OS=Schistosoma mansoni GN=Smp_174510 PE=4 SV=1
G4V853	G4V853	G4V853_SCHMA Putative dynein light chain	whole_worms	6	1291500000	S_mansoni	tr|G4V853|G4V853_SCHMA Putative dynein light chain OS=Schistosoma mansoni GN=Smp_095520 PE=4 SV=1
G4V854	G4V854	G4V854_SCHMA Uncharacterized protein Smp_201060	whole_worms	5	3801300000	S_mansoni	tr|G4V854|G4V854_SCHMA Uncharacterized protein Smp_201060 OS=Schistosoma mansoni GN=Smp_201060 PE=4 SV=1
G4V876	G4V876	G4V876_SCHMA Synaptosomal-associated protein	whole_worms	3	83811000	S_mansoni	tr|G4V876|G4V876_SCHMA Synaptosomal-associated protein OS=Schistosoma mansoni GN=Smp_164210 PE=3 SV=1
G4V888;G4V889;G4V890	G4V888	G4V888_SCHMA Uncharacterized protein	whole_worms	2	10492000	S_mansoni	tr|G4V888|G4V888_SCHMA Uncharacterized protein OS=Schistosoma mansoni GN=Smp_006830.3 PE=4 SV=1;tr|G4V889|G4V889_SCHMA Uncharacterized protein OS=Schistosoma mansoni GN=Smp_006830.1 PE=4 SV=1;tr|G4V890|G4V890_SCHMA Uncharacterized protein OS=Schistosoma ma
G4V895	G4V895	G4V895_SCHMA Uncharacterized protein	whole_worms	7	1069900000	S_mansoni	tr|G4V895|G4V895_SCHMA Uncharacterized protein OS=Schistosoma mansoni GN=Smp_006860.2 PE=4 SV=1
G4V8A5	G4V8A5	G4V8A5_SCHMA Putative spectrin beta chain, brain 4 (Spectrin, non-erythroid beta chain 4) (Beta-V spectrin) (BSPECV)	whole_worms	120	9542200000	S_mansoni	tr|G4V8A5|G4V8A5_SCHMA Putative spectrin beta chain, brain 4 (Spectrin, non-erythroid beta chain 4) (Beta-V spectrin) (BSPECV) OS=Schistosoma mansoni GN=Smp_196570 PE=4 SV=1
G4V8A7	G4V8A7	G4V8A7_SCHMA Putative collagen alpha-1(V) chain	whole_worms	5	108880000	S_mansoni	tr|G4V8A7|G4V8A7_SCHMA Putative collagen alpha-1(V) chain OS=Schistosoma mansoni GN=Smp_170330 PE=3 SV=1
G4V8A8	G4V8A8	G4V8A8_SCHMA Putative collagen alpha-1(V) chain	whole_worms	6	158430000	S_mansoni	tr|G4V8A8|G4V8A8_SCHMA Putative collagen alpha-1(V) chain OS=Schistosoma mansoni GN=Smp_170340 PE=3 SV=1
G4V8C2	G4V8C2	G4V8C2_SCHMA Reticulon-like protein	whole_worms	5	176640000	S_mansoni	tr|G4V8C2|G4V8C2_SCHMA Reticulon-like protein OS=Schistosoma mansoni GN=Smp_020370 PE=4 SV=1
G4V8C4	G4V8C4	G4V8C4_SCHMA Putative alpha-glucosidase	whole_worms	19	1182600000	S_mansoni	tr|G4V8C4|G4V8C4_SCHMA Putative alpha-glucosidase OS=Schistosoma mansoni GN=Smp_020340 PE=3 SV=1
G4V8C7	G4V8C7	G4V8C7_SCHMA ATP-dependent Clp protease proteolytic subunit	whole_worms	3	49252000	S_mansoni	tr|G4V8C7|G4V8C7_SCHMA ATP-dependent Clp protease proteolytic subunit OS=Schistosoma mansoni GN=Smp_210400 PE=3 SV=1
G4V8D5;G4V8D6	G4V8D5	G4V8D5_SCHMA Putative zeta-coat protein	whole_worms	2	16037000	S_mansoni	tr|G4V8D5|G4V8D5_SCHMA Putative zeta-coat protein OS=Schistosoma mansoni GN=Smp_020220.1 PE=4 SV=1;tr|G4V8D6|G4V8D6_SCHMA Putative zeta-coat protein OS=Schistosoma mansoni GN=Smp_020220.2 PE=4 SV=1
G4V8E4;G4V8E5	G4V8E4	G4V8E4_SCHMA Putative dead box ATP-dependent RNA helicase	whole_worms	4	43738000	S_mansoni	tr|G4V8E4|G4V8E4_SCHMA Putative dead box ATP-dependent RNA helicase OS=Schistosoma mansoni GN=Smp_133120.1 PE=4 SV=1;tr|G4V8E5|G4V8E5_SCHMA Putative dead box ATP-dependent RNA helicase OS=Schistosoma mansoni GN=Smp_133120.2 PE=4 SV=1
G4V8F8	G4V8F8	G4V8F8_SCHMA Uncharacterized protein	whole_worms	19	1300300000	S_mansoni	tr|G4V8F8|G4V8F8_SCHMA Uncharacterized protein OS=Schistosoma mansoni GN=Smp_020070 PE=4 SV=1
G4V8G8	G4V8G8	G4V8G8_SCHMA Putative syntaxin	whole_worms	3	69612000	S_mansoni	tr|G4V8G8|G4V8G8_SCHMA Putative syntaxin OS=Schistosoma mansoni GN=Smp_019890 PE=3 SV=1
G4V8I3	G4V8I3	G4V8I3_SCHMA Putative signal recognition particle 72 kDa subunit	whole_worms	2	38190000	S_mansoni	tr|G4V8I3|G4V8I3_SCHMA Putative signal recognition particle 72 kDa subunit OS=Schistosoma mansoni GN=Smp_207010 PE=4 SV=1
G4V8J4	G4V8J4	G4V8J4_SCHMA Thioredoxin glutathione reductase	whole_worms	19	1561700000	S_mansoni	tr|G4V8J4|G4V8J4_SCHMA Thioredoxin glutathione reductase OS=Schistosoma mansoni GN=Smp_048430 PE=3 SV=1
G4V8L1	G4V8L1	G4V8L1_SCHMA Uncharacterized protein	whole_worms	2	19800000	S_mansoni	tr|G4V8L1|G4V8L1_SCHMA Uncharacterized protein OS=Schistosoma mansoni GN=Smp_090870 PE=4 SV=1
G4V8L2	G4V8L2	G4V8L2_SCHMA Uncharacterized protein	whole_worms	6	150640000	S_mansoni	tr|G4V8L2|G4V8L2_SCHMA Uncharacterized protein OS=Schistosoma mansoni GN=Smp_090860 PE=4 SV=1
G4V8N4	G4V8N4	G4V8N4_SCHMA Peptidyl-prolyl cis-trans isomerase	whole_worms	2	65128000	S_mansoni	tr|G4V8N4|G4V8N4_SCHMA Peptidyl-prolyl cis-trans isomerase OS=Schistosoma mansoni GN=Smp_210750 PE=4 SV=1
G4V8Q2	G4V8Q2	G4V8Q2_SCHMA Uncharacterized protein	whole_worms	2	218810000	S_mansoni	tr|G4V8Q2|G4V8Q2_SCHMA Uncharacterized protein OS=Schistosoma mansoni GN=Smp_131790 PE=4 SV=1
G4V8Q6	G4V8Q6	G4V8Q6_SCHMA Uncharacterized protein	whole_worms	13	409410000	S_mansoni	tr|G4V8Q6|G4V8Q6_SCHMA Uncharacterized protein OS=Schistosoma mansoni GN=Smp_093220 PE=4 SV=1
G4V8S1;G4V8S0	G4V8S1	G4V8S1_SCHMA Non-specific serine/threonine protein kinase	whole_worms	2	18644000	S_mansoni	tr|G4V8S1|G4V8S1_SCHMA Non-specific serine/threonine protein kinase OS=Schistosoma mansoni GN=Smp_014170.1 PE=4 SV=1;tr|G4V8S0|G4V8S0_SCHMA Non-specific serine/threonine protein kinase OS=Schistosoma mansoni GN=Smp_014170.2 PE=4 SV=1
G4V8U2;G4V8U3;G4V8U1	G4V8U2	G4V8U2_SCHMA Uncharacterized protein	whole_worms	5	84339000	S_mansoni	tr|G4V8U2|G4V8U2_SCHMA Uncharacterized protein OS=Schistosoma mansoni GN=Smp_097240.1 PE=3 SV=1;tr|G4V8U3|G4V8U3_SCHMA Uncharacterized protein OS=Schistosoma mansoni GN=Smp_097240.2 PE=3 SV=1;tr|G4V8U1|G4V8U1_SCHMA Uncharacterized protein OS=Schistosoma ma
G4V8V7	G4V8V7	G4V8V7_SCHMA Putative bromodomain-containing protein 3, brd3	whole_worms	2	15955000	S_mansoni	tr|G4V8V7|G4V8V7_SCHMA Putative bromodomain-containing protein 3, brd3 OS=Schistosoma mansoni GN=Smp_147950 PE=4 SV=1
G4V8X7;G4V8X3;G4V8Y3	G4V8X7	G4V8X7_SCHMA Putative heat shock protein-HSP20/alpha crystallin family	whole_worms	16	3691100000	S_mansoni	tr|G4V8X7|G4V8X7_SCHMA Putative heat shock protein-HSP20/alpha crystallin family OS=Schistosoma mansoni GN=Smp_049250 PE=3 SV=1
G4V8X8	G4V8X8	G4V8X8_SCHMA Putative heat shock protein hsp16	whole_worms	17	871090000	S_mansoni	tr|G4V8X8|G4V8X8_SCHMA Putative heat shock protein hsp16 OS=Schistosoma mansoni GN=Smp_148530 PE=3 SV=1
G4V8X9	G4V8X9	G4V8X9_SCHMA Putative heat shock protein	whole_worms	17	1846300000	S_mansoni	tr|G4V8X9|G4V8X9_SCHMA Putative heat shock protein OS=Schistosoma mansoni GN=Smp_049270 PE=3 SV=1
G4V8Z1	G4V8Z1	G4V8Z1_SCHMA Putative supervillin	whole_worms	5	35936000	S_mansoni	tr|G4V8Z1|G4V8Z1_SCHMA Putative supervillin OS=Schistosoma mansoni GN=Smp_196250 PE=4 SV=1
G4V906	G4V906	G4V906_SCHMA Putative wd repeat protein SL1-17	whole_worms	9	325630000	S_mansoni	tr|G4V906|G4V906_SCHMA Putative wd repeat protein SL1-17 OS=Schistosoma mansoni GN=Smp_049520 PE=4 SV=1
G4V913	G4V913	G4V913_SCHMA Uncharacterized protein	whole_worms	9	690290000	S_mansoni	tr|G4V913|G4V913_SCHMA Uncharacterized protein OS=Schistosoma mansoni GN=Smp_175570 PE=4 SV=1
G4V926	G4V926	G4V926_SCHMA Proteasome catalytic subunit 1 (T01 family)	whole_worms	10	3653800000	S_mansoni	tr|G4V926|G4V926_SCHMA Proteasome catalytic subunit 1 (T01 family) OS=Schistosoma mansoni GN=Smp_034490 PE=4 SV=1
G4V935	G4V935	G4V935_SCHMA Putative alpha-actinin	whole_worms	20	322600000	S_mansoni	tr|G4V935|G4V935_SCHMA Putative alpha-actinin OS=Schistosoma mansoni GN=Smp_034550 PE=4 SV=1
G4V958	G4V958	G4V958_SCHMA Putative phosphoglucomutase	whole_worms	14	2617500000	S_mansoni	tr|G4V958|G4V958_SCHMA Putative phosphoglucomutase OS=Schistosoma mansoni GN=Smp_085150 PE=3 SV=1
G4V966	G4V966	G4V966_SCHMA Putative starch branching enzyme II	whole_worms	16	319970000	S_mansoni	tr|G4V966|G4V966_SCHMA Putative starch branching enzyme II OS=Schistosoma mansoni GN=Smp_094880 PE=4 SV=1
G4V979	G4V979	G4V979_SCHMA Putative guanine-nucleotide-exchange-factor	whole_worms	2	20872000	S_mansoni	tr|G4V979|G4V979_SCHMA Putative guanine-nucleotide-exchange-factor OS=Schistosoma mansoni GN=Smp_012580 PE=4 SV=1
G4V9A5;G4V9A6	G4V9A5	G4V9A5_SCHMA Transketolase	whole_worms	33	44034000000	S_mansoni	tr|G4V9A5|G4V9A5_SCHMA Transketolase OS=Schistosoma mansoni GN=Smp_059790.2 PE=4 SV=1;tr|G4V9A6|G4V9A6_SCHMA Transketolase OS=Schistosoma mansoni GN=Smp_059790.1 PE=4 SV=1
G4V9A7	G4V9A7	G4V9A7_SCHMA Putative rab6-interacting protein 2 (ERC protein 1)	whole_worms	2	14295000	S_mansoni	tr|G4V9A7|G4V9A7_SCHMA Putative rab6-interacting protein 2 (ERC protein 1) OS=Schistosoma mansoni GN=Smp_059780 PE=4 SV=1
G4V9B1	G4V9B1	G4V9B1_SCHMA Putative elongin B	whole_worms	6	474700000	S_mansoni	tr|G4V9B1|G4V9B1_SCHMA Putative elongin B OS=Schistosoma mansoni GN=Smp_072380 PE=4 SV=1
G4V9B5	G4V9B5	G4V9B5_SCHMA Putative 26s protease regulatory subunit 6b	whole_worms	2	29471000	S_mansoni	tr|G4V9B5|G4V9B5_SCHMA Putative 26s protease regulatory subunit 6b OS=Schistosoma mansoni GN=Smp_072340 PE=3 SV=1
G4V9C8	G4V9C8	G4V9C8_SCHMA Putative succinate semialdehyde dehydrogenase	whole_worms	6	240520000	S_mansoni	tr|G4V9C8|G4V9C8_SCHMA Putative succinate semialdehyde dehydrogenase OS=Schistosoma mansoni GN=Smp_161350 PE=3 SV=1
G4V9D7;G4V9D8;G4V9D9	G4V9D7	G4V9D7_SCHMA Uncharacterized protein	whole_worms	2	24404000	S_mansoni	tr|G4V9D7|G4V9D7_SCHMA Uncharacterized protein OS=Schistosoma mansoni GN=Smp_091390.1 PE=4 SV=1;tr|G4V9D8|G4V9D8_SCHMA Uncharacterized protein OS=Schistosoma mansoni GN=Smp_091390.3 PE=4 SV=1;tr|G4V9D9|G4V9D9_SCHMA Uncharacterized protein OS=Schistosoma ma
G4V9E4	G4V9E4	G4V9E4_SCHMA Glutamine synthetase	whole_worms	15	1294100000	S_mansoni	tr|G4V9E4|G4V9E4_SCHMA Glutamine synthetase OS=Schistosoma mansoni GN=Smp_091460 PE=3 SV=1
G4V9E5	G4V9E5	G4V9E5_SCHMA Aminopeptidase	whole_worms	17	533040000	S_mansoni	tr|G4V9E5|G4V9E5_SCHMA Aminopeptidase OS=Schistosoma mansoni GN=Smp_091470 PE=3 SV=1
G4V9G1	G4V9G1	G4V9G1_SCHMA Coronin	whole_worms	11	231630000	S_mansoni	tr|G4V9G1|G4V9G1_SCHMA Coronin OS=Schistosoma mansoni GN=Smp_012720 PE=3 SV=1
G4V9G9	G4V9G9	G4V9G9_SCHMA Uncharacterized protein	whole_worms	2	153990000	S_mansoni	tr|G4V9G9|G4V9G9_SCHMA Uncharacterized protein OS=Schistosoma mansoni GN=Smp_012800 PE=4 SV=1
G4V9H0	G4V9H0	G4V9H0_SCHMA Putative four and A half lim domains	whole_worms	11	5168300000	S_mansoni	tr|G4V9H0|G4V9H0_SCHMA Putative four and A half lim domains OS=Schistosoma mansoni GN=Smp_012810 PE=4 SV=1
G4V9J6	G4V9J6	G4V9J6_SCHMA Uncharacterized protein	whole_worms	3	38441000	S_mansoni	tr|G4V9J6|G4V9J6_SCHMA Uncharacterized protein OS=Schistosoma mansoni GN=Smp_161030 PE=4 SV=1
G4V9J7	G4V9J7	G4V9J7_SCHMA Uncharacterized protein	whole_worms	2	32154000	S_mansoni	tr|G4V9J7|G4V9J7_SCHMA Uncharacterized protein OS=Schistosoma mansoni GN=Smp_071520 PE=4 SV=1
G4V9K5	G4V9K5	G4V9K5_SCHMA Uncharacterized protein	whole_worms	2	28646000	S_mansoni	tr|G4V9K5|G4V9K5_SCHMA Uncharacterized protein OS=Schistosoma mansoni GN=Smp_160970 PE=4 SV=1
G4V9L3	G4V9L3	G4V9L3_SCHMA Putative shc transforming protein	whole_worms	8	273740000	S_mansoni	tr|G4V9L3|G4V9L3_SCHMA Putative shc transforming protein OS=Schistosoma mansoni GN=Smp_172110 PE=3 SV=1
G4V9N7	G4V9N7	G4V9N7_SCHMA Egf-like domain protein	whole_worms	20	347650000	S_mansoni	tr|G4V9N7|G4V9N7_SCHMA Egf-like domain protein OS=Schistosoma mansoni GN=Smp_154760 PE=4 SV=1
G4V9P3	G4V9P3	G4V9P3_SCHMA Rna-binding protein musashi-related	whole_worms	2	19657000	S_mansoni	tr|G4V9P3|G4V9P3_SCHMA Rna-binding protein musashi-related OS=Schistosoma mansoni GN=Smp_154730 PE=4 SV=1
G4V9Q9	G4V9Q9	G4V9Q9_SCHMA Family T2 unassigned peptidase (T02 family)	whole_worms	5	201010000	S_mansoni	tr|G4V9Q9|G4V9Q9_SCHMA Family T2 unassigned peptidase (T02 family) OS=Schistosoma mansoni GN=Smp_173480 PE=4 SV=1
G4V9R0;G4V9R1	G4V9R0	G4V9R0_SCHMA Putative dead box ATP-dependent RNA helicase	whole_worms	2	5721200	S_mansoni	tr|G4V9R0|G4V9R0_SCHMA Putative dead box ATP-dependent RNA helicase OS=Schistosoma mansoni GN=Smp_093690.1 PE=3 SV=1;tr|G4V9R1|G4V9R1_SCHMA Putative dead box ATP-dependent RNA helicase OS=Schistosoma mansoni GN=Smp_093690.2 PE=3 SV=1
G4V9S0	G4V9S0	G4V9S0_SCHMA Adenylate kinase	whole_worms	4	133000000	S_mansoni	tr|G4V9S0|G4V9S0_SCHMA Adenylate kinase OS=Schistosoma mansoni GN=Smp_071390 PE=1 SV=1
G4V9S3	G4V9S3	G4V9S3_SCHMA Putative membrane traffic protein	whole_worms	6	241810000	S_mansoni	tr|G4V9S3|G4V9S3_SCHMA Putative membrane traffic protein OS=Schistosoma mansoni GN=Smp_140490 PE=4 SV=1
G4V9T2	G4V9T2	G4V9T2_SCHMA Putative flotillin-2	whole_worms	5	68048000	S_mansoni	tr|G4V9T2|G4V9T2_SCHMA Putative flotillin-2 OS=Schistosoma mansoni GN=Smp_033970 PE=4 SV=1
G4V9U7	G4V9U7	G4V9U7_SCHMA Synaptosomal-associated protein	whole_worms	8	87161000	S_mansoni	tr|G4V9U7|G4V9U7_SCHMA Synaptosomal-associated protein OS=Schistosoma mansoni GN=Smp_034120 PE=3 SV=1
G4V9U8	G4V9U8	G4V9U8_SCHMA Uncharacterized protein	whole_worms	17	780020000	S_mansoni	tr|G4V9U8|G4V9U8_SCHMA Uncharacterized protein OS=Schistosoma mansoni GN=Smp_140590 PE=4 SV=1
G4V9X0;G4V9W9	G4V9X0	G4V9X0_SCHMA Putative scythe/bat3	whole_worms	3	71370000	S_mansoni	tr|G4V9X0|G4V9X0_SCHMA Putative scythe/bat3 OS=Schistosoma mansoni GN=Smp_125770.2 PE=4 SV=1;tr|G4V9W9|G4V9W9_SCHMA Putative scythe/bat3 OS=Schistosoma mansoni GN=Smp_125770.1 PE=4 SV=1
G4V9X4	G4V9X4	G4V9X4_SCHMA Uncharacterized protein	whole_worms	9	1519600000	S_mansoni	tr|G4V9X4|G4V9X4_SCHMA Uncharacterized protein OS=Schistosoma mansoni GN=Smp_006560 PE=4 SV=1
G4V9X6	G4V9X6	G4V9X6_SCHMA Putative glutaredoxin, grx	whole_worms	3	25518000	S_mansoni	tr|G4V9X6|G4V9X6_SCHMA Putative glutaredoxin, grx OS=Schistosoma mansoni GN=Smp_006550.1 PE=4 SV=1
G4V9X7	G4V9X7	G4V9X7_SCHMA Uncharacterized protein	whole_worms	19	851100000	S_mansoni	tr|G4V9X7|G4V9X7_SCHMA Uncharacterized protein OS=Schistosoma mansoni GN=Smp_125730 PE=4 SV=1
G4V9Y3	G4V9Y3	G4V9Y3_SCHMA Putative transmembrane transport protein	whole_worms	2	24545000	S_mansoni	tr|G4V9Y3|G4V9Y3_SCHMA Putative transmembrane transport protein OS=Schistosoma mansoni GN=Smp_072950 PE=3 SV=1
G4VA01	G4VA01	G4VA01_SCHMA Ferritin	whole_worms	9	1906000000	S_mansoni	tr|G4VA01|G4VA01_SCHMA Ferritin OS=Schistosoma mansoni GN=Smp_063530.1 PE=3 SV=1
G4VA12	G4VA12	G4VA12_SCHMA Putative g-protein, beta subunit	whole_worms	8	548240000	S_mansoni	tr|G4VA12|G4VA12_SCHMA Putative g-protein, beta subunit OS=Schistosoma mansoni GN=Smp_063640 PE=4 SV=1
G4VA23	G4VA23	G4VA23_SCHMA Putative 22.6kDa tegument-associated antigen	whole_worms	6	625430000	S_mansoni	tr|G4VA23|G4VA23_SCHMA Putative 22.6kDa tegument-associated antigen OS=Schistosoma mansoni GN=Smp_086470 PE=4 SV=1
G4VA28	G4VA28	G4VA28_SCHMA Tegumental antigen	whole_worms	4	874880000	S_mansoni	tr|G4VA28|G4VA28_SCHMA Tegumental antigen OS=Schistosoma mansoni GN=SmTAL11 PE=2 SV=1
G4VA50	G4VA50	G4VA50_SCHMA Putative tetratricopeptide protein	whole_worms	4	40914000	S_mansoni	tr|G4VA50|G4VA50_SCHMA Putative tetratricopeptide protein OS=Schistosoma mansoni GN=Smp_072970 PE=4 SV=1
G4VA73	G4VA73	G4VA73_SCHMA Putative vacuolar protein sorting 26, vps26	whole_worms	12	139030000	S_mansoni	tr|G4VA73|G4VA73_SCHMA Putative vacuolar protein sorting 26, vps26 OS=Schistosoma mansoni GN=Smp_210780 PE=4 SV=1
G4VA77	G4VA77	G4VA77_SCHMA Uncharacterized protein	whole_worms	11	776460000	S_mansoni	tr|G4VA77|G4VA77_SCHMA Uncharacterized protein OS=Schistosoma mansoni GN=Smp_161790.1 PE=4 SV=1
G4VA96	G4VA96	G4VA96_SCHMA GrpE protein homolog	whole_worms	3	202880000	S_mansoni	tr|G4VA96|G4VA96_SCHMA GrpE protein homolog OS=Schistosoma mansoni GN=Smp_062790 PE=3 SV=1
G4VAA5;G4VAA6	G4VAA5	G4VAA5_SCHMA Putative cysteinyl-tRNA synthetase	whole_worms	4	67738000	S_mansoni	tr|G4VAA5|G4VAA5_SCHMA Putative cysteinyl-tRNA synthetase OS=Schistosoma mansoni GN=Smp_170800.1 PE=3 SV=1;tr|G4VAA6|G4VAA6_SCHMA Putative cysteinyl-tRNA synthetase OS=Schistosoma mansoni GN=Smp_170800.2 PE=3 SV=1
G4VAA7	G4VAA7	G4VAA7_SCHMA Ubiquitin-specific peptidase 7 (C19 family)	whole_worms	5	21463000	S_mansoni	tr|G4VAA7|G4VAA7_SCHMA Ubiquitin-specific peptidase 7 (C19 family) OS=Schistosoma mansoni GN=Smp_089180 PE=3 SV=1
G4VAD1	G4VAD1	G4VAD1_SCHMA Receptor expression-enhancing protein	whole_worms	5	274160000	S_mansoni	tr|G4VAD1|G4VAD1_SCHMA Receptor expression-enhancing protein OS=Schistosoma mansoni GN=Smp_099890 PE=3 SV=1
G4VAD2;G4M001	G4VAD2	G4VAD2_SCHMA Elongation factor 1-alpha	whole_worms	19	4475400000	S_mansoni	tr|G4VAD2|G4VAD2_SCHMA Elongation factor 1-alpha OS=Schistosoma mansoni GN=Smp_099870 PE=3 SV=1
G4VAF7;G4VAF6;G4VAF8	G4VAF7	G4VAF7_SCHMA Putative tumor protein d52	whole_worms	8	898910000	S_mansoni	tr|G4VAF7|G4VAF7_SCHMA Putative tumor protein d52 OS=Schistosoma mansoni GN=Smp_065470.2 PE=4 SV=1;tr|G4VAF6|G4VAF6_SCHMA Putative tumor protein d52 OS=Schistosoma mansoni GN=Smp_065470.3 PE=4 SV=1;tr|G4VAF8|G4VAF8_SCHMA Putative tumor protein d52 OS=Schis
G4VAG2	G4VAG2	G4VAG2_SCHMA Calpain (C02 family)	whole_worms	33	3120700000	S_mansoni	tr|G4VAG2|G4VAG2_SCHMA Calpain (C02 family) OS=Schistosoma mansoni GN=Smp_157500 PE=3 SV=1
G4VAI6	G4VAI6	G4VAI6_SCHMA Uncharacterized protein	whole_worms	7	315110000	S_mansoni	tr|G4VAI6|G4VAI6_SCHMA Uncharacterized protein OS=Schistosoma mansoni GN=Smp_157590 PE=4 SV=1
G4VAJ9	G4VAJ9	G4VAJ9_SCHMA 40S ribosomal protein S12	whole_worms	7	572630000	S_mansoni	tr|G4VAJ9|G4VAJ9_SCHMA 40S ribosomal protein S12 OS=Schistosoma mansoni GN=Smp_060090.1 PE=3 SV=1
G4VAK1	G4VAK1	G4VAK1_SCHMA Putative septin	whole_worms	2	10374000	S_mansoni	tr|G4VAK1|G4VAK1_SCHMA Putative septin OS=Schistosoma mansoni GN=Smp_060070 PE=2 SV=1
G4VAK2	G4VAK2	G4VAK2_SCHMA Putative clathrin heavy chain	whole_worms	4	60008000	S_mansoni	tr|G4VAK2|G4VAK2_SCHMA Putative clathrin heavy chain OS=Schistosoma mansoni GN=Smp_191010 PE=4 SV=1
G4VAK6	G4VAK6	G4VAK6_SCHMA Putative ubx domain containing protein	whole_worms	5	115130000	S_mansoni	tr|G4VAK6|G4VAK6_SCHMA Putative ubx domain containing protein OS=Schistosoma mansoni GN=Smp_060010 PE=4 SV=1
G4VAL3	G4VAL3	G4VAL3_SCHMA Putative sodium/potassium-transporting ATPase subunit beta (Sodium/potassium-dependent ATPase beta subunit)	whole_worms	2	21727000	S_mansoni	tr|G4VAL3|G4VAL3_SCHMA Putative sodium/potassium-transporting ATPase subunit beta (Sodium/potassium-dependent ATPase beta subunit) OS=Schistosoma mansoni GN=Smp_033550 PE=4 SV=1
G4VAM6	G4VAM6	G4VAM6_SCHMA Glucose-6-phosphate 1-dehydrogenase	whole_worms	11	391830000	S_mansoni	tr|G4VAM6|G4VAM6_SCHMA Glucose-6-phosphate 1-dehydrogenase OS=Schistosoma mansoni GN=Smp_052810 PE=3 SV=1
G4VAQ2	G4VAQ2	G4VAQ2_SCHMA Uncharacterized protein	whole_worms	10	2116900000	S_mansoni	tr|G4VAQ2|G4VAQ2_SCHMA Uncharacterized protein OS=Schistosoma mansoni GN=Smp_025860 PE=4 SV=1
G4VAQ4	G4VAQ4	G4VAQ4_SCHMA Putative adp-ribosyl cyclase	whole_worms	6	188500000	S_mansoni	tr|G4VAQ4|G4VAQ4_SCHMA Putative adp-ribosyl cyclase OS=Schistosoma mansoni GN=Smp_025830 PE=4 SV=1
G4VAQ6	G4VAQ6	G4VAQ6_SCHMA Proteasome subunit beta type	whole_worms	10	1673200000	S_mansoni	tr|G4VAQ6|G4VAQ6_SCHMA Proteasome subunit beta type OS=Schistosoma mansoni GN=Smp_025800 PE=3 SV=1
G4VAR5	G4VAR5	G4VAR5_SCHMA Putative zinc finger protein	whole_worms	2	7465400	S_mansoni	tr|G4VAR5|G4VAR5_SCHMA Putative zinc finger protein OS=Schistosoma mansoni GN=Smp_088940 PE=4 SV=1
G4VAR6	G4VAR6	G4VAR6_SCHMA Hypoxia upregulated 1 (Hyou1)-related	whole_worms	8	121180000	S_mansoni	tr|G4VAR6|G4VAR6_SCHMA Hypoxia upregulated 1 (Hyou1)-related OS=Schistosoma mansoni GN=Smp_088950 PE=3 SV=1
G4VAS0	G4VAS0	G4VAS0_SCHMA 40S ribosomal protein SA	whole_worms	5	260030000	S_mansoni	tr|G4VAS0|G4VAS0_SCHMA 40S ribosomal protein SA OS=Schistosoma mansoni GN=Smp_179180 PE=3 SV=1
G4VAS2	G4VAS2	G4VAS2_SCHMA Uncharacterized protein	whole_worms	2	457990000	S_mansoni	tr|G4VAS2|G4VAS2_SCHMA Uncharacterized protein OS=Schistosoma mansoni GN=Smp_081920 PE=4 SV=1
G4VAT0;G4VAS9	G4VAT0	G4VAT0_SCHMA Cell polarity protein	whole_worms	2	22124000	S_mansoni	tr|G4VAT0|G4VAT0_SCHMA Cell polarity protein OS=Schistosoma mansoni GN=Smp_104030.2 PE=4 SV=1;tr|G4VAS9|G4VAS9_SCHMA Cell polarity protein OS=Schistosoma mansoni GN=Smp_104030.3 PE=4 SV=1
G4VAU6	G4VAU6	G4VAU6_SCHMA Uncharacterized protein	whole_worms	9	219120000	S_mansoni	tr|G4VAU6|G4VAU6_SCHMA Uncharacterized protein OS=Schistosoma mansoni GN=Smp_121950 PE=4 SV=1
G4VAV1	G4VAV1	G4VAV1_SCHMA Putative glycerol-3-phosphate dehydrogenase	whole_worms	14	335210000	S_mansoni	tr|G4VAV1|G4VAV1_SCHMA Putative glycerol-3-phosphate dehydrogenase OS=Schistosoma mansoni GN=Smp_121990 PE=4 SV=1
G4VAV5	G4VAV5	G4VAV5_SCHMA Sh3-containing grb2-like protein 1 (Endophilin II)	whole_worms	4	38499000	S_mansoni	tr|G4VAV5|G4VAV5_SCHMA Sh3-containing grb2-like protein 1 (Endophilin II) OS=Schistosoma mansoni GN=Smp_122030 PE=4 SV=1
G4VAZ2;G4VAZ1	G4VAZ2	G4VAZ2_SCHMA Putative glypican	whole_worms	2	10240000	S_mansoni	tr|G4VAZ2|G4VAZ2_SCHMA Putative glypican OS=Schistosoma mansoni GN=Smp_158320.1 PE=3 SV=1;tr|G4VAZ1|G4VAZ1_SCHMA Putative glypican OS=Schistosoma mansoni GN=Smp_158320.2 PE=3 SV=1
G4VAZ9	G4VAZ9	G4VAZ9_SCHMA Uncharacterized protein	whole_worms	13	490100000	S_mansoni	tr|G4VAZ9|G4VAZ9_SCHMA Uncharacterized protein OS=Schistosoma mansoni GN=Smp_210440 PE=3 SV=1
G4VB02	G4VB02	G4VB02_SCHMA Uncharacterized protein	whole_worms	4	258900000	S_mansoni	tr|G4VB02|G4VB02_SCHMA Uncharacterized protein OS=Schistosoma mansoni GN=Smp_126120 PE=4 SV=1
G4VB07;G4VB06	G4VB07	G4VB07_SCHMA Putative alpha-actinin	whole_worms	5	376850000	S_mansoni	tr|G4VB07|G4VB07_SCHMA Putative alpha-actinin OS=Schistosoma mansoni GN=Smp_007270.2 PE=4 SV=1;tr|G4VB06|G4VB06_SCHMA Putative alpha-actinin OS=Schistosoma mansoni GN=Smp_007270.1 PE=4 SV=1
G4VB13	G4VB13	G4VB13_SCHMA Uncharacterized protein	whole_worms	2	404710000	S_mansoni	tr|G4VB13|G4VB13_SCHMA Uncharacterized protein OS=Schistosoma mansoni GN=Smp_110280 PE=4 SV=1
G4VB23	G4VB23	G4VB23_SCHMA Pol-related	whole_worms	23	2377600000	S_mansoni	tr|G4VB23|G4VB23_SCHMA Pol-related OS=Schistosoma mansoni GN=Smp_126020 PE=4 SV=1
G4VB55	G4VB55	G4VB55_SCHMA Glycine amidinotransferase	whole_worms	17	2305400000	S_mansoni	tr|G4VB55|G4VB55_SCHMA Glycine amidinotransferase OS=Schistosoma mansoni GN=Smp_144220 PE=4 SV=1
G4VB69;G4VB68	G4VB69	G4VB69_SCHMA Putative rab5	whole_worms	5	256620000	S_mansoni	tr|G4VB69|G4VB69_SCHMA Putative rab5 OS=Schistosoma mansoni GN=Smp_040570.1 PE=4 SV=1;tr|G4VB68|G4VB68_SCHMA Putative rab5 OS=Schistosoma mansoni GN=Smp_040570.2 PE=4 SV=1
G4VB70	G4VB70	G4VB70_SCHMA Putative tensin	whole_worms	5	122390000	S_mansoni	tr|G4VB70|G4VB70_SCHMA Putative tensin OS=Schistosoma mansoni GN=Smp_144280 PE=4 SV=1
G4VB75;G4VB73	G4VB75	G4VB75_SCHMA Putative cytoplasmic dynein light chain	whole_worms	5	1735400000	S_mansoni	tr|G4VB75|G4VB75_SCHMA Putative cytoplasmic dynein light chain OS=Schistosoma mansoni GN=Smp_040680 PE=4 SV=1;tr|G4VB73|G4VB73_SCHMA Uncharacterized protein Smp_200180 OS=Schistosoma mansoni GN=Smp_200180 PE=4 SV=1
G4VBF1	G4VBF1	G4VBF1_SCHMA Mannose-1-phosphate guanyltransferase	whole_worms	3	67991000	S_mansoni	tr|G4VBF1|G4VBF1_SCHMA Mannose-1-phosphate guanyltransferase OS=Schistosoma mansoni GN=Smp_028730 PE=4 SV=1
G4VBG4	G4VBG4	G4VBG4_SCHMA Ferritin	whole_worms	2	41656000	S_mansoni	tr|G4VBG4|G4VBG4_SCHMA Ferritin OS=Schistosoma mansoni GN=Smp_047680 PE=3 SV=1
G4VBG5	G4VBG5	G4VBG5_SCHMA Ferritin	whole_worms	8	1631500000	S_mansoni	tr|G4VBG5|G4VBG5_SCHMA Ferritin OS=Schistosoma mansoni GN=Smp_047660 PE=3 SV=1
G4VBG6	G4VBG6	G4VBG6_SCHMA Ferritin	whole_worms	9	4407700000	S_mansoni	tr|G4VBG6|G4VBG6_SCHMA Ferritin OS=Schistosoma mansoni GN=Smp_047650 PE=3 SV=1
G4VBJ1;G4VBJ2	G4VBJ1	G4VBJ1_SCHMA Ubx6(Yeast)-related	whole_worms	7	133770000	S_mansoni	tr|G4VBJ1|G4VBJ1_SCHMA Ubx6(Yeast)-related OS=Schistosoma mansoni GN=Smp_047360.2 PE=4 SV=1;tr|G4VBJ2|G4VBJ2_SCHMA Ubx6(Yeast)-related OS=Schistosoma mansoni GN=Smp_047360.1 PE=4 SV=1
G4VBK2	G4VBK2	G4VBK2_SCHMA Uncharacterized protein	whole_worms	5	118910000	S_mansoni	tr|G4VBK2|G4VBK2_SCHMA Uncharacterized protein OS=Schistosoma mansoni GN=Smp_044810 PE=4 SV=1
G4VBP6	G4VBP6	G4VBP6_SCHMA Putative small nuclear ribonucleoprotein f (Snrnp-f)	whole_worms	2	137280000	S_mansoni	tr|G4VBP6|G4VBP6_SCHMA Putative small nuclear ribonucleoprotein f (Snrnp-f) OS=Schistosoma mansoni GN=Smp_060910 PE=3 SV=1
G4VBQ1	G4VBQ1	G4VBQ1_SCHMA Putative soluble NSF attachment protein (SNAP)	whole_worms	5	157680000	S_mansoni	tr|G4VBQ1|G4VBQ1_SCHMA Putative soluble NSF attachment protein (SNAP) OS=Schistosoma mansoni GN=Smp_060950 PE=4 SV=1
G4VBQ9	G4VBQ9	G4VBQ9_SCHMA Putative f-actin capping protein beta subunit (Fragment)	whole_worms	2	23257000	S_mansoni	tr|G4VBQ9|G4VBQ9_SCHMA Putative f-actin capping protein beta subunit (Fragment) OS=Schistosoma mansoni GN=Smp_100370 PE=4 SV=1
G4VBR8	G4VBR8	G4VBR8_SCHMA Uncharacterized protein	whole_worms	4	64479000	S_mansoni	tr|G4VBR8|G4VBR8_SCHMA Uncharacterized protein OS=Schistosoma mansoni GN=Smp_045300 PE=4 SV=1
G4VBS1	G4VBS1	G4VBS1_SCHMA Uncharacterized protein	whole_worms	2	12711000	S_mansoni	tr|G4VBS1|G4VBS1_SCHMA Uncharacterized protein OS=Schistosoma mansoni GN=Smp_045250 PE=4 SV=1
G4VBS3	G4VBS3	G4VBS3_SCHMA Putative myosin light chain 1	whole_worms	13	6797100000	S_mansoni	tr|G4VBS3|G4VBS3_SCHMA Putative myosin light chain 1 OS=Schistosoma mansoni GN=Smp_045220 PE=4 SV=1
G4VBT2;G4VBT0;G4VBT1;G4VBS9	G4VBT2	G4VBT2_SCHMA Putative serine/arginine rich splicing factor	whole_worms	4	443700000	S_mansoni	tr|G4VBT2|G4VBT2_SCHMA Putative serine/arginine rich splicing factor OS=Schistosoma mansoni GN=Smp_113620.1 PE=4 SV=1;tr|G4VBT0|G4VBT0_SCHMA Putative serine/arginine rich splicing factor OS=Schistosoma mansoni GN=Smp_113620.2 PE=4 SV=1;tr|G4VBT1|G4VBT1_SCH
G4VBT5	G4VBT5	G4VBT5_SCHMA Putative f-actin capping protein beta subunit	whole_worms	4	79260000	S_mansoni	tr|G4VBT5|G4VBT5_SCHMA Putative f-actin capping protein beta subunit OS=Schistosoma mansoni GN=Smp_186650 PE=4 SV=1
G4VBU3;G4VBU2	G4VBU3	G4VBU3_SCHMA Uncharacterized protein Smp_014570.2	whole_worms	3	278300000	S_mansoni	tr|G4VBU3|G4VBU3_SCHMA Uncharacterized protein Smp_014570.2 OS=Schistosoma mansoni GN=Smp_014570.2 PE=4 SV=1;tr|G4VBU2|G4VBU2_SCHMA Saposin containing protein OS=Schistosoma mansoni GN=Smp_014570.1 PE=4 SV=1
G4VBU6	G4VBU6	G4VBU6_SCHMA Proteasome endopeptidase complex	whole_worms	14	3245300000	S_mansoni	tr|G4VBU6|G4VBU6_SCHMA Proteasome endopeptidase complex OS=Schistosoma mansoni GN=Smp_207080 PE=3 SV=1
G4VBU7	G4VBU7	G4VBU7_SCHMA Uncharacterized protein	whole_worms	5	91022000	S_mansoni	tr|G4VBU7|G4VBU7_SCHMA Uncharacterized protein OS=Schistosoma mansoni GN=Smp_014610 PE=4 SV=1
G4VBV4;Q26554	G4VBV4	G4VBV4_SCHMA Rab-related GTP-binding protein	whole_worms	6	155730000	S_mansoni	tr|G4VBV4|G4VBV4_SCHMA Rab-related GTP-binding protein OS=Schistosoma mansoni GN=Smp_014660.1 PE=4 SV=1;tr|Q26554|Q26554_SCHMA Rab-related GTP-binding protein OS=Schistosoma mansoni GN=Smp_014660.2 PE=2 SV=1
G4VBV5;G4VBV6	G4VBV5	G4VBV5_SCHMA Adducin related protein	whole_worms	7	187320000	S_mansoni	tr|G4VBV5|G4VBV5_SCHMA Adducin related protein OS=Schistosoma mansoni GN=Smp_014670.2 PE=4 SV=1;tr|G4VBV6|G4VBV6_SCHMA Adducin related protein OS=Schistosoma mansoni GN=Smp_014670.1 PE=4 SV=1
G4VBX5	G4VBX5	G4VBX5_SCHMA Putative dreadlocks/dock	whole_worms	2	6578500	S_mansoni	tr|G4VBX5|G4VBX5_SCHMA Putative dreadlocks/dock OS=Schistosoma mansoni GN=Smp_014850 PE=4 SV=1
G4VBZ3	G4VBZ3	G4VBZ3_SCHMA Uncharacterized protein	whole_worms	2	14158000	S_mansoni	tr|G4VBZ3|G4VBZ3_SCHMA Uncharacterized protein OS=Schistosoma mansoni GN=Smp_048880 PE=4 SV=1
G4VBZ8	G4VBZ8	G4VBZ8_SCHMA Williams-beuren syndrome critical region protein-related	whole_worms	2	21860000	S_mansoni	tr|G4VBZ8|G4VBZ8_SCHMA Williams-beuren syndrome critical region protein-related OS=Schistosoma mansoni GN=Smp_048940 PE=4 SV=1
G4VC21	G4VC21	G4VC21_SCHMA Uncharacterized protein	whole_worms	3	10970000	S_mansoni	tr|G4VC21|G4VC21_SCHMA Uncharacterized protein OS=Schistosoma mansoni GN=Smp_148510 PE=3 SV=1
G4VC25	G4VC25	G4VC25_SCHMA Rab GDP dissociation inhibitor	whole_worms	21	1983400000	S_mansoni	tr|G4VC25|G4VC25_SCHMA Rab GDP dissociation inhibitor OS=Schistosoma mansoni GN=Smp_094420 PE=3 SV=1
G4VC26	G4VC26	G4VC26_SCHMA Rab GDP dissociation inhibitor	whole_worms	6	108560000	S_mansoni	tr|G4VC26|G4VC26_SCHMA Rab GDP dissociation inhibitor OS=Schistosoma mansoni GN=Smp_024520 PE=3 SV=1
G4VC44	G4VC44	G4VC44_SCHMA Putative glucose transport protein	whole_worms	2	64125000	S_mansoni	tr|G4VC44|G4VC44_SCHMA Putative glucose transport protein OS=Schistosoma mansoni GN=Smp_105410 PE=3 SV=1
G4VC55;G4VC56	G4VC55	G4VC55_SCHMA Venom allergen-like (VAL) 11 protein	whole_worms	4	68279000	S_mansoni	tr|G4VC55|G4VC55_SCHMA Venom allergen-like (VAL) 11 protein OS=Schistosoma mansoni GN=Smp_012350.1 PE=4 SV=1;tr|G4VC56|G4VC56_SCHMA Venom allergen-like (VAL) 11 protein OS=Schistosoma mansoni GN=Smp_012350.2 PE=4 SV=1
G4VC62	G4VC62	G4VC62_SCHMA Uncharacterized protein	whole_worms	6	70420000	S_mansoni	tr|G4VC62|G4VC62_SCHMA Uncharacterized protein OS=Schistosoma mansoni GN=Smp_012280 PE=4 SV=1
G4VC82	G4VC82	G4VC82_SCHMA Putative talin	whole_worms	4	24970000	S_mansoni	tr|G4VC82|G4VC82_SCHMA Putative talin OS=Schistosoma mansoni GN=Smp_167010 PE=4 SV=1
G4VC85	G4VC85	G4VC85_SCHMA Putative pdz domain containing protein	whole_worms	3	13463000	S_mansoni	tr|G4VC85|G4VC85_SCHMA Putative pdz domain containing protein OS=Schistosoma mansoni GN=Smp_082740 PE=4 SV=1
G4VCA3	G4VCA3	G4VCA3_SCHMA Uncharacterized protein	whole_worms	5	140470000	S_mansoni	tr|G4VCA3|G4VCA3_SCHMA Uncharacterized protein OS=Schistosoma mansoni GN=Smp_156510 PE=4 SV=1
G4VCN0;G4VCN1	G4VCN0	G4VCN0_SCHMA Putative fatty acid binding protein	whole_worms	3	379920000	S_mansoni	tr|G4VCN0|G4VCN0_SCHMA Putative fatty acid binding protein OS=Schistosoma mansoni GN=Smp_046800.2 PE=4 SV=1;tr|G4VCN1|G4VCN1_SCHMA Putative fatty acid binding protein OS=Schistosoma mansoni GN=Smp_046800.1 PE=3 SV=1
G4VCQ7	G4VCQ7	G4VCQ7_SCHMA Putative aldehyde dehydrogenase	whole_worms	20	1808600000	S_mansoni	tr|G4VCQ7|G4VCQ7_SCHMA Putative aldehyde dehydrogenase OS=Schistosoma mansoni GN=Smp_065060 PE=4 SV=1
G4VCR1	G4VCR1	G4VCR1_SCHMA Putative leucine zipper-ef-hand containing transmembrane protein	whole_worms	13	223800000	S_mansoni	tr|G4VCR1|G4VCR1_SCHMA Putative leucine zipper-ef-hand containing transmembrane protein OS=Schistosoma mansoni GN=Smp_065110 PE=4 SV=1
G4VCR2	G4VCR2	G4VCR2_SCHMA Putative deoxyhypusine synthase	whole_worms	2	42026000	S_mansoni	tr|G4VCR2|G4VCR2_SCHMA Putative deoxyhypusine synthase OS=Schistosoma mansoni GN=Smp_065120 PE=4 SV=1
G4VCS4;G4VCS5;G4VCS6	G4VCS4	G4VCS4_SCHMA Uncharacterized protein	whole_worms	4	114550000	S_mansoni	tr|G4VCS4|G4VCS4_SCHMA Uncharacterized protein OS=Schistosoma mansoni GN=Smp_065210.2 PE=4 SV=1;tr|G4VCS5|G4VCS5_SCHMA Uncharacterized protein OS=Schistosoma mansoni GN=Smp_065210.4 PE=4 SV=1;tr|G4VCS6|G4VCS6_SCHMA Uncharacterized protein OS=Schistosoma ma
G4VCT4;G4VCT5	G4VCT4	G4VCT4_SCHMA Uncharacterized protein	whole_worms	26	9095900000	S_mansoni	tr|G4VCT4|G4VCT4_SCHMA Uncharacterized protein OS=Schistosoma mansoni GN=Smp_157380 PE=4 SV=1;tr|G4VCT5|G4VCT5_SCHMA Uncharacterized protein (Fragment) OS=Schistosoma mansoni GN=Smp_184180 PE=4 SV=1
G4VCV7	G4VCV7	G4VCV7_SCHMA Protein arginine N-methyltransferase	whole_worms	2	40447000	S_mansoni	tr|G4VCV7|G4VCV7_SCHMA Protein arginine N-methyltransferase OS=Schistosoma mansoni GN=Smp_171150 PE=3 SV=1
G4VCY4	G4VCY4	G4VCY4_SCHMA 6-phosphogluconate dehydrogenase, decarboxylating	whole_worms	9	176340000	S_mansoni	tr|G4VCY4|G4VCY4_SCHMA 6-phosphogluconate dehydrogenase, decarboxylating OS=Schistosoma mansoni GN=Smp_071840 PE=3 SV=1
G4VD05	G4VD05	G4VD05_SCHMA Putative lsm1 (Fragment)	whole_worms	3	61370000	S_mansoni	tr|G4VD05|G4VD05_SCHMA Putative lsm1 (Fragment) OS=Schistosoma mansoni GN=Smp_175550 PE=4 SV=1
G4VD16	G4VD16	G4VD16_SCHMA Uncharacterized protein	whole_worms	2	8083400	S_mansoni	tr|G4VD16|G4VD16_SCHMA Uncharacterized protein OS=Schistosoma mansoni GN=Smp_023940 PE=4 SV=1
G4VD23;G4VD22	G4VD23	G4VD23_SCHMA Putative microtubule-associated protein	whole_worms	10	257480000	S_mansoni	tr|G4VD23|G4VD23_SCHMA Putative microtubule-associated protein OS=Schistosoma mansoni GN=Smp_135080.2 PE=4 SV=1;tr|G4VD22|G4VD22_SCHMA Putative microtubule-associated protein OS=Schistosoma mansoni GN=Smp_135080.1 PE=4 SV=1
G4VD36	G4VD36	G4VD36_SCHMA Putative tropomyosin	whole_worms	38	33036000000	S_mansoni	tr|G4VD36|G4VD36_SCHMA Putative tropomyosin OS=Schistosoma mansoni GN=Smp_044010.2 PE=3 SV=1
G4VD37	G4VD37	G4VD37_SCHMA Putative tropomyosin	whole_worms	2	91477000	S_mansoni	tr|G4VD37|G4VD37_SCHMA Putative tropomyosin OS=Schistosoma mansoni GN=Smp_044010.1 PE=3 SV=1
G4VD40;G4VD39;G4VD41	G4VD40	G4VD40_SCHMA Basigin related	whole_worms	2	9920000	S_mansoni	tr|G4VD40|G4VD40_SCHMA Basigin related OS=Schistosoma mansoni GN=Smp_043990.3 PE=4 SV=1;tr|G4VD39|G4VD39_SCHMA Basigin related OS=Schistosoma mansoni GN=Smp_043990.1 PE=4 SV=1;tr|G4VD41|G4VD41_SCHMA Basigin related OS=Schistosoma mansoni GN=Smp_043990.2 PE
G4VD44	G4VD44	G4VD44_SCHMA Tetraspanin	whole_worms	2	12656000	S_mansoni	tr|G4VD44|G4VD44_SCHMA Tetraspanin OS=Schistosoma mansoni GN=Smp_173150 PE=3 SV=1
G4VD58;G4VD59;G4VD60	G4VD58	G4VD58_SCHMA Peptidylprolyl isomerase	whole_worms	24	1300000000	S_mansoni	tr|G4VD58|G4VD58_SCHMA Peptidylprolyl isomerase OS=Schistosoma mansoni GN=Smp_004780.2 PE=4 SV=1;tr|G4VD59|G4VD59_SCHMA Peptidylprolyl isomerase OS=Schistosoma mansoni GN=Smp_004780.1 PE=4 SV=1;tr|G4VD60|G4VD60_SCHMA Putative immunophilin OS=Schistosoma ma
G4VD64;G4VD63;G4VD65	G4VD64	G4VD64_SCHMA Protein-serine/threonine phosphatase	whole_worms	8	202560000	S_mansoni	tr|G4VD64|G4VD64_SCHMA Protein-serine/threonine phosphatase OS=Schistosoma mansoni GN=Smp_004810.3 PE=3 SV=1;tr|G4VD63|G4VD63_SCHMA Protein-serine/threonine phosphatase OS=Schistosoma mansoni GN=Smp_004810.1 PE=3 SV=1;tr|G4VD65|G4VD65_SCHMA Protein-serine/
G4VD85;G4VD84;G4VD83	G4VD85	G4VD85_SCHMA Putative sj-Ts4 protein	whole_worms	6	174100000	S_mansoni	tr|G4VD85|G4VD85_SCHMA Putative sj-Ts4 protein OS=Schistosoma mansoni GN=Smp_011270.3 PE=4 SV=1;tr|G4VD84|G4VD84_SCHMA Putative sj-Ts4 protein OS=Schistosoma mansoni GN=Smp_011270.1 PE=4 SV=1;tr|G4VD83|G4VD83_SCHMA Putative sj-Ts4 protein OS=Schistosoma ma
G4VDA4;G4VDA3	G4VDA4	G4VDA4_SCHMA Putative fibrillarin	whole_worms	7	267660000	S_mansoni	tr|G4VDA4|G4VDA4_SCHMA Putative fibrillarin OS=Schistosoma mansoni GN=Smp_044280.1 PE=3 SV=1;tr|G4VDA3|G4VDA3_SCHMA Putative fibrillarin OS=Schistosoma mansoni GN=Smp_044280.2 PE=4 SV=1
G4VDC1	G4VDC1	G4VDC1_SCHMA Uncharacterized protein	whole_worms	6	180010000	S_mansoni	tr|G4VDC1|G4VDC1_SCHMA Uncharacterized protein OS=Schistosoma mansoni GN=Smp_125480 PE=4 SV=1
G4VDC3	G4VDC3	G4VDC3_SCHMA Uncharacterized protein	whole_worms	2	17965000	S_mansoni	tr|G4VDC3|G4VDC3_SCHMA Uncharacterized protein OS=Schistosoma mansoni GN=Smp_125500 PE=4 SV=1
G4VDG5	G4VDG5	G4VDG5_SCHMA Putative ubiquitin-protein ligase BRE1	whole_worms	8	186660000	S_mansoni	tr|G4VDG5|G4VDG5_SCHMA Putative ubiquitin-protein ligase BRE1 OS=Schistosoma mansoni GN=Smp_139810 PE=4 SV=1
G4VDI4	G4VDI4	G4VDI4_SCHMA Thymidylate kinase	whole_worms	3	62421000	S_mansoni	tr|G4VDI4|G4VDI4_SCHMA Thymidylate kinase OS=Schistosoma mansoni GN=Smp_032810 PE=3 SV=1
G4VDJ6	G4VDJ6	G4VDJ6_SCHMA Putative adp-ribosylation factor, arf	whole_worms	3	151320000	S_mansoni	tr|G4VDJ6|G4VDJ6_SCHMA Putative adp-ribosylation factor, arf OS=Schistosoma mansoni GN=Smp_088650 PE=3 SV=1
G4VDK2	G4VDK2	G4VDK2_SCHMA Putative ribosomal protein S7	whole_worms	5	183950000	S_mansoni	tr|G4VDK2|G4VDK2_SCHMA Putative ribosomal protein S7 OS=Schistosoma mansoni GN=Smp_021140 PE=4 SV=1
G4VDL3	G4VDL3	G4VDL3_SCHMA Putative utp-glucose-1-phosphate uridylyltransferase 2 (Udp-glucose pyrophosphorylase 2)	whole_worms	8	141710000	S_mansoni	tr|G4VDL3|G4VDL3_SCHMA Putative utp-glucose-1-phosphate uridylyltransferase 2 (Udp-glucose pyrophosphorylase 2) OS=Schistosoma mansoni GN=Smp_133600 PE=4 SV=1
G4VDN2	G4VDN2	G4VDN2_SCHMA Putative cytosolic purine 5-nucleotidase	whole_worms	14	608180000	S_mansoni	tr|G4VDN2|G4VDN2_SCHMA Putative cytosolic purine 5-nucleotidase OS=Schistosoma mansoni GN=Smp_147840 PE=4 SV=1
G4VDP3	G4VDP3	G4VDP3_SCHMA Putative myosin regulatory light chain 2 smooth muscle	whole_worms	3	34782000	S_mansoni	tr|G4VDP3|G4VDP3_SCHMA Putative myosin regulatory light chain 2 smooth muscle OS=Schistosoma mansoni GN=Smp_103000.1 PE=4 SV=1
G4VDR4	G4VDR4	G4VDR4_SCHMA Family C56 non-peptidase homologue (C56 family)	whole_worms	10	6348000000	S_mansoni	tr|G4VDR4|G4VDR4_SCHMA Family C56 non-peptidase homologue (C56 family) OS=Schistosoma mansoni GN=Smp_082030 PE=4 SV=1
G4VDT6;G4VDT5	G4VDT6	G4VDT6_SCHMA Family C2 unassigned peptidase (C02 family)	whole_worms	27	985390000	S_mansoni	tr|G4VDT6|G4VDT6_SCHMA Family C2 unassigned peptidase (C02 family) OS=Schistosoma mansoni GN=Smp_089460.2 PE=3 SV=1;tr|G4VDT5|G4VDT5_SCHMA Family C2 unassigned peptidase (C02 family) OS=Schistosoma mansoni GN=Smp_089460.1 PE=3 SV=1
G4VDV2	G4VDV2	G4VDV2_SCHMA Prefoldin subunit 3	whole_worms	2	24490000	S_mansoni	tr|G4VDV2|G4VDV2_SCHMA Prefoldin subunit 3 OS=Schistosoma mansoni GN=Smp_021800 PE=3 SV=1
G4VDY5	G4VDY5	G4VDY5_SCHMA Uncharacterized protein	whole_worms	2	16544000	S_mansoni	tr|G4VDY5|G4VDY5_SCHMA Uncharacterized protein OS=Schistosoma mansoni GN=Smp_173540 PE=3 SV=1
G4VDZ3	G4VDZ3	G4VDZ3_SCHMA Putative 60s ribosomal protein L7a	whole_worms	5	372230000	S_mansoni	tr|G4VDZ3|G4VDZ3_SCHMA Putative 60s ribosomal protein L7a OS=Schistosoma mansoni GN=Smp_210310 PE=4 SV=1
G4VE00	G4VE00	G4VE00_SCHMA Uncharacterized protein	whole_worms	58	1695800000	S_mansoni	tr|G4VE00|G4VE00_SCHMA Uncharacterized protein OS=Schistosoma mansoni GN=Smp_208030 PE=4 SV=1
G4VE01	G4VE01	G4VE01_SCHMA Uncharacterized protein	whole_worms	53	1723900000	S_mansoni	tr|G4VE01|G4VE01_SCHMA Uncharacterized protein OS=Schistosoma mansoni GN=Smp_146950 PE=4 SV=1
G4VE12;G4VE13	G4VE12	G4VE12_SCHMA Putative paramyosin	whole_worms	67	30408000000	S_mansoni	tr|G4VE12|G4VE12_SCHMA Putative paramyosin OS=Schistosoma mansoni GN=Smp_021920.1 PE=4 SV=1;tr|G4VE13|G4VE13_SCHMA Putative paramyosin OS=Schistosoma mansoni GN=Smp_021920.3 PE=4 SV=1
G4VE14	G4VE14	G4VE14_SCHMA Putative zinc finger protein	whole_worms	5	120800000	S_mansoni	tr|G4VE14|G4VE14_SCHMA Putative zinc finger protein OS=Schistosoma mansoni GN=Smp_134010.1 PE=4 SV=1
G4VE60	G4VE60	G4VE60_SCHMA Thioredoxin (Mitochondrial), Trx M	whole_worms	7	813400000	S_mansoni	tr|G4VE60|G4VE60_SCHMA Thioredoxin (Mitochondrial), Trx M OS=Schistosoma mansoni GN=Smp_037530 PE=4 SV=1
G4VE62;G4VE61	G4VE62	G4VE62_SCHMA Putative alpha-amylase	whole_worms	3	49296000	S_mansoni	tr|G4VE62|G4VE62_SCHMA Putative alpha-amylase OS=Schistosoma mansoni GN=Smp_037540.2 PE=4 SV=1;tr|G4VE61|G4VE61_SCHMA Putative alpha-amylase OS=Schistosoma mansoni GN=Smp_037540.1 PE=4 SV=1
G4VE67	G4VE67	G4VE67_SCHMA Putative rap1 and	whole_worms	5	176510000	S_mansoni	tr|G4VE67|G4VE67_SCHMA Putative rap1 and OS=Schistosoma mansoni GN=Smp_142450 PE=4 SV=1
G4VE80	G4VE80	G4VE80_SCHMA Nicotinate phosphoribosyltransferase related pre-B cell enhancing factor	whole_worms	8	119880000	S_mansoni	tr|G4VE80|G4VE80_SCHMA Nicotinate phosphoribosyltransferase related pre-B cell enhancing factor OS=Schistosoma mansoni GN=Smp_017230 PE=4 SV=1
G4VEB0;G4VEA9;G4VHI7	G4VEB0	G4VEB0_SCHMA Putative 60s ribosomal protein L21	whole_worms	4	430450000	S_mansoni	tr|G4VEB0|G4VEB0_SCHMA Putative 60s ribosomal protein L21 OS=Schistosoma mansoni GN=Smp_022560.1 PE=4 SV=1;tr|G4VEA9|G4VEA9_SCHMA Putative 60s ribosomal protein L21 OS=Schistosoma mansoni GN=Smp_022560.2 PE=4 SV=1;tr|G4VHI7|G4VHI7_SCHMA Putative voltage-ga
G4VEE4	G4VEE4	G4VEE4_SCHMA Putative ef hand containing protein	whole_worms	21	3646200000	S_mansoni	tr|G4VEE4|G4VEE4_SCHMA Putative ef hand containing protein OS=Schistosoma mansoni GN=Smp_147680 PE=4 SV=1
G4VEG1;G4VEG2	G4VEG1	G4VEG1_SCHMA Endothelial differentiation-related factor 1	whole_worms	2	43483000	S_mansoni	tr|G4VEG1|G4VEG1_SCHMA Endothelial differentiation-related factor 1 OS=Schistosoma mansoni GN=Smp_140680.1 PE=4 SV=1;tr|G4VEG2|G4VEG2_SCHMA Endothelial differentiation-related factor 1 OS=Schistosoma mansoni GN=Smp_140680.2 PE=4 SV=1
G4VEI2	G4VEI2	G4VEI2_SCHMA Acetyl-CoA C-acetyltransferase (Fragment)	whole_worms	14	961400000	S_mansoni	tr|G4VEI2|G4VEI2_SCHMA Acetyl-CoA C-acetyltransferase (Fragment) OS=Schistosoma mansoni GN=Smp_197330 PE=4 SV=1
G4VEJ9	G4VEJ9	G4VEJ9_SCHMA Putative adamts (A disintegrin and metalloprotease)	whole_worms	2	16231000	S_mansoni	tr|G4VEJ9|G4VEJ9_SCHMA Putative adamts (A disintegrin and metalloprotease) OS=Schistosoma mansoni GN=Smp_145890 PE=4 SV=1
G4VEK3	G4VEK3	G4VEK3_SCHMA Putative dnaj homolog subfamily B member	whole_worms	3	20161000	S_mansoni	tr|G4VEK3|G4VEK3_SCHMA Putative dnaj homolog subfamily B member OS=Schistosoma mansoni GN=Smp_078800 PE=4 SV=1
G4VEK4	G4VEK4	G4VEK4_SCHMA Dihydropyrimidinase related protein-1 (M38 family)	whole_worms	5	47877000	S_mansoni	tr|G4VEK4|G4VEK4_SCHMA Dihydropyrimidinase related protein-1 (M38 family) OS=Schistosoma mansoni GN=Smp_078780 PE=4 SV=1
G4VEK7	G4VEK7	G4VEK7_SCHMA Uncharacterized protein	whole_worms	6	68409000	S_mansoni	tr|G4VEK7|G4VEK7_SCHMA Uncharacterized protein OS=Schistosoma mansoni GN=Smp_129520 PE=4 SV=1
G4VEM1	G4VEM1	G4VEM1_SCHMA UDP-glucose 4-epimerase	whole_worms	13	2595300000	S_mansoni	tr|G4VEM1|G4VEM1_SCHMA UDP-glucose 4-epimerase OS=Schistosoma mansoni GN=Smp_070780 PE=3 SV=1
G4VEN7	G4VEN7	G4VEN7_SCHMA Mitochondrial carrier protein-related	whole_worms	2	22109000	S_mansoni	tr|G4VEN7|G4VEN7_SCHMA Mitochondrial carrier protein-related OS=Schistosoma mansoni GN=Smp_106060 PE=3 SV=1
G4VEP5	G4VEP5	G4VEP5_SCHMA Uncharacterized protein	whole_worms	4	104340000	S_mansoni	tr|G4VEP5|G4VEP5_SCHMA Uncharacterized protein OS=Schistosoma mansoni GN=Smp_106010 PE=4 SV=1
G4VEP8;G4VEP9	G4VEP8	G4VEP8_SCHMA Uncharacterized protein	whole_worms	5	178290000	S_mansoni	tr|G4VEP8|G4VEP8_SCHMA Uncharacterized protein OS=Schistosoma mansoni GN=Smp_105970.1 PE=4 SV=1;tr|G4VEP9|G4VEP9_SCHMA Uncharacterized protein OS=Schistosoma mansoni GN=Smp_105970.2 PE=4 SV=1
G4VEQ8	G4VEQ8	G4VEQ8_SCHMA Putative nuclear protein SkiP	whole_worms	3	37118000	S_mansoni	tr|G4VEQ8|G4VEQ8_SCHMA Putative nuclear protein SkiP OS=Schistosoma mansoni GN=Smp_105860 PE=4 SV=1
G4VEV6;G4VEV7	G4VEV6	G4VEV6_SCHMA Cathepsin D (A01 family)	whole_worms	8	601880000	S_mansoni	tr|G4VEV6|G4VEV6_SCHMA Cathepsin D (A01 family) OS=Schistosoma mansoni GN=Smp_013040.1 PE=3 SV=1;tr|G4VEV7|G4VEV7_SCHMA Cathepsin D (A01 family) OS=Schistosoma mansoni GN=Smp_013040.2 PE=3 SV=1
G4VEY4	G4VEY4	G4VEY4_SCHMA Putative zinc binding dehydrogenase	whole_worms	11	765920000	S_mansoni	tr|G4VEY4|G4VEY4_SCHMA Putative zinc binding dehydrogenase OS=Schistosoma mansoni GN=Smp_026310 PE=4 SV=1
G4VF06;G4VF07	G4VF06	G4VF06_SCHMA Putative receptor protein tyrosine phosphatase n,(Ia2)	whole_worms	2	8395100	S_mansoni	tr|G4VF06|G4VF06_SCHMA Putative receptor protein tyrosine phosphatase n,(Ia2) OS=Schistosoma mansoni GN=Smp_150220.1 PE=4 SV=1;tr|G4VF07|G4VF07_SCHMA Putative receptor protein tyrosine phosphatase n,(Ia2) OS=Schistosoma mansoni GN=Smp_150220.2 PE=4 SV=1
G4VF34	G4VF34	G4VF34_SCHMA Abl-binding protein-related	whole_worms	4	78016000	S_mansoni	tr|G4VF34|G4VF34_SCHMA Abl-binding protein-related OS=Schistosoma mansoni GN=Smp_085740 PE=4 SV=1
G4VF49	G4VF49	G4VF49_SCHMA Lysosomal Pro-Xaa carboxypeptidase (S28 family)	whole_worms	3	314960000	S_mansoni	tr|G4VF49|G4VF49_SCHMA Lysosomal Pro-Xaa carboxypeptidase (S28 family) OS=Schistosoma mansoni GN=Smp_002600.1 PE=4 SV=1
G4VF54;G4VF55	G4VF54	G4VF54_SCHMA RNA-binding protein 8A	whole_worms	5	93113000	S_mansoni	tr|G4VF54|G4VF54_SCHMA RNA-binding protein 8A OS=Schistosoma mansoni GN=Smp_002550.1 PE=3 SV=1;tr|G4VF55|G4VF55_SCHMA RNA-binding protein 8A OS=Schistosoma mansoni GN=Smp_002550.2 PE=3 SV=1
G4VF59	G4VF59	G4VF59_SCHMA Pyruvate dehydrogenase E1 component subunit beta	whole_worms	11	1257600000	S_mansoni	tr|G4VF59|G4VF59_SCHMA Pyruvate dehydrogenase E1 component subunit beta OS=Schistosoma mansoni GN=Smp_002510 PE=4 SV=1
G4VF64	G4VF64	G4VF64_SCHMA Putative fad oxidoreductase	whole_worms	13	362530000	S_mansoni	tr|G4VF64|G4VF64_SCHMA Putative fad oxidoreductase OS=Schistosoma mansoni GN=Smp_123440.1 PE=4 SV=1
G4VF74	G4VF74	G4VF74_SCHMA Pyruvate kinase	whole_worms	3	36121000	S_mansoni	tr|G4VF74|G4VF74_SCHMA Pyruvate kinase OS=Schistosoma mansoni GN=Smp_156360 PE=3 SV=1
G4VF75	G4VF75	G4VF75_SCHMA Putative chaperonin containing t-complex protein 1,epsilon subunit, tcpe	whole_worms	10	428070000	S_mansoni	tr|G4VF75|G4VF75_SCHMA Putative chaperonin containing t-complex protein 1,epsilon subunit, tcpe OS=Schistosoma mansoni GN=Smp_063420 PE=3 SV=1
G4VF81	G4VF81	G4VF81_SCHMA Putative 60s ribosomal protein L27e	whole_worms	4	1136500000	S_mansoni	tr|G4VF81|G4VF81_SCHMA Putative 60s ribosomal protein L27e OS=Schistosoma mansoni GN=Smp_063350 PE=4 SV=1
G4VFA5	G4VFA5	G4VFA5_SCHMA Putative programmed cell death 6-interacting protein	whole_worms	4	74842000	S_mansoni	tr|G4VFA5|G4VFA5_SCHMA Putative programmed cell death 6-interacting protein OS=Schistosoma mansoni GN=Smp_087620 PE=4 SV=1
G4VFB4	G4VFB4	G4VFB4_SCHMA Uncharacterized protein	whole_worms	2	44805000	S_mansoni	tr|G4VFB4|G4VFB4_SCHMA Uncharacterized protein OS=Schistosoma mansoni GN=Smp_079710 PE=4 SV=1
G4VFC0;G4VFB9	G4VFC0	G4VFC0_SCHMA Protein kinase	whole_worms	3	20174000	S_mansoni	tr|G4VFC0|G4VFC0_SCHMA Protein kinase OS=Schistosoma mansoni GN=Smp_079760.2 PE=4 SV=1;tr|G4VFB9|G4VFB9_SCHMA Protein kinase OS=Schistosoma mansoni GN=Smp_079760.1 PE=4 SV=1
G4VFD1	G4VFD1	G4VFD1_SCHMA UDP-glucose 6-dehydrogenase	whole_worms	2	18247000	S_mansoni	tr|G4VFD1|G4VFD1_SCHMA UDP-glucose 6-dehydrogenase OS=Schistosoma mansoni GN=Smp_084830 PE=3 SV=1
G4VFE0	G4VFE0	G4VFE0_SCHMA Putative collagen alpha-1(V) chain	whole_worms	4	67228000	S_mansoni	tr|G4VFE0|G4VFE0_SCHMA Putative collagen alpha-1(V) chain OS=Schistosoma mansoni GN=Smp_164590 PE=4 SV=1
G4VFE1	G4VFE1	G4VFE1_SCHMA Uncharacterized protein	whole_worms	3	233720000	S_mansoni	tr|G4VFE1|G4VFE1_SCHMA Uncharacterized protein OS=Schistosoma mansoni GN=Smp_197370 PE=4 SV=1
G4VFE2	G4VFE2	G4VFE2_SCHMA Groucho-related	whole_worms	2	66759000	S_mansoni	tr|G4VFE2|G4VFE2_SCHMA Groucho-related OS=Schistosoma mansoni GN=Smp_165280 PE=4 SV=1
G4VFF2;G4VFF1;G4VFF3	G4VFF2	G4VFF2_SCHMA Putative gtp-binding protein rit	whole_worms	3	15758000	S_mansoni	tr|G4VFF2|G4VFF2_SCHMA Putative gtp-binding protein rit OS=Schistosoma mansoni GN=Smp_084940.3 PE=4 SV=1;tr|G4VFF1|G4VFF1_SCHMA Putative gtp-binding protein rit OS=Schistosoma mansoni GN=Smp_084940.1 PE=4 SV=1;tr|G4VFF3|G4VFF3_SCHMA Putative gtp-binding pr
G4VFG2	G4VFG2	G4VFG2_SCHMA Uncharacterized protein	whole_worms	4	188130000	S_mansoni	tr|G4VFG2|G4VFG2_SCHMA Uncharacterized protein OS=Schistosoma mansoni GN=Smp_168170 PE=4 SV=1
G4VFG4	G4VFG4	G4VFG4_SCHMA Uncharacterized protein	whole_worms	4	78357000	S_mansoni	tr|G4VFG4|G4VFG4_SCHMA Uncharacterized protein OS=Schistosoma mansoni GN=Smp_138210 PE=3 SV=1
G4VFH6	G4VFH6	G4VFH6_SCHMA Succinate dehydrogenase assembly factor 2, mitochondrial	whole_worms	2	8861200	S_mansoni	tr|G4VFH6|G4VFH6_SCHMA Succinate dehydrogenase assembly factor 2, mitochondrial OS=Schistosoma mansoni GN=Smp_029740 PE=3 SV=1
G4VFI4	G4VFI4	G4VFI4_SCHMA Putative 60s acidic ribosomal protein P2	whole_worms	7	952720000	S_mansoni	tr|G4VFI4|G4VFI4_SCHMA Putative 60s acidic ribosomal protein P2 OS=Schistosoma mansoni GN=Smp_029820 PE=3 SV=1
G4VFI8	G4VFI8	G4VFI8_SCHMA Putative septin	whole_worms	2	16714000	S_mansoni	tr|G4VFI8|G4VFI8_SCHMA Putative septin OS=Schistosoma mansoni GN=Smp_029890 PE=1 SV=1
G4VFK1	G4VFK1	G4VFK1_SCHMA Leucine aminopeptidase (M17 family)	whole_worms	35	14675000000	S_mansoni	tr|G4VFK1|G4VFK1_SCHMA Leucine aminopeptidase (M17 family) OS=Schistosoma mansoni GN=Smp_030000 PE=4 SV=1
G4VFN5	G4VFN5	G4VFN5_SCHMA Putative prefoldin subunit 2	whole_worms	7	348890000	S_mansoni	tr|G4VFN5|G4VFN5_SCHMA Putative prefoldin subunit 2 OS=Schistosoma mansoni GN=Smp_030290 PE=4 SV=1
G4VFP3;G4VFP2	G4VFP3	G4VFP3_SCHMA Putative peptidyl-tRNA hydrolase	whole_worms	3	45651000	S_mansoni	tr|G4VFP3|G4VFP3_SCHMA Putative peptidyl-tRNA hydrolase OS=Schistosoma mansoni GN=Smp_030330.1 PE=4 SV=1;tr|G4VFP2|G4VFP2_SCHMA Putative peptidyl-tRNA hydrolase OS=Schistosoma mansoni GN=Smp_030330.2 PE=4 SV=1
G4VFP9	G4VFP9	G4VFP9_SCHMA Putative glycyl-tRNA synthetase	whole_worms	15	300360000	S_mansoni	tr|G4VFP9|G4VFP9_SCHMA Putative glycyl-tRNA synthetase OS=Schistosoma mansoni GN=Smp_040800 PE=4 SV=1
G4VFQ0	G4VFQ0	G4VFQ0_SCHMA Peptidyl-prolyl cis-trans isomerase	whole_worms	10	3250500000	S_mansoni	tr|G4VFQ0|G4VFQ0_SCHMA Peptidyl-prolyl cis-trans isomerase OS=Schistosoma mansoni GN=Smp_040790 PE=3 SV=1
G4VFS5	G4VFS5	G4VFS5_SCHMA Putative nucleosome assembly protein	whole_worms	4	111900000	S_mansoni	tr|G4VFS5|G4VFS5_SCHMA Putative nucleosome assembly protein OS=Schistosoma mansoni GN=Smp_023530 PE=3 SV=1
G4VFV5	G4VFV5	G4VFV5_SCHMA Phospholipase d-related	whole_worms	3	24412000	S_mansoni	tr|G4VFV5|G4VFV5_SCHMA Phospholipase d-related OS=Schistosoma mansoni GN=Smp_160830 PE=4 SV=1
G4VFV7	G4VFV7	G4VFV7_SCHMA Putative tpr	whole_worms	7	52880000	S_mansoni	tr|G4VFV7|G4VFV7_SCHMA Putative tpr OS=Schistosoma mansoni GN=Smp_160850 PE=4 SV=1
G4VFX0	G4VFX0	G4VFX0_SCHMA Putative tropinone reductase	whole_worms	9	613590000	S_mansoni	tr|G4VFX0|G4VFX0_SCHMA Putative tropinone reductase OS=Schistosoma mansoni GN=Smp_042680 PE=4 SV=1
G4VFY7	G4VFY7	G4VFY7_SCHMA Subfamily A1A unassigned peptidase (A01 family)	whole_worms	2	43002000	S_mansoni	tr|G4VFY7|G4VFY7_SCHMA Subfamily A1A unassigned peptidase (A01 family) OS=Schistosoma mansoni GN=Smp_136730 PE=3 SV=1
G4VFY8;G4VFY9	G4VFY8	G4VFY8_SCHMA Lipase maturation factor	whole_worms	4	94711000	S_mansoni	tr|G4VFY8|G4VFY8_SCHMA Lipase maturation factor OS=Schistosoma mansoni GN=Smp_026910.1 PE=3 SV=1;tr|G4VFY9|G4VFY9_SCHMA Lipase maturation factor OS=Schistosoma mansoni GN=Smp_026910.2 PE=3 SV=1
G4VG19	G4VG19	G4VG19_SCHMA Phosphoglycerate kinase	whole_worms	10	13215000000	S_mansoni	tr|G4VG19|G4VG19_SCHMA Phosphoglycerate kinase OS=Schistosoma mansoni GN=Smp_187370 PE=3 SV=1
G4VG20	G4VG20	G4VG20_SCHMA Phosphoglycerate kinase	whole_worms	16	11187000000	S_mansoni	tr|G4VG20|G4VG20_SCHMA Phosphoglycerate kinase OS=Schistosoma mansoni GN=Smp_018890 PE=3 SV=1
G4VG38	G4VG38	G4VG38_SCHMA Putative 60s ribosomal protein L9	whole_worms	8	620590000	S_mansoni	tr|G4VG38|G4VG38_SCHMA Putative 60s ribosomal protein L9 OS=Schistosoma mansoni GN=Smp_018990 PE=4 SV=1
G4VG40	G4VG40	G4VG40_SCHMA Dipeptidyl peptidase 3	whole_worms	31	7017200000	S_mansoni	tr|G4VG40|G4VG40_SCHMA Dipeptidyl peptidase 3 OS=Schistosoma mansoni GN=Smp_019010 PE=3 SV=1
G4VG42	G4VG42	G4VG42_SCHMA Putative cathepsin C	whole_worms	9	3109100000	S_mansoni	tr|G4VG42|G4VG42_SCHMA Putative cathepsin C OS=Schistosoma mansoni GN=Smp_019030 PE=3 SV=1
G4VG45;G4VG46	G4VG45	G4VG45_SCHMA Tubulin-specific chaperone A	whole_worms	7	1048300000	S_mansoni	tr|G4VG45|G4VG45_SCHMA Tubulin-specific chaperone A OS=Schistosoma mansoni GN=Smp_019050.1 PE=3 SV=1;tr|G4VG46|G4VG46_SCHMA Tubulin-specific chaperone A OS=Schistosoma mansoni GN=Smp_019050.2 PE=3 SV=1
G4VG71	G4VG71	G4VG71_SCHMA Putative gynecophoral canal protein	whole_worms	13	604160000	S_mansoni	tr|G4VG71|G4VG71_SCHMA Putative gynecophoral canal protein OS=Schistosoma mansoni GN=Smp_177050 PE=4 SV=1
G4VG83;G4VG82	G4VG83	G4VG83_SCHMA Uncharacterized protein	whole_worms	5	83506000	S_mansoni	tr|G4VG83|G4VG83_SCHMA Uncharacterized protein OS=Schistosoma mansoni GN=Smp_100130.1 PE=4 SV=1;tr|G4VG82|G4VG82_SCHMA Uncharacterized protein OS=Schistosoma mansoni GN=Smp_100130.2 PE=4 SV=1
G4VG96	G4VG96	G4VG96_SCHMA Cell polarity protein	whole_worms	40	1258700000	S_mansoni	tr|G4VG96|G4VG96_SCHMA Cell polarity protein OS=Schistosoma mansoni GN=Smp_130280 PE=4 SV=1
G4VGA5	G4VGA5	G4VGA5_SCHMA Sodium/potassium-transporting ATPase subunit alpha	whole_worms	3	40816000	S_mansoni	tr|G4VGA5|G4VGA5_SCHMA Sodium/potassium-transporting ATPase subunit alpha OS=Schistosoma mansoni GN=Smp_015020 PE=3 SV=1
G4VGA9	G4VGA9	G4VGA9_SCHMA Putative vacuolar ATP synthase subunit h	whole_worms	3	40279000	S_mansoni	tr|G4VGA9|G4VGA9_SCHMA Putative vacuolar ATP synthase subunit h OS=Schistosoma mansoni GN=Smp_015070.1 PE=4 SV=1
G4VGE8	G4VGE8	G4VGE8_SCHMA Putative 26s proteasome non-ATPase regulatory subunit	whole_worms	4	40489000	S_mansoni	tr|G4VGE8|G4VGE8_SCHMA Putative 26s proteasome non-ATPase regulatory subunit OS=Schistosoma mansoni GN=Smp_052870 PE=4 SV=1
G4VGF2	G4VGF2	G4VGF2_SCHMA Copper transport protein atox1-related	whole_worms	4	108510000	S_mansoni	tr|G4VGF2|G4VGF2_SCHMA Copper transport protein atox1-related OS=Schistosoma mansoni GN=Smp_150460 PE=4 SV=1
G4VGF5	G4VGF5	G4VGF5_SCHMA Putative single-stranded DNA-binding protein mssp-1	whole_worms	2	19834000	S_mansoni	tr|G4VGF5|G4VGF5_SCHMA Putative single-stranded DNA-binding protein mssp-1 OS=Schistosoma mansoni GN=Smp_150480 PE=4 SV=1
G4VGG5	G4VGG5	G4VGG5_SCHMA Uncharacterized protein	whole_worms	26	1422600000	S_mansoni	tr|G4VGG5|G4VGG5_SCHMA Uncharacterized protein OS=Schistosoma mansoni GN=Smp_157980 PE=4 SV=1
G4VGG6	G4VGG6	G4VGG6_SCHMA Uncharacterized protein	whole_worms	26	1559400000	S_mansoni	tr|G4VGG6|G4VGG6_SCHMA Uncharacterized protein OS=Schistosoma mansoni GN=Smp_066290 PE=4 SV=1
G4VGG7	G4VGG7	G4VGG7_SCHMA Uncharacterized protein	whole_worms	3	194200000	S_mansoni	tr|G4VGG7|G4VGG7_SCHMA Uncharacterized protein OS=Schistosoma mansoni GN=Smp_126550 PE=4 SV=1
G4VGH2	G4VGH2	G4VGH2_SCHMA Uncharacterized protein	whole_worms	14	146860000	S_mansoni	tr|G4VGH2|G4VGH2_SCHMA Uncharacterized protein OS=Schistosoma mansoni GN=Smp_099800 PE=4 SV=1
G4VGH9;G4VGI0	G4VGH9	G4VGH9_SCHMA Putative uridine phosphorylase	whole_worms	7	96854000	S_mansoni	tr|G4VGH9|G4VGH9_SCHMA Putative uridine phosphorylase OS=Schistosoma mansoni GN=Smp_082420 PE=1 SV=1
G4VGK2	G4VGK2	G4VGK2_SCHMA Uncharacterized protein	whole_worms	3	30278000	S_mansoni	tr|G4VGK2|G4VGK2_SCHMA Uncharacterized protein OS=Schistosoma mansoni GN=Smp_040450 PE=4 SV=1
G4VGL2	G4VGL2	G4VGL2_SCHMA Isocitrate dehydrogenase [NAD] subunit, mitochondrial	whole_worms	5	48996000	S_mansoni	tr|G4VGL2|G4VGL2_SCHMA Isocitrate dehydrogenase [NAD] subunit, mitochondrial OS=Schistosoma mansoni GN=Smp_018680 PE=3 SV=1
G4VGM5	G4VGM5	G4VGM5_SCHMA Putative rab15, 13, 10, 1, 35, 5, and	whole_worms	2	11518000	S_mansoni	tr|G4VGM5|G4VGM5_SCHMA Putative rab15, 13, 10, 1, 35, 5, and OS=Schistosoma mansoni GN=Smp_132330 PE=4 SV=1
G4VGM8;G4VGM9	G4VGM8	G4VGM8_SCHMA Putative nascent polypeptide associated complex alpha subunit (Nac alpha)	whole_worms	4	122200000	S_mansoni	tr|G4VGM8|G4VGM8_SCHMA Putative nascent polypeptide associated complex alpha subunit (Nac alpha) OS=Schistosoma mansoni GN=Smp_018530.1 PE=4 SV=1;tr|G4VGM9|G4VGM9_SCHMA Putative nascent polypeptide associated complex alpha subunit (Nac alpha) OS=Schistosom
G4VGN0	G4VGN0	G4VGN0_SCHMA Kinesin-like protein	whole_worms	5	138140000	S_mansoni	tr|G4VGN0|G4VGN0_SCHMA Kinesin-like protein OS=Schistosoma mansoni GN=Smp_132300 PE=3 SV=1
G4VGQ5	G4VGQ5	G4VGQ5_SCHMA Glycogen [starch] synthase	whole_worms	6	102480000	S_mansoni	tr|G4VGQ5|G4VGQ5_SCHMA Glycogen [starch] synthase OS=Schistosoma mansoni GN=Smp_018260 PE=3 SV=1
G4VGQ7;G4VGQ6	G4VGQ7	G4VGQ7_SCHMA Putative troponin I	whole_worms	16	3386900000	S_mansoni	tr|G4VGQ7|G4VGQ7_SCHMA Putative troponin I OS=Schistosoma mansoni GN=Smp_018250.1 PE=4 SV=1;tr|G4VGQ6|G4VGQ6_SCHMA Putative troponin I OS=Schistosoma mansoni GN=Smp_018250.2 PE=4 SV=1
G4VGR1	G4VGR1	G4VGR1_SCHMA Putative 30s ribosomal protein S8	whole_worms	3	155150000	S_mansoni	tr|G4VGR1|G4VGR1_SCHMA Putative 30s ribosomal protein S8 OS=Schistosoma mansoni GN=Smp_076740 PE=3 SV=1
G4VGS4;G4VGS2;G4VGS3	G4VGS4	G4VGS4_SCHMA Serine/threonine-protein phosphatase	whole_worms	2	28921000	S_mansoni	tr|G4VGS4|G4VGS4_SCHMA Serine/threonine-protein phosphatase OS=Schistosoma mansoni GN=Smp_028990.1 PE=3 SV=1;tr|G4VGS2|G4VGS2_SCHMA Serine/threonine-protein phosphatase OS=Schistosoma mansoni GN=Smp_028990.2 PE=3 SV=1;tr|G4VGS3|G4VGS3_SCHMA Serine/threonin
G4VGU2	G4VGU2	G4VGU2_SCHMA Putative chloride intracellular channel	whole_worms	2	23488000	S_mansoni	tr|G4VGU2|G4VGU2_SCHMA Putative chloride intracellular channel OS=Schistosoma mansoni GN=Smp_137920 PE=4 SV=1
G4VGU5	G4VGU5	G4VGU5_SCHMA Putative cytochrome c oxidase copper chaperone	whole_worms	2	23862000	S_mansoni	tr|G4VGU5|G4VGU5_SCHMA Putative cytochrome c oxidase copper chaperone OS=Schistosoma mansoni GN=Smp_029150 PE=4 SV=1
G4VGV6;Q4PLC2;G4VGV4	G4VGV6	G4VGV6_SCHMA Uncharacterized protein	whole_worms	11	801550000	S_mansoni	tr|G4VGV6|G4VGV6_SCHMA Uncharacterized protein OS=Schistosoma mansoni GN=Smp_029240.1 PE=3 SV=1;tr|Q4PLC2|Q4PLC2_SCHMA Protein arginine N-methyltransferase 1 OS=Schistosoma mansoni GN=PRMT1 PE=2 SV=1;tr|G4VGV4|G4VGV4_SCHMA Uncharacterized protein OS=Schist
G4VGW4	G4VGW4	G4VGW4_SCHMA Serine hydroxymethyltransferase	whole_worms	6	189920000	S_mansoni	tr|G4VGW4|G4VGW4_SCHMA Serine hydroxymethyltransferase OS=Schistosoma mansoni GN=Smp_179710 PE=3 SV=1
G4VGX1	G4VGX1	G4VGX1_SCHMA Putative actin-depolymerizing factor	whole_worms	4	209740000	S_mansoni	tr|G4VGX1|G4VGX1_SCHMA Putative actin-depolymerizing factor OS=Schistosoma mansoni GN=Smp_086590 PE=3 SV=1
G4VGX5	G4VGX5	G4VGX5_SCHMA Putative zinc finger protein	whole_worms	3	22851000	S_mansoni	tr|G4VGX5|G4VGX5_SCHMA Putative zinc finger protein OS=Schistosoma mansoni GN=Smp_169260 PE=4 SV=1
G4VH12	G4VH12	G4VH12_SCHMA Putative ubiquitin-activating enzyme e1	whole_worms	7	108380000	S_mansoni	tr|G4VH12|G4VH12_SCHMA Putative ubiquitin-activating enzyme e1 OS=Schistosoma mansoni GN=Smp_162630.1 PE=4 SV=1
G4VH20	G4VH20	G4VH20_SCHMA Uncharacterized protein	whole_worms	5	89546000	S_mansoni	tr|G4VH20|G4VH20_SCHMA Uncharacterized protein OS=Schistosoma mansoni GN=Smp_074870 PE=4 SV=1
G4VH33	G4VH33	G4VH33_SCHMA Ras-like protein	whole_worms	2	55264000	S_mansoni	tr|G4VH33|G4VH33_SCHMA Ras-like protein OS=Schistosoma mansoni GN=Smp_179910 PE=4 SV=1
G4VH46;G4VH47	G4VH46	G4VH46_SCHMA Putative ribosomal protein S2	whole_worms	4	84197000	S_mansoni	tr|G4VH46|G4VH46_SCHMA Putative ribosomal protein S2 OS=Schistosoma mansoni GN=Smp_013470.2 PE=3 SV=1;tr|G4VH47|G4VH47_SCHMA Putative ribosomal protein S2 OS=Schistosoma mansoni GN=Smp_013470.1 PE=3 SV=1
G4VH48	G4VH48	G4VH48_SCHMA Secretory carrier-associated membrane protein	whole_worms	2	40801000	S_mansoni	tr|G4VH48|G4VH48_SCHMA Secretory carrier-associated membrane protein OS=Schistosoma mansoni GN=Smp_013460 PE=3 SV=1
G4VH64;G4VH63	G4VH64	G4VH64_SCHMA Putative surface protein PspC	whole_worms	4	56335000	S_mansoni	tr|G4VH64|G4VH64_SCHMA Putative surface protein PspC OS=Schistosoma mansoni GN=Smp_055220.2 PE=4 SV=1;tr|G4VH63|G4VH63_SCHMA Putative surface protein PspC OS=Schistosoma mansoni GN=Smp_055220.3 PE=4 SV=1
G4VH65	G4VH65	G4VH65_SCHMA Microsomal GST-3	whole_worms	6	260330000	S_mansoni	tr|G4VH65|G4VH65_SCHMA Microsomal GST-3 OS=Schistosoma mansoni GN=Smp_055210 PE=4 SV=1
G4VH80	G4VH80	G4VH80_SCHMA Putative 40s ribosomal protein S17	whole_worms	2	47570000	S_mansoni	tr|G4VH80|G4VH80_SCHMA Putative 40s ribosomal protein S17 OS=Schistosoma mansoni GN=Smp_055050 PE=3 SV=1
G4VH87;G4VH86;G4VH88	G4VH87	G4VH87_SCHMA Restin-like	whole_worms	6	72405000	S_mansoni	tr|G4VH87|G4VH87_SCHMA Restin-like OS=Schistosoma mansoni GN=Smp_149200.3 PE=4 SV=1;tr|G4VH86|G4VH86_SCHMA Restin-like OS=Schistosoma mansoni GN=Smp_149200.2 PE=4 SV=1;tr|G4VH88|G4VH88_SCHMA Restin-like OS=Schistosoma mansoni GN=Smp_149200.1 PE=4 SV=1
G4VH95	G4VH95	G4VH95_SCHMA Putative acyl-CoA-binding protein (Acbp) (Diazepam binding inhibitor) (Dbi) (Endozepine)	whole_worms	3	294480000	S_mansoni	tr|G4VH95|G4VH95_SCHMA Putative acyl-CoA-binding protein (Acbp) (Diazepam binding inhibitor) (Dbi) (Endozepine) OS=Schistosoma mansoni GN=Smp_149150 PE=4 SV=1
G4VHB0	G4VHB0	G4VHB0_SCHMA Uncharacterized protein	whole_worms	2	28199000	S_mansoni	tr|G4VHB0|G4VHB0_SCHMA Uncharacterized protein OS=Schistosoma mansoni GN=Smp_027360 PE=4 SV=1
G4VHB1	G4VHB1	G4VHB1_SCHMA Putative dynactin subunit 3 (Dynactin light chain p24)	whole_worms	5	152170000	S_mansoni	tr|G4VHB1|G4VHB1_SCHMA Putative dynactin subunit 3 (Dynactin light chain p24) OS=Schistosoma mansoni GN=Smp_136990 PE=4 SV=1
G4VHB5	G4VHB5	G4VHB5_SCHMA Putative sideroflexin 1,2,3	whole_worms	5	95938000	S_mansoni	tr|G4VHB5|G4VHB5_SCHMA Putative sideroflexin 1,2,3 OS=Schistosoma mansoni GN=Smp_136960 PE=4 SV=1
G4VHC0	G4VHC0	G4VHC0_SCHMA PRX_like2 domain-containing protein	whole_worms	4	37213000	S_mansoni	tr|G4VHC0|G4VHC0_SCHMA PRX_like2 domain-containing protein OS=Schistosoma mansoni GN=Smp_194940 PE=4 SV=1
G4VHF9	G4VHF9	G4VHF9_SCHMA Snf7-like protein (Bc-2) (Putative breast adenocarcinoma marker)	whole_worms	3	31133000	S_mansoni	tr|G4VHF9|G4VHF9_SCHMA Snf7-like protein (Bc-2) (Putative breast adenocarcinoma marker) OS=Schistosoma mansoni GN=Smp_016390.1 PE=3 SV=1
G4VHG0	G4VHG0	G4VHG0_SCHMA Uncharacterized protein	whole_worms	2	43643000	S_mansoni	tr|G4VHG0|G4VHG0_SCHMA Uncharacterized protein OS=Schistosoma mansoni GN=Smp_131080 PE=4 SV=1
G4VHG1	G4VHG1	G4VHG1_SCHMA Putative ran-binding protein	whole_worms	5	44307000	S_mansoni	tr|G4VHG1|G4VHG1_SCHMA Putative ran-binding protein OS=Schistosoma mansoni GN=Smp_016410 PE=4 SV=1
G4VHH1	G4VHH1	G4VHH1_SCHMA Uncharacterized protein	whole_worms	3	3280700000	S_mansoni	tr|G4VHH1|G4VHH1_SCHMA Uncharacterized protein OS=Schistosoma mansoni GN=Smp_194910 PE=4 SV=1
G4VHK5	G4VHK5	G4VHK5_SCHMA Smdr2	whole_worms	19	409430000	S_mansoni	tr|G4VHK5|G4VHK5_SCHMA Smdr2 OS=Schistosoma mansoni GN=Smp_055780 PE=4 SV=1
G4VHL2	G4VHL2	G4VHL2_SCHMA Gamma-glutamyltransferase-like protein 3 (T03 family)	whole_worms	4	32856000	S_mansoni	tr|G4VHL2|G4VHL2_SCHMA Gamma-glutamyltransferase-like protein 3 (T03 family) OS=Schistosoma mansoni GN=Smp_089100 PE=4 SV=1
G4VHL7;G4VHL6;G4VHL5	G4VHL7	G4VHL7_SCHMA Putative eukaryotic translation initiation factor 4h	whole_worms	3	160390000	S_mansoni	tr|G4VHL7|G4VHL7_SCHMA Putative eukaryotic translation initiation factor 4h OS=Schistosoma mansoni GN=Smp_089060.3 PE=4 SV=1;tr|G4VHL6|G4VHL6_SCHMA Putative eukaryotic translation initiation factor 4h OS=Schistosoma mansoni GN=Smp_089060.1 PE=4 SV=1;tr|G4V
G4VHN0	G4VHN0	G4VHN0_SCHMA Uncharacterized protein	whole_worms	17	648410000	S_mansoni	tr|G4VHN0|G4VHN0_SCHMA Uncharacterized protein OS=Schistosoma mansoni GN=Smp_170630 PE=4 SV=1
G4VHP9	G4VHP9	G4VHP9_SCHMA Beta-hexosaminidase	whole_worms	14	1108600000	S_mansoni	tr|G4VHP9|G4VHP9_SCHMA Beta-hexosaminidase OS=Schistosoma mansoni GN=Smp_053900 PE=3 SV=1
G4VHQ2	G4VHQ2	G4VHQ2_SCHMA 3-hydroxyacyl-CoA dehydrogenase	whole_worms	11	544360000	S_mansoni	tr|G4VHQ2|G4VHQ2_SCHMA 3-hydroxyacyl-CoA dehydrogenase OS=Schistosoma mansoni GN=Smp_151030 PE=3 SV=1
G4VHS0	G4VHS0	G4VHS0_SCHMA Putative 40s ribosomal protein S14	whole_worms	5	470760000	S_mansoni	tr|G4VHS0|G4VHS0_SCHMA Putative 40s ribosomal protein S14 OS=Schistosoma mansoni GN=Smp_053830 PE=3 SV=1
G4VHV6	G4VHV6	G4VHV6_SCHMA Filamin-related	whole_worms	18	821720000	S_mansoni	tr|G4VHV6|G4VHV6_SCHMA Filamin-related OS=Schistosoma mansoni GN=Smp_198050 PE=4 SV=1
G4VHW1	G4VHW1	G4VHW1_SCHMA Uncharacterized protein	whole_worms	3	107780000	S_mansoni	tr|G4VHW1|G4VHW1_SCHMA Uncharacterized protein OS=Schistosoma mansoni GN=Smp_158930 PE=4 SV=1
G4VHW2	G4VHW2	G4VHW2_SCHMA Uracil-DNA glycosylase	whole_worms	12	565490000	S_mansoni	tr|G4VHW2|G4VHW2_SCHMA Uracil-DNA glycosylase OS=Schistosoma mansoni GN=Smp_158920 PE=3 SV=1
G4VHX9	G4VHX9	G4VHX9_SCHMA Proteasome endopeptidase complex	whole_worms	16	2298900000	S_mansoni	tr|G4VHX9|G4VHX9_SCHMA Proteasome endopeptidase complex OS=Schistosoma mansoni GN=Smp_092280 PE=3 SV=1
G4VHZ1	G4VHZ1	G4VHZ1_SCHMA Carboxypeptidase	whole_worms	11	2898200000	S_mansoni	tr|G4VHZ1|G4VHZ1_SCHMA Carboxypeptidase OS=Schistosoma mansoni GN=Smp_172590 PE=3 SV=1
G4VHZ2	G4VHZ2	G4VHZ2_SCHMA Mucin-like protein	whole_worms	2	26902000	S_mansoni	tr|G4VHZ2|G4VHZ2_SCHMA Mucin-like protein OS=Schistosoma mansoni GN=Smp_172580 PE=4 SV=1
G4VI02	G4VI02	G4VI02_SCHMA Putative kunitz-type protease inhibitor	whole_worms	6	67557000	S_mansoni	tr|G4VI02|G4VI02_SCHMA Putative kunitz-type protease inhibitor OS=Schistosoma mansoni GN=Smp_052230 PE=4 SV=1
G4VI16	G4VI16	G4VI16_SCHMA Succinate--CoA ligase [ADP/GDP-forming] subunit alpha, mitochondrial	whole_worms	9	221180000	S_mansoni	tr|G4VI16|G4VI16_SCHMA Succinate--CoA ligase [ADP/GDP-forming] subunit alpha, mitochondrial OS=Schistosoma mansoni GN=Smp_052060 PE=3 SV=1
G4VI28	G4VI28	G4VI28_SCHMA Uncharacterized protein	whole_worms	7	85174000	S_mansoni	tr|G4VI28|G4VI28_SCHMA Uncharacterized protein OS=Schistosoma mansoni GN=Smp_051990 PE=4 SV=1
G4VI40	G4VI40	G4VI40_SCHMA Lar interacting protein (Lip)-related protein	whole_worms	5	306510000	S_mansoni	tr|G4VI40|G4VI40_SCHMA Lar interacting protein (Lip)-related protein OS=Schistosoma mansoni GN=Smp_149910 PE=4 SV=1
G4VI62	G4VI62	G4VI62_SCHMA Annexin	whole_worms	16	729190000	S_mansoni	tr|G4VI62|G4VI62_SCHMA Annexin OS=Schistosoma mansoni GN=Smp_045560 PE=3 SV=1
G4VI64	G4VI64	G4VI64_SCHMA Putative annexin	whole_worms	3	55473000	S_mansoni	tr|G4VI64|G4VI64_SCHMA Putative annexin OS=Schistosoma mansoni GN=Smp_207040 PE=4 SV=1
G4VI69	G4VI69	G4VI69_SCHMA Acylaminoacyl-peptidase (S09 family)	whole_worms	10	454650000	S_mansoni	tr|G4VI69|G4VI69_SCHMA Acylaminoacyl-peptidase (S09 family) OS=Schistosoma mansoni GN=Smp_211050 PE=4 SV=1
G4VI75	G4VI75	G4VI75_SCHMA Uncharacterized protein	whole_worms	20	1394600000	S_mansoni	tr|G4VI75|G4VI75_SCHMA Uncharacterized protein OS=Schistosoma mansoni GN=Smp_182770 PE=4 SV=1
G4VI80;G4VI78;G4VI77;G4VI79;G4VI76	G4VI80	G4VI80_SCHMA Uncharacterized protein	whole_worms	4	50391000	S_mansoni	tr|G4VI80|G4VI80_SCHMA Uncharacterized protein OS=Schistosoma mansoni GN=Smp_038730.10 PE=4 SV=1;tr|G4VI78|G4VI78_SCHMA Uncharacterized protein OS=Schistosoma mansoni GN=Smp_038730.2 PE=4 SV=1;tr|G4VI77|G4VI77_SCHMA Uncharacterized protein OS=Schistosoma m
G4VI89	G4VI89	G4VI89_SCHMA Putative small nuclear ribonucleoprotein G (Snrnp-G)	whole_worms	4	369220000	S_mansoni	tr|G4VI89|G4VI89_SCHMA Putative small nuclear ribonucleoprotein G (Snrnp-G) OS=Schistosoma mansoni GN=Smp_038680 PE=4 SV=1
G4VI96	G4VI96	G4VI96_SCHMA Putative eukaryotic translation elongation factor	whole_worms	8	320420000	S_mansoni	tr|G4VI96|G4VI96_SCHMA Putative eukaryotic translation elongation factor OS=Schistosoma mansoni GN=Smp_143140 PE=4 SV=1
G4VI98	G4VI98	G4VI98_SCHMA Putative synaptotagmin	whole_worms	4	126380000	S_mansoni	tr|G4VI98|G4VI98_SCHMA Putative synaptotagmin OS=Schistosoma mansoni GN=Smp_050630 PE=4 SV=1
G4VIA5	G4VIA5	G4VIA5_SCHMA Uncharacterized protein	whole_worms	2	10152000	S_mansoni	tr|G4VIA5|G4VIA5_SCHMA Uncharacterized protein OS=Schistosoma mansoni GN=Smp_050730 PE=4 SV=1
G4VIC8;G4VIC7	G4VIC8	G4VIC8_SCHMA Putative RNA-binding protein	whole_worms	2	220600000	S_mansoni	tr|G4VIC8|G4VIC8_SCHMA Putative RNA-binding protein OS=Schistosoma mansoni GN=Smp_027550.1 PE=4 SV=1
G4VID8	G4VID8	G4VID8_SCHMA Calcium-transporting ATPase	whole_worms	8	95616000	S_mansoni	tr|G4VID8|G4VID8_SCHMA Calcium-transporting ATPase OS=Schistosoma mansoni GN=Smp_137170 PE=3 SV=1
G4VIG2	G4VIG2	G4VIG2_SCHMA Putative 26s protease regulatory subunit	whole_worms	5	120470000	S_mansoni	tr|G4VIG2|G4VIG2_SCHMA Putative 26s protease regulatory subunit OS=Schistosoma mansoni GN=Smp_119310 PE=3 SV=1
G4VIG8	G4VIG8	G4VIG8_SCHMA Putative synapsin	whole_worms	7	121250000	S_mansoni	tr|G4VIG8|G4VIG8_SCHMA Putative synapsin OS=Schistosoma mansoni GN=Smp_126990 PE=4 SV=1
G4VIJ1;G4VIJ0	G4VIJ1	G4VIJ1_SCHMA Putative gelsolin	whole_worms	25	2523800000	S_mansoni	tr|G4VIJ1|G4VIJ1_SCHMA Putative gelsolin OS=Schistosoma mansoni GN=Smp_008660.1 PE=4 SV=1;tr|G4VIJ0|G4VIJ0_SCHMA Putative gelsolin OS=Schistosoma mansoni GN=Smp_008660.2 PE=4 SV=1
G4VIJ2	G4VIJ2	G4VIJ2_SCHMA Putative gelsolin (Fragment)	whole_worms	11	1588800000	S_mansoni	tr|G4VIJ2|G4VIJ2_SCHMA Putative gelsolin (Fragment) OS=Schistosoma mansoni GN=Smp_197860 PE=4 SV=1
G4VIJ6;G4VIJ7;G4VIJ8;G4VIJ4;G4VIJ5	G4VIJ6	G4VIJ6_SCHMA Uncharacterized protein	whole_worms	3	56400000	S_mansoni	tr|G4VIJ6|G4VIJ6_SCHMA Uncharacterized protein OS=Schistosoma mansoni GN=Smp_067000.8 PE=4 SV=1;tr|G4VIJ7|G4VIJ7_SCHMA Uncharacterized protein OS=Schistosoma mansoni GN=Smp_067000.7 PE=4 SV=1;tr|G4VIJ8|G4VIJ8_SCHMA Uncharacterized protein OS=Schistosoma ma
G4VIL3	G4VIL3	G4VIL3_SCHMA Putative 40s ribosomal protein S10	whole_worms	2	67337000	S_mansoni	tr|G4VIL3|G4VIL3_SCHMA Putative 40s ribosomal protein S10 OS=Schistosoma mansoni GN=Smp_066890 PE=4 SV=1
G4VIL6	G4VIL6	G4VIL6_SCHMA Putative integrin alpha-ps	whole_worms	4	46248000	S_mansoni	tr|G4VIL6|G4VIL6_SCHMA Putative integrin alpha-ps OS=Schistosoma mansoni GN=Smp_156620 PE=3 SV=1
G4VIM9;G4VIM8	G4VIM9	G4VIM9_SCHMA RuvB-like helicase	whole_worms	2	24701000	S_mansoni	tr|G4VIM9|G4VIM9_SCHMA RuvB-like helicase OS=Schistosoma mansoni GN=Smp_064050.1 PE=3 SV=1;tr|G4VIM8|G4VIM8_SCHMA RuvB-like helicase OS=Schistosoma mansoni GN=Smp_064050.2 PE=3 SV=1
G4VIR6	G4VIR6	G4VIR6_SCHMA Putative collagen alpha-1(I) chain	whole_worms	3	143220000	S_mansoni	tr|G4VIR6|G4VIR6_SCHMA Putative collagen alpha-1(I) chain OS=Schistosoma mansoni GN=Smp_135560 PE=4 SV=1
G4VIT2	G4VIT2	G4VIT2_SCHMA Putative peptidylglycine alpha hydroxylating mono-oxygenase (Fragment)	whole_worms	2	6173700	S_mansoni	tr|G4VIT2|G4VIT2_SCHMA Putative peptidylglycine alpha hydroxylating mono-oxygenase (Fragment) OS=Schistosoma mansoni GN=Smp_145300 PE=4 SV=1
G4VIV9	G4VIV9	G4VIV9_SCHMA Phosphotransferase	whole_worms	6	112060000	S_mansoni	tr|G4VIV9|G4VIV9_SCHMA Phosphotransferase OS=Schistosoma mansoni GN=Smp_043030 PE=3 SV=1
G4VIW7	G4VIW7	G4VIW7_SCHMA Putative heterogeneous nuclear ribonucleoprotein	whole_worms	7	1248400000	S_mansoni	tr|G4VIW7|G4VIW7_SCHMA Putative heterogeneous nuclear ribonucleoprotein OS=Schistosoma mansoni GN=Smp_043100 PE=4 SV=1
G4VIW9	G4VIW9	G4VIW9_SCHMA Putative universal stress protein	whole_worms	3	698110000	S_mansoni	tr|G4VIW9|G4VIW9_SCHMA Putative universal stress protein OS=Schistosoma mansoni GN=Smp_043120 PE=4 SV=1
G4VIX0	G4VIX0	G4VIX0_SCHMA Uncharacterized protein Smp_202690	whole_worms	5	1335700000	S_mansoni	tr|G4VIX0|G4VIX0_SCHMA Uncharacterized protein Smp_202690 OS=Schistosoma mansoni GN=Smp_202690 PE=4 SV=1
G4VIX4	G4VIX4	G4VIX4_SCHMA Putative transforming acidic coiled-coil containing protein 1/2	whole_worms	7	62011000	S_mansoni	tr|G4VIX4|G4VIX4_SCHMA Putative transforming acidic coiled-coil containing protein 1/2 OS=Schistosoma mansoni GN=Smp_043170 PE=4 SV=1
G4VIZ9	G4VIZ9	G4VIZ9_SCHMA Seryl-tRNA synthetase	whole_worms	10	287240000	S_mansoni	tr|G4VIZ9|G4VIZ9_SCHMA Seryl-tRNA synthetase OS=Schistosoma mansoni GN=Smp_053610 PE=4 SV=1
G4VJ08	G4VJ08	G4VJ08_SCHMA Acyl-CoA thioesterase-related	whole_worms	2	60148000	S_mansoni	tr|G4VJ08|G4VJ08_SCHMA Acyl-CoA thioesterase-related OS=Schistosoma mansoni GN=Smp_150820 PE=4 SV=1
G4VJ11;G4VJ12	G4VJ11	G4VJ11_SCHMA Putative aspartyl-tRNA synthetase	whole_worms	5	31240000	S_mansoni	tr|G4VJ11|G4VJ11_SCHMA Putative aspartyl-tRNA synthetase OS=Schistosoma mansoni GN=Smp_053510.1 PE=3 SV=1;tr|G4VJ12|G4VJ12_SCHMA Putative aspartyl-tRNA synthetase OS=Schistosoma mansoni GN=Smp_053510.2 PE=4 SV=1
G4VJ23;G4VJ22	G4VJ23	G4VJ23_SCHMA Putative oxysterol-binding protein 1	whole_worms	7	88566000	S_mansoni	tr|G4VJ23|G4VJ23_SCHMA Putative oxysterol-binding protein 1 OS=Schistosoma mansoni GN=Smp_058980.2 PE=4 SV=1;tr|G4VJ22|G4VJ22_SCHMA Putative oxysterol-binding protein 1 OS=Schistosoma mansoni GN=Smp_058980.1 PE=4 SV=1
G4VJ35	G4VJ35	G4VJ35_SCHMA Putative 60s ribosomal protein L4	whole_worms	7	732130000	S_mansoni	tr|G4VJ35|G4VJ35_SCHMA Putative 60s ribosomal protein L4 OS=Schistosoma mansoni GN=Smp_153790 PE=4 SV=1
G4VJ39	G4VJ39	G4VJ39_SCHMA Putative cyln2 (Cytoplasmic linker protein-115) (Clip-115)	whole_worms	8	98176000	S_mansoni	tr|G4VJ39|G4VJ39_SCHMA Putative cyln2 (Cytoplasmic linker protein-115) (Clip-115) OS=Schistosoma mansoni GN=Smp_059130.1 PE=4 SV=1
G4VJ43	G4VJ43	G4VJ43_SCHMA MICOS complex subunit MIC60	whole_worms	4	58586000	S_mansoni	tr|G4VJ43|G4VJ43_SCHMA MICOS complex subunit MIC60 OS=Schistosoma mansoni GN=Smp_059150 PE=3 SV=1
G4VJ46;G4VJ45	G4VJ46	G4VJ46_SCHMA Putative troponin I	whole_worms	5	59287000	S_mansoni	tr|G4VJ46|G4VJ46_SCHMA Putative troponin I OS=Schistosoma mansoni GN=Smp_059170.1 PE=4 SV=1;tr|G4VJ45|G4VJ45_SCHMA Putative troponin I OS=Schistosoma mansoni GN=Smp_059170.2 PE=4 SV=1
G4VJ53;G4VJ52;G4VJ51;G4VJ54;G4VJ50	G4VJ53	G4VJ53_SCHMA Uncharacterized protein	whole_worms	2	39933000	S_mansoni	tr|G4VJ53|G4VJ53_SCHMA Uncharacterized protein OS=Schistosoma mansoni GN=Smp_059210.2 PE=4 SV=1;tr|G4VJ52|G4VJ52_SCHMA Uncharacterized protein OS=Schistosoma mansoni GN=Smp_059210.1 PE=4 SV=1;tr|G4VJ51|G4VJ51_SCHMA Uncharacterized protein OS=Schistosoma ma
G4VJ55	G4VJ55	G4VJ55_SCHMA Uncharacterized protein	whole_worms	3	80923000	S_mansoni	tr|G4VJ55|G4VJ55_SCHMA Uncharacterized protein OS=Schistosoma mansoni GN=Smp_153990 PE=4 SV=1
G4VJ72	G4VJ72	G4VJ72_SCHMA Xaa-Pro dipeptidase (M24 family)	whole_worms	11	1328400000	S_mansoni	tr|G4VJ72|G4VJ72_SCHMA Xaa-Pro dipeptidase (M24 family) OS=Schistosoma mansoni GN=Smp_090800 PE=3 SV=1
G4VJ73	G4VJ73	G4VJ73_SCHMA Putative xaa-pro dipeptidase pepd/pepq	whole_worms	2	181350000	S_mansoni	tr|G4VJ73|G4VJ73_SCHMA Putative xaa-pro dipeptidase pepd/pepq OS=Schistosoma mansoni GN=Smp_114900 PE=4 SV=1
G4VJ77	G4VJ77	G4VJ77_SCHMA Uncharacterized protein	whole_worms	5	290940000	S_mansoni	tr|G4VJ77|G4VJ77_SCHMA Uncharacterized protein OS=Schistosoma mansoni GN=Smp_171780 PE=4 SV=1
G4VJ94;G4VIT0	G4VJ94	G4VJ94_SCHMA Putative alkaline phosphatase	whole_worms	11	674490000	S_mansoni	tr|G4VJ94|G4VJ94_SCHMA Putative alkaline phosphatase OS=Schistosoma mansoni GN=Smp_155890 PE=3 SV=1
G4VJ99	G4VJ99	G4VJ99_SCHMA Putative heat shock protein	whole_worms	2	13825000	S_mansoni	tr|G4VJ99|G4VJ99_SCHMA Putative heat shock protein OS=Schistosoma mansoni GN=Smp_155740 PE=3 SV=1
G4VJB4	G4VJB4	G4VJB4_SCHMA Putative ribonucleic acid binding protein S1	whole_worms	3	66894000	S_mansoni	tr|G4VJB4|G4VJB4_SCHMA Putative ribonucleic acid binding protein S1 OS=Schistosoma mansoni GN=Smp_070200 PE=4 SV=1
G4VJC6	G4VJC6	G4VJC6_SCHMA Putative rhoptry associated membrane antigen	whole_worms	15	614920000	S_mansoni	tr|G4VJC6|G4VJC6_SCHMA Putative rhoptry associated membrane antigen OS=Schistosoma mansoni GN=Smp_070020 PE=4 SV=1
G4VJD7	G4VJD7	G4VJD7_SCHMA Uncharacterized protein	whole_worms	4	398490000	S_mansoni	tr|G4VJD7|G4VJD7_SCHMA Uncharacterized protein OS=Schistosoma mansoni GN=Smp_096750 PE=3 SV=1
G4VJE7	G4VJE7	G4VJE7_SCHMA Uncharacterized protein	whole_worms	6	329390000	S_mansoni	tr|G4VJE7|G4VJE7_SCHMA Uncharacterized protein OS=Schistosoma mansoni GN=Smp_042400 PE=4 SV=1
G4VJG3	G4VJG3	G4VJG3_SCHMA Putative crp1/csrp1/crip1	whole_worms	13	10930000000	S_mansoni	tr|G4VJG3|G4VJG3_SCHMA Putative crp1/csrp1/crip1 OS=Schistosoma mansoni GN=Smp_087250 PE=4 SV=1
G4VJI2	G4VJI2	G4VJI2_SCHMA Uncharacterized protein	whole_worms	6	276730000	S_mansoni	tr|G4VJI2|G4VJI2_SCHMA Uncharacterized protein OS=Schistosoma mansoni GN=Smp_166170 PE=4 SV=1
G4VJJ1;G4VJJ2;G4VJJ0;G4VJI9	G4VJJ1	G4VJJ1_SCHMA Putative heat shock protein 70 (Hsp70)-interacting protein	whole_worms	11	818140000	S_mansoni	tr|G4VJJ1|G4VJJ1_SCHMA Putative heat shock protein 70 (Hsp70)-interacting protein OS=Schistosoma mansoni GN=Smp_062420.3 PE=4 SV=1;tr|G4VJJ2|G4VJJ2_SCHMA Putative heat shock protein 70 (Hsp70)-interacting protein OS=Schistosoma mansoni GN=Smp_062420.1 PE=4
G4VJJ9;G4VJJ8	G4VJJ9	G4VJJ9_SCHMA Putative ral	whole_worms	3	18177000	S_mansoni	tr|G4VJJ9|G4VJJ9_SCHMA Putative ral OS=Schistosoma mansoni GN=Smp_062510.1 PE=4 SV=1
G4VJL0	G4VJL0	G4VJL0_SCHMA Putative dynactin subunit	whole_worms	14	230400000	S_mansoni	tr|G4VJL0|G4VJL0_SCHMA Putative dynactin subunit OS=Schistosoma mansoni GN=Smp_062630 PE=4 SV=1
G4VJM1	G4VJM1	G4VJM1_SCHMA Peptidyl-prolyl cis-trans isomerase	whole_worms	2	43215000	S_mansoni	tr|G4VJM1|G4VJM1_SCHMA Peptidyl-prolyl cis-trans isomerase OS=Schistosoma mansoni GN=Smp_080150 PE=3 SV=1
G4VJP7	G4VJP7	G4VJP7_SCHMA T-complex protein 1 subunit gamma	whole_worms	22	662600000	S_mansoni	tr|G4VJP7|G4VJP7_SCHMA T-complex protein 1 subunit gamma OS=Schistosoma mansoni GN=Smp_041740 PE=3 SV=1
G4VJQ1	G4VJQ1	G4VJQ1_SCHMA Serine/threonine kinase	whole_worms	6	92490000	S_mansoni	tr|G4VJQ1|G4VJQ1_SCHMA Serine/threonine kinase OS=Schistosoma mansoni GN=Smp_041770 PE=4 SV=1
G4VJQ2	G4VJQ2	G4VJQ2_SCHMA Putative collagen alpha-1(V) chain	whole_worms	2	48178000	S_mansoni	tr|G4VJQ2|G4VJQ2_SCHMA Putative collagen alpha-1(V) chain OS=Schistosoma mansoni GN=Smp_144910 PE=4 SV=1
G4VJQ6	G4VJQ6	G4VJQ6_SCHMA Putative cellular nucleic acid binding protein	whole_worms	5	1315400000	S_mansoni	tr|G4VJQ6|G4VJQ6_SCHMA Putative cellular nucleic acid binding protein OS=Schistosoma mansoni GN=Smp_179300.1 PE=4 SV=1
G4VJT2;G4VJT1	G4VJT2	G4VJT2_SCHMA Putative 60s ribosomal protein L10a	whole_worms	9	2631800000	S_mansoni	tr|G4VJT2|G4VJT2_SCHMA Putative 60s ribosomal protein L10a OS=Schistosoma mansoni GN=Smp_042090.1 PE=4 SV=1;tr|G4VJT1|G4VJT1_SCHMA Putative 60s ribosomal protein L10a OS=Schistosoma mansoni GN=Smp_042090.3 PE=4 SV=1
G4VJT7	G4VJT7	G4VJT7_SCHMA Putative dynein light chain	whole_worms	7	256570000	S_mansoni	tr|G4VJT7|G4VJT7_SCHMA Putative dynein light chain OS=Schistosoma mansoni GN=Smp_042140 PE=4 SV=1
G4VJV2	G4VJV2	G4VJV2_SCHMA Putative dna repair protein xp-E	whole_worms	7	72774000	S_mansoni	tr|G4VJV2|G4VJV2_SCHMA Putative dna repair protein xp-E OS=Schistosoma mansoni GN=Smp_175430 PE=4 SV=1
G4VJV5	G4VJV5	G4VJV5_SCHMA Uncharacterized protein	whole_worms	8	116650000	S_mansoni	tr|G4VJV5|G4VJV5_SCHMA Uncharacterized protein OS=Schistosoma mansoni GN=Smp_175460 PE=4 SV=1
G4VJV9	G4VJV9	G4VJV9_SCHMA Putative syntaxin	whole_worms	2	38168000	S_mansoni	tr|G4VJV9|G4VJV9_SCHMA Putative syntaxin OS=Schistosoma mansoni GN=Smp_104960 PE=4 SV=1
G4VJX4	G4VJX4	G4VJX4_SCHMA Putative tropomodulin	whole_worms	13	407970000	S_mansoni	tr|G4VJX4|G4VJX4_SCHMA Putative tropomodulin OS=Schistosoma mansoni GN=Smp_003710 PE=4 SV=1
G4VJX8	G4VJX8	G4VJX8_SCHMA Putative mitochondrial ATP synthase B chain	whole_worms	4	42245000	S_mansoni	tr|G4VJX8|G4VJX8_SCHMA Putative mitochondrial ATP synthase B chain OS=Schistosoma mansoni GN=Smp_154530 PE=4 SV=1
G4VJY6	G4VJY6	G4VJY6_SCHMA Putative rab 3 and	whole_worms	3	142070000	S_mansoni	tr|G4VJY6|G4VJY6_SCHMA Putative rab 3 and OS=Schistosoma mansoni GN=Smp_154580 PE=4 SV=1
G4VJY9	G4VJY9	G4VJY9_SCHMA Nucleoside diphosphate kinase	whole_worms	11	10597000000	S_mansoni	tr|G4VJY9|G4VJY9_SCHMA Nucleoside diphosphate kinase OS=Schistosoma mansoni GN=Smp_092750 PE=1 SV=1
G4VK08	G4VK08	G4VK08_SCHMA Snf7-related	whole_worms	5	69935000	S_mansoni	tr|G4VK08|G4VK08_SCHMA Snf7-related OS=Schistosoma mansoni GN=Smp_053040 PE=3 SV=1
G4VK20;G4VK21	G4VK20	G4VK20_SCHMA Cell polarity protein	whole_worms	12	1337700000	S_mansoni	tr|G4VK20|G4VK20_SCHMA Cell polarity protein OS=Schistosoma mansoni GN=Smp_153310.1 PE=4 SV=1;tr|G4VK21|G4VK21_SCHMA Cell polarity protein OS=Schistosoma mansoni GN=Smp_153310.2 PE=4 SV=1
G4VK22	G4VK22	G4VK22_SCHMA Uncharacterized protein	whole_worms	4	1171800000	S_mansoni	tr|G4VK22|G4VK22_SCHMA Uncharacterized protein OS=Schistosoma mansoni GN=Smp_153320 PE=4 SV=1
G4VK26	G4VK26	G4VK26_SCHMA Putative ribonuclease z, chloroplast	whole_worms	3	53519000	S_mansoni	tr|G4VK26|G4VK26_SCHMA Putative ribonuclease z, chloroplast OS=Schistosoma mansoni GN=Smp_153350 PE=4 SV=1
G4VK43;G4VK42;G4VK44;G4VK45	G4VK43	G4VK43_SCHMA Uncharacterized protein	whole_worms	3	20312000	S_mansoni	tr|G4VK43|G4VK43_SCHMA Uncharacterized protein OS=Schistosoma mansoni GN=Smp_058140.4 PE=4 SV=1;tr|G4VK42|G4VK42_SCHMA Protein-L-isoaspartate O-methyltransferase OS=Schistosoma mansoni GN=Smp_058140.1 PE=3 SV=1;tr|G4VK44|G4VK44_SCHMA Protein-L-isoaspartate
G4VK53	G4VK53	G4VK53_SCHMA Putative nadh-ubiquinone oxidoreductase 24 kD subunit	whole_worms	7	95525000	S_mansoni	tr|G4VK53|G4VK53_SCHMA Putative nadh-ubiquinone oxidoreductase 24 kD subunit OS=Schistosoma mansoni GN=Smp_069770 PE=4 SV=1
G4VK76	G4VK76	G4VK76_SCHMA Rho GDP-dissociation inhibitor-related	whole_worms	3	111610000	S_mansoni	tr|G4VK76|G4VK76_SCHMA Rho GDP-dissociation inhibitor-related OS=Schistosoma mansoni GN=Smp_045610 PE=4 SV=1
G4VK82	G4VK82	G4VK82_SCHMA Uncharacterized protein	whole_worms	3	20142000	S_mansoni	tr|G4VK82|G4VK82_SCHMA Uncharacterized protein OS=Schistosoma mansoni GN=Smp_146720 PE=4 SV=1
G4VK88;G4VK89	G4VK88	G4VK88_SCHMA Snf7-related	whole_worms	2	50115000	S_mansoni	tr|G4VK88|G4VK88_SCHMA Snf7-related OS=Schistosoma mansoni GN=Smp_045710.2 PE=3 SV=1;tr|G4VK89|G4VK89_SCHMA Snf7-related OS=Schistosoma mansoni GN=Smp_045710.1 PE=3 SV=1
G4VKA6;G4VKA5	G4VKA6	G4VKA6_SCHMA ATP-dependent 6-phosphofructokinase	whole_worms	33	9001600000	S_mansoni	tr|G4VKA6|G4VKA6_SCHMA ATP-dependent 6-phosphofructokinase OS=Schistosoma mansoni GN=Smp_043670.1 PE=3 SV=1;tr|G4VKA5|G4VKA5_SCHMA ATP-dependent 6-phosphofructokinase OS=Schistosoma mansoni GN=Smp_043670.2 PE=3 SV=1
G4VKC0;G4VKB9	G4VKC0	G4VKC0_SCHMA Uncharacterized protein	whole_worms	24	3824800000	S_mansoni	tr|G4VKC0|G4VKC0_SCHMA Uncharacterized protein OS=Schistosoma mansoni GN=Smp_156910.2 PE=4 SV=1;tr|G4VKB9|G4VKB9_SCHMA Uncharacterized protein OS=Schistosoma mansoni GN=Smp_156910.1 PE=4 SV=1
G4VKC4	G4VKC4	G4VKC4_SCHMA Uncharacterized protein	whole_worms	4	149720000	S_mansoni	tr|G4VKC4|G4VKC4_SCHMA Uncharacterized protein OS=Schistosoma mansoni GN=Smp_064430 PE=4 SV=1
G4VKD0	G4VKD0	G4VKD0_SCHMA Putative rna and export factor binding protein	whole_worms	3	80475000	S_mansoni	tr|G4VKD0|G4VKD0_SCHMA Putative rna and export factor binding protein OS=Schistosoma mansoni GN=Smp_064360 PE=4 SV=1
G4VKD9	G4VKD9	G4VKD9_SCHMA Peroxiredoxin, Prx1	whole_worms	8	491490000	S_mansoni	tr|G4VKD9|G4VKD9_SCHMA Peroxiredoxin, Prx1 OS=Schistosoma mansoni GN=Smp_059480 PE=4 SV=1
G4VKE4	G4VKE4	G4VKE4_SCHMA Putative quinone oxidoreductase	whole_worms	4	144440000	S_mansoni	tr|G4VKE4|G4VKE4_SCHMA Putative quinone oxidoreductase OS=Schistosoma mansoni GN=Smp_159230 PE=4 SV=1
G4VKF3;G4VKF1;G4VKF2	G4VKF3	G4VKF3_SCHMA Uncharacterized protein	whole_worms	5	188540000	S_mansoni	tr|G4VKF3|G4VKF3_SCHMA Uncharacterized protein OS=Schistosoma mansoni GN=Smp_039490.1 PE=4 SV=1;tr|G4VKF1|G4VKF1_SCHMA Uncharacterized protein OS=Schistosoma mansoni GN=Smp_039490.2 PE=4 SV=1;tr|G4VKF2|G4VKF2_SCHMA Uncharacterized protein OS=Schistosoma ma
G4VKF7	G4VKF7	G4VKF7_SCHMA Putative laminin	whole_worms	4	32855000	S_mansoni	tr|G4VKF7|G4VKF7_SCHMA Putative laminin OS=Schistosoma mansoni GN=Smp_143680 PE=4 SV=1
G4VKJ0	G4VKJ0	G4VKJ0_SCHMA Peptidyl-prolyl cis-trans isomerase	whole_worms	11	26487000000	S_mansoni	tr|G4VKJ0|G4VKJ0_SCHMA Peptidyl-prolyl cis-trans isomerase OS=Schistosoma mansoni GN=Smp_040130 PE=3 SV=1
G4VKK0;G4VKJ5	G4VKK0	G4VKK0_SCHMA Putative beta-taxilin	whole_worms	3	41516000	S_mansoni	tr|G4VKK0|G4VKK0_SCHMA Putative beta-taxilin OS=Schistosoma mansoni GN=Smp_155180 PE=4 SV=1
G4VKK3	G4VKK3	G4VKK3_SCHMA Uncharacterized protein	whole_worms	3	111070000	S_mansoni	tr|G4VKK3|G4VKK3_SCHMA Uncharacterized protein OS=Schistosoma mansoni GN=Smp_061560 PE=3 SV=1
G4VKL6	G4VKL6	G4VKL6_SCHMA Putative zinc finger protein	whole_worms	3	109680000	S_mansoni	tr|G4VKL6|G4VKL6_SCHMA Putative zinc finger protein OS=Schistosoma mansoni GN=Smp_086750 PE=4 SV=1
G4VKL7	G4VKL7	G4VKL7_SCHMA Uncharacterized protein	whole_worms	4	78766000	S_mansoni	tr|G4VKL7|G4VKL7_SCHMA Uncharacterized protein OS=Schistosoma mansoni GN=Smp_169340 PE=4 SV=1
G4VKL9	G4VKL9	G4VKL9_SCHMA Uncharacterized protein	whole_worms	2	11885000	S_mansoni	tr|G4VKL9|G4VKL9_SCHMA Uncharacterized protein OS=Schistosoma mansoni GN=Smp_169320 PE=3 SV=1
G4VKP4;G4VKP0;G4VKP2;G4VKP1;G4VKP3;G4VKN9;G4VKN8;G4VKN7	G4VKP4	G4VKP4_SCHMA Putative vesicle-associated membrane protein (Vamp)	whole_worms	8	248650000	S_mansoni	tr|G4VKP4|G4VKP4_SCHMA Putative vesicle-associated membrane protein (Vamp) OS=Schistosoma mansoni GN=Smp_136240.6 PE=4 SV=1;tr|G4VKP0|G4VKP0_SCHMA Putative vesicle-associated membrane protein (Vamp) OS=Schistosoma mansoni GN=Smp_136240.9 PE=4 SV=1;tr|G4VKP
G4VKQ9	G4VKQ9	G4VKQ9_SCHMA Putative pc3-like endoprotease variant B	whole_worms	3	33021000	S_mansoni	tr|G4VKQ9|G4VKQ9_SCHMA Putative pc3-like endoprotease variant B OS=Schistosoma mansoni GN=Smp_149400 PE=3 SV=1
G4VKR5	G4VKR5	G4VKR5_SCHMA Clathrin light chain	whole_worms	2	56719000	S_mansoni	tr|G4VKR5|G4VKR5_SCHMA Clathrin light chain OS=Schistosoma mansoni GN=Smp_051080 PE=3 SV=1
G4VKT0	G4VKT0	G4VKT0_SCHMA Putative marvel-containing potential lipid raft-associated protein	whole_worms	2	76963000	S_mansoni	tr|G4VKT0|G4VKT0_SCHMA Putative marvel-containing potential lipid raft-associated protein OS=Schistosoma mansoni GN=Smp_046290 PE=4 SV=1
G4VKU6	G4VKU6	G4VKU6_SCHMA Uncharacterized protein	whole_worms	4	173890000	S_mansoni	tr|G4VKU6|G4VKU6_SCHMA Uncharacterized protein OS=Schistosoma mansoni GN=Smp_128000 PE=4 SV=1
G4VKV5;G4VKV6	G4VKV5	G4VKV5_SCHMA Uncharacterized protein	whole_worms	4	48881000	S_mansoni	tr|G4VKV5|G4VKV5_SCHMA Uncharacterized protein OS=Schistosoma mansoni GN=Smp_154230.1 PE=4 SV=1
G4VKW2	G4VKW2	G4VKW2_SCHMA Putative programmed cell death protein	whole_worms	3	37027000	S_mansoni	tr|G4VKW2|G4VKW2_SCHMA Putative programmed cell death protein OS=Schistosoma mansoni GN=Smp_136640 PE=4 SV=1
G4VKW3	G4VKW3	G4VKW3_SCHMA Putative small nuclear ribonucleoprotein-associated protein	whole_worms	3	124790000	S_mansoni	tr|G4VKW3|G4VKW3_SCHMA Putative small nuclear ribonucleoprotein-associated protein OS=Schistosoma mansoni GN=Smp_026770 PE=4 SV=1
G4VKX7	G4VKX7	G4VKX7_SCHMA Putative bcl-2 homologous antagonist/killer (Bak)	whole_worms	6	130130000	S_mansoni	tr|G4VKX7|G4VKX7_SCHMA Putative bcl-2 homologous antagonist/killer (Bak) OS=Schistosoma mansoni GN=Smp_131280 PE=4 SV=1
G4VL02	G4VL02	G4VL02_SCHMA Putative glucosidase II beta subunit	whole_worms	9	439020000	S_mansoni	tr|G4VL02|G4VL02_SCHMA Putative glucosidase II beta subunit OS=Schistosoma mansoni GN=Smp_131400 PE=4 SV=1
G4VL14;G4VL15	G4VL14	G4VL14_SCHMA Putative prefoldin subunit	whole_worms	4	390680000	S_mansoni	tr|G4VL14|G4VL14_SCHMA Putative prefoldin subunit OS=Schistosoma mansoni GN=Smp_009390.2 PE=4 SV=1
G4VL28;G4VL27;G4VL30;G4VL29;G4VL26	G4VL28	G4VL28_SCHMA Putative plasminogen activator inhibitor 1 RNA-binding protein (PAI1 RNA-binding protein 1) (PAI-RBP1) (SERPINE1 mRNA-binding protein 1)	whole_worms	5	212950000	S_mansoni	tr|G4VL28|G4VL28_SCHMA Putative plasminogen activator inhibitor 1 RNA-binding protein (PAI1 RNA-binding protein 1) (PAI-RBP1) (SERPINE1 mRNA-binding protein 1) OS=Schistosoma mansoni GN=Smp_009310.2 PE=4 SV=1;tr|G4VL27|G4VL27_SCHMA Putative plasminogen act
G4VL47	G4VL47	G4VL47_SCHMA Carboxypeptidase	whole_worms	5	155630000	S_mansoni	tr|G4VL47|G4VL47_SCHMA Carboxypeptidase OS=Schistosoma mansoni GN=Smp_163970 PE=3 SV=1
G4VL68	G4VL68	G4VL68_SCHMA Putative annexin	whole_worms	20	1684000000	S_mansoni	tr|G4VL68|G4VL68_SCHMA Putative annexin OS=Schistosoma mansoni GN=Smp_077720 PE=4 SV=1
G4VL99;G4VL98	G4VL99	G4VL99_SCHMA Annexin	whole_worms	16	1715300000	S_mansoni	tr|G4VL99|G4VL99_SCHMA Annexin OS=Schistosoma mansoni GN=Smp_074140 PE=3 SV=1
G4VLA4	G4VLA4	G4VLA4_SCHMA Uncharacterized protein	whole_worms	5	52147000	S_mansoni	tr|G4VLA4|G4VLA4_SCHMA Uncharacterized protein OS=Schistosoma mansoni GN=Smp_074190 PE=4 SV=1
G4VLB8	G4VLB8	G4VLB8_SCHMA Putative phosphatidylinositol-binding clathrin assembly protein	whole_worms	2	23339000	S_mansoni	tr|G4VLB8|G4VLB8_SCHMA Putative phosphatidylinositol-binding clathrin assembly protein OS=Schistosoma mansoni GN=Smp_162260 PE=4 SV=1
G4VLC5	G4VLC5	G4VLC5_SCHMA Putative eukaryotic translation initiation factor 4e-binding protein	whole_worms	2	107250000	S_mansoni	tr|G4VLC5|G4VLC5_SCHMA Putative eukaryotic translation initiation factor 4e-binding protein OS=Schistosoma mansoni GN=Smp_074390 PE=4 SV=1
G4VLC9;G4VLC8	G4VLC9	G4VLC9_SCHMA Putative arsenite-resistance protein 2	whole_worms	4	22779000	S_mansoni	tr|G4VLC9|G4VLC9_SCHMA Putative arsenite-resistance protein 2 OS=Schistosoma mansoni GN=Smp_162310.2 PE=4 SV=1;tr|G4VLC8|G4VLC8_SCHMA Putative arsenite-resistance protein 2 OS=Schistosoma mansoni GN=Smp_162310.1 PE=4 SV=1
G4VLD4;G4VLD5;G4VLD3	G4VLD4	G4VLD4_SCHMA Putative heterogeneous nuclear ribonucleoprotein (Hnrnp)	whole_worms	6	119140000	S_mansoni	tr|G4VLD4|G4VLD4_SCHMA Putative heterogeneous nuclear ribonucleoprotein (Hnrnp) OS=Schistosoma mansoni GN=Smp_179270.1 PE=4 SV=1;tr|G4VLD5|G4VLD5_SCHMA Putative heterogeneous nuclear ribonucleoprotein (Hnrnp) OS=Schistosoma mansoni GN=Smp_179270.3 PE=4 SV=
G4VLE3;G4VLD6	G4VLE3	G4VLE3_SCHMA Putative alpha-galactosidase/alpha-n-acetylgalactosamini da se	whole_worms	11	410650000	S_mansoni	tr|G4VLE3|G4VLE3_SCHMA Putative alpha-galactosidase/alpha-n-acetylgalactosamini da se OS=Schistosoma mansoni GN=Smp_089290 PE=3 SV=1
G4VLF6;G4VLF7	G4VLF6	G4VLF6_SCHMA Putative 60s ribosomal protein L24	whole_worms	3	41676000	S_mansoni	tr|G4VLF6|G4VLF6_SCHMA Putative 60s ribosomal protein L24 OS=Schistosoma mansoni GN=Smp_001830.2 PE=4 SV=1;tr|G4VLF7|G4VLF7_SCHMA Putative 60s ribosomal protein L24 OS=Schistosoma mansoni GN=Smp_001830.1 PE=4 SV=1
G4VLG0	G4VLG0	G4VLG0_SCHMA Putative sarcoplasmic calcium-binding protein (SCP)	whole_worms	15	484600000	S_mansoni	tr|G4VLG0|G4VLG0_SCHMA Putative sarcoplasmic calcium-binding protein (SCP) OS=Schistosoma mansoni GN=Smp_123080 PE=4 SV=1
G4VLH5	G4VLH5	G4VLH5_SCHMA Uncharacterized protein	whole_worms	2	57441000	S_mansoni	tr|G4VLH5|G4VLH5_SCHMA Uncharacterized protein OS=Schistosoma mansoni GN=Smp_212310 PE=4 SV=1
G4VLI2	G4VLI2	G4VLI2_SCHMA S-adenosylmethionine synthase	whole_worms	6	64946000	S_mansoni	tr|G4VLI2|G4VLI2_SCHMA S-adenosylmethionine synthase OS=Schistosoma mansoni GN=Smp_002080 PE=3 SV=1
G4VLJ3	G4VLJ3	G4VLJ3_SCHMA Acid phosphatase-related	whole_worms	8	323190000	S_mansoni	tr|G4VLJ3|G4VLJ3_SCHMA Acid phosphatase-related OS=Schistosoma mansoni GN=Smp_123670 PE=3 SV=1
G4VLJ9	G4VLJ9	G4VLJ9_SCHMA Putative peroxidasin	whole_worms	2	19835000	S_mansoni	tr|G4VLJ9|G4VLJ9_SCHMA Putative peroxidasin OS=Schistosoma mansoni GN=Smp_123660 PE=4 SV=1
G4VLL0	G4VLL0	G4VLL0_SCHMA Subfamily S1A unassigned peptidase (S01 family)	whole_worms	2	21792000	S_mansoni	tr|G4VLL0|G4VLL0_SCHMA Subfamily S1A unassigned peptidase (S01 family) OS=Schistosoma mansoni GN=Smp_002150 PE=3 SV=1
G4VLL4	G4VLL4	G4VLL4_SCHMA Putative pre-mRNA cleavage factor im, 25kD subunit	whole_worms	2	37472000	S_mansoni	tr|G4VLL4|G4VLL4_SCHMA Putative pre-mRNA cleavage factor im, 25kD subunit OS=Schistosoma mansoni GN=Smp_002190 PE=4 SV=1
G4VLL6	G4VLL6	G4VLL6_SCHMA Putative sj-Ts1	whole_worms	3	95276000	S_mansoni	tr|G4VLL6|G4VLL6_SCHMA Putative sj-Ts1 OS=Schistosoma mansoni GN=Smp_123270 PE=4 SV=1
G4VLL7	G4VLL7	G4VLL7_SCHMA Transport proetin (Smap-4-related)	whole_worms	3	44115000	S_mansoni	tr|G4VLL7|G4VLL7_SCHMA Transport proetin (Smap-4-related) OS=Schistosoma mansoni GN=Smp_123280 PE=4 SV=1
G4VLL9	G4VLL9	G4VLL9_SCHMA Serine/threonine kinase	whole_worms	3	14633000	S_mansoni	tr|G4VLL9|G4VLL9_SCHMA Serine/threonine kinase OS=Schistosoma mansoni GN=Smp_123290 PE=4 SV=1
G4VLM8	G4VLM8	G4VLM8_SCHMA Putative sorting nexin	whole_worms	4	37639000	S_mansoni	tr|G4VLM8|G4VLM8_SCHMA Putative sorting nexin OS=Schistosoma mansoni GN=Smp_091730 PE=4 SV=1
G4VLN0	G4VLN0	G4VLN0_SCHMA Putative inositol 5-phosphatase	whole_worms	3	40902000	S_mansoni	tr|G4VLN0|G4VLN0_SCHMA Putative inositol 5-phosphatase OS=Schistosoma mansoni GN=Smp_172250 PE=4 SV=1
G4VLN1	G4VLN1	G4VLN1_SCHMA Uncharacterized protein Smp_202970	whole_worms	7	1458400000	S_mansoni	tr|G4VLN1|G4VLN1_SCHMA Uncharacterized protein Smp_202970 OS=Schistosoma mansoni GN=Smp_202970 PE=3 SV=1
G4VLN8	G4VLN8	G4VLN8_SCHMA 40S ribosomal protein S24	whole_worms	2	105100000	S_mansoni	tr|G4VLN8|G4VLN8_SCHMA 40S ribosomal protein S24 OS=Schistosoma mansoni GN=Smp_091640 PE=3 SV=1
G4VLR0	G4VLR0	G4VLR0_SCHMA Phosphomannomutase	whole_worms	11	1502100000	S_mansoni	tr|G4VLR0|G4VLR0_SCHMA Phosphomannomutase OS=Schistosoma mansoni GN=Smp_087860 PE=3 SV=1
G4VLR9;G4VLS0	G4VLR9	G4VLR9_SCHMA Putative gaba(A) receptor-associated protein	whole_worms	2	99335000	S_mansoni	tr|G4VLR9|G4VLR9_SCHMA Putative gaba(A) receptor-associated protein OS=Schistosoma mansoni GN=Smp_087940.1 PE=3 SV=1;tr|G4VLS0|G4VLS0_SCHMA Putative gaba(A) receptor-associated protein OS=Schistosoma mansoni GN=Smp_087940.2 PE=3 SV=1
G4VLS7;G4VLS8	G4VLS7	G4VLS7_SCHMA Rna-binding ras-gap sh3 binding protein related	whole_worms	7	123670000	S_mansoni	tr|G4VLS7|G4VLS7_SCHMA Rna-binding ras-gap sh3 binding protein related OS=Schistosoma mansoni GN=Smp_030830.2 PE=4 SV=1;tr|G4VLS8|G4VLS8_SCHMA Rna-binding ras-gap sh3 binding protein related OS=Schistosoma mansoni GN=Smp_030830.1 PE=4 SV=1
G4VLU3;G4VLU4	G4VLU3	G4VLU3_SCHMA Putative glutamyl-tRNA synthetase, cytoplasmic (Glutamate--tRNA ligase) (Glurs)	whole_worms	12	526420000	S_mansoni	tr|G4VLU3|G4VLU3_SCHMA Putative glutamyl-tRNA synthetase, cytoplasmic (Glutamate--tRNA ligase) (Glurs) OS=Schistosoma mansoni GN=Smp_138930.2 PE=3 SV=1;tr|G4VLU4|G4VLU4_SCHMA Putative glutamyl-tRNA synthetase, cytoplasmic (Glutamate--tRNA ligase) (Glurs) O
G4VLV5;G4VLV4	G4VLV5	G4VLV5_SCHMA Proliferating cell nuclear antigen	whole_worms	8	788180000	S_mansoni	tr|G4VLV5|G4VLV5_SCHMA Proliferating cell nuclear antigen OS=Schistosoma mansoni GN=Smp_046500.1 PE=3 SV=1;tr|G4VLV4|G4VLV4_SCHMA Proliferating cell nuclear antigen OS=Schistosoma mansoni GN=Smp_046500.2 PE=3 SV=1
G4VLW1	G4VLW1	G4VLW1_SCHMA Putative actin	whole_worms	3	707030000	S_mansoni	tr|G4VLW1|G4VLW1_SCHMA Putative actin OS=Schistosoma mansoni GN=Smp_183710 PE=3 SV=1
G4VLW2	G4VLW2	G4VLW2_SCHMA Putative actin-1	whole_worms	8	5667500000	S_mansoni	tr|G4VLW2|G4VLW2_SCHMA Putative actin-1 OS=Schistosoma mansoni GN=Smp_046600 PE=3 SV=1
G4VLW3	G4VLW3	G4VLW3_SCHMA Putative heterogeneous nuclear ribonucleoprotein C (C1/C2)	whole_worms	4	45123000	S_mansoni	tr|G4VLW3|G4VLW3_SCHMA Putative heterogeneous nuclear ribonucleoprotein C (C1/C2) OS=Schistosoma mansoni GN=Smp_147150 PE=4 SV=1
G4VLX3	G4VLX3	G4VLX3_SCHMA Putative carbonic anhydrase	whole_worms	6	855710000	S_mansoni	tr|G4VLX3|G4VLX3_SCHMA Putative carbonic anhydrase OS=Schistosoma mansoni GN=Smp_168730 PE=4 SV=1
G4VLY9	G4VLY9	G4VLY9_SCHMA Uncharacterized protein	whole_worms	4	70879000	S_mansoni	tr|G4VLY9|G4VLY9_SCHMA Uncharacterized protein OS=Schistosoma mansoni GN=Smp_078240 PE=4 SV=1
G4VM11	G4VM11	G4VM11_SCHMA Uncharacterized protein	whole_worms	5	228770000	S_mansoni	tr|G4VM11|G4VM11_SCHMA Uncharacterized protein OS=Schistosoma mansoni GN=Smp_066590 PE=3 SV=1
G4VM15	G4VM15	G4VM15_SCHMA Putative eukaryotic translation initiation factor 4b/4h	whole_worms	3	50891000	S_mansoni	tr|G4VM15|G4VM15_SCHMA Putative eukaryotic translation initiation factor 4b/4h OS=Schistosoma mansoni GN=Smp_079490 PE=4 SV=1
G4VM18	G4VM18	G4VM18_SCHMA Subfamily M16B non-peptidase homologue (M16 family)	whole_worms	5	229180000	S_mansoni	tr|G4VM18|G4VM18_SCHMA Subfamily M16B non-peptidase homologue (M16 family) OS=Schistosoma mansoni GN=Smp_079450 PE=4 SV=1
G4VM51	G4VM51	G4VM51_SCHMA Serine/threonine-protein phosphatase	whole_worms	4	49549000	S_mansoni	tr|G4VM51|G4VM51_SCHMA Serine/threonine-protein phosphatase OS=Schistosoma mansoni GN=Smp_141950 PE=3 SV=1
G4VM55	G4VM55	G4VM55_SCHMA Putative neuronal calcium sensor	whole_worms	2	53397000	S_mansoni	tr|G4VM55|G4VM55_SCHMA Putative neuronal calcium sensor OS=Schistosoma mansoni GN=Smp_068510 PE=4 SV=1
G4VM57	G4VM57	G4VM57_SCHMA Putative syntenin	whole_worms	3	127940000	S_mansoni	tr|G4VM57|G4VM57_SCHMA Putative syntenin OS=Schistosoma mansoni GN=Smp_068530 PE=4 SV=1
G4VM73	G4VM73	G4VM73_SCHMA Putative single-stranded DNA-binding protein mssp-1	whole_worms	3	19371000	S_mansoni	tr|G4VM73|G4VM73_SCHMA Putative single-stranded DNA-binding protein mssp-1 OS=Schistosoma mansoni GN=Smp_082280 PE=4 SV=1
G4VMA3	G4VMA3	G4VMA3_SCHMA Uncharacterized protein	whole_worms	9	545440000	S_mansoni	tr|G4VMA3|G4VMA3_SCHMA Uncharacterized protein OS=Schistosoma mansoni GN=Smp_024870 PE=4 SV=1
G4VMA5	G4VMA5	G4VMA5_SCHMA Putative 60s ribosomal protein L17	whole_worms	3	155510000	S_mansoni	tr|G4VMA5|G4VMA5_SCHMA Putative 60s ribosomal protein L17 OS=Schistosoma mansoni GN=Smp_024850 PE=3 SV=1
G4VMD5	G4VMD5	G4VMD5_SCHMA Uncharacterized protein	whole_worms	10	1453100000	S_mansoni	tr|G4VMD5|G4VMD5_SCHMA Uncharacterized protein OS=Schistosoma mansoni GN=Smp_059660 PE=4 SV=1
G4VMI0	G4VMI0	G4VMI0_SCHMA Aconitate hydratase	whole_worms	27	8687800000	S_mansoni	tr|G4VMI0|G4VMI0_SCHMA Aconitate hydratase OS=Schistosoma mansoni GN=Smp_063090 PE=4 SV=1
G4VMI8	G4VMI8	G4VMI8_SCHMA Uncharacterized protein	whole_worms	4	78399000	S_mansoni	tr|G4VMI8|G4VMI8_SCHMA Uncharacterized protein OS=Schistosoma mansoni GN=Smp_050880 PE=4 SV=1
G4VMJ5;G4VMJ4	G4VMJ5	G4VMJ5_SCHMA Putative 60s ribosomal protein L11	whole_worms	3	535860000	S_mansoni	tr|G4VMJ5|G4VMJ5_SCHMA Putative 60s ribosomal protein L11 OS=Schistosoma mansoni GN=Smp_050940.1 PE=3 SV=1;tr|G4VMJ4|G4VMJ4_SCHMA Putative 60s ribosomal protein L11 OS=Schistosoma mansoni GN=Smp_050940.2 PE=3 SV=1
G4VMJ9	G4VMJ9	G4VMJ9_SCHMA Putative rac gtpase	whole_worms	2	194380000	S_mansoni	tr|G4VMJ9|G4VMJ9_SCHMA Putative rac gtpase OS=Schistosoma mansoni GN=Smp_062300.1 PE=3 SV=1
G4VMK3	G4VMK3	G4VMK3_SCHMA Uncharacterized protein	whole_worms	8	298140000	S_mansoni	tr|G4VMK3|G4VMK3_SCHMA Uncharacterized protein OS=Schistosoma mansoni GN=Smp_130260 PE=4 SV=1
G4VMK4	G4VMK4	G4VMK4_SCHMA Putative thioredoxin-like protein	whole_worms	3	50190000	S_mansoni	tr|G4VMK4|G4VMK4_SCHMA Putative thioredoxin-like protein OS=Schistosoma mansoni GN=Smp_175610.1 PE=4 SV=1
G4VMK6	G4VMK6	G4VMK6_SCHMA Putative rhoptry protein	whole_worms	2	79247000	S_mansoni	tr|G4VMK6|G4VMK6_SCHMA Putative rhoptry protein OS=Schistosoma mansoni GN=Smp_175620 PE=4 SV=1
G4VML1	G4VML1	G4VML1_SCHMA Fructose-1,6-bisphosphatase-related	whole_worms	12	1064400000	S_mansoni	tr|G4VML1|G4VML1_SCHMA Fructose-1,6-bisphosphatase-related OS=Schistosoma mansoni GN=Smp_097370 PE=3 SV=1
G4VML2	G4VML2	G4VML2_SCHMA Putative groes chaperonin	whole_worms	8	3329400000	S_mansoni	tr|G4VML2|G4VML2_SCHMA Putative groes chaperonin OS=Schistosoma mansoni GN=Smp_097380 PE=3 SV=1
G4VML3	G4VML3	G4VML3_SCHMA B-cell receptor-associated protein-like protein	whole_worms	3	44635000	S_mansoni	tr|G4VML3|G4VML3_SCHMA B-cell receptor-associated protein-like protein OS=Schistosoma mansoni GN=Smp_175660 PE=4 SV=1
G4VMN3	G4VMN3	G4VMN3_SCHMA Uncharacterized protein	whole_worms	15	449370000	S_mansoni	tr|G4VMN3|G4VMN3_SCHMA Uncharacterized protein OS=Schistosoma mansoni GN=Smp_127780 PE=4 SV=1
G4VMN6	G4VMN6	G4VMN6_SCHMA Uncharacterized protein	whole_worms	3	409590000	S_mansoni	tr|G4VMN6|G4VMN6_SCHMA Uncharacterized protein OS=Schistosoma mansoni GN=Smp_010620.1 PE=4 SV=1
G4VMN9	G4VMN9	G4VMN9_SCHMA Putative abnormal long morphology protein 1 (Sp8)	whole_worms	3	100390000	S_mansoni	tr|G4VMN9|G4VMN9_SCHMA Putative abnormal long morphology protein 1 (Sp8) OS=Schistosoma mansoni GN=Smp_010670 PE=4 SV=1
G4VMP0	G4VMP0	G4VMP0_SCHMA Uncharacterized protein	whole_worms	10	390700000	S_mansoni	tr|G4VMP0|G4VMP0_SCHMA Uncharacterized protein OS=Schistosoma mansoni GN=Smp_127820 PE=4 SV=1
G4VMP3	G4VMP3	G4VMP3_SCHMA NADH dehydrogenase [ubiquinone] flavoprotein 1, mitochondrial	whole_worms	7	101850000	S_mansoni	tr|G4VMP3|G4VMP3_SCHMA NADH dehydrogenase [ubiquinone] flavoprotein 1, mitochondrial OS=Schistosoma mansoni GN=Smp_010710 PE=3 SV=1
G4VMP5	G4VMP5	G4VMP5_SCHMA Dipeptidyl-peptidase 9 (S09 family)	whole_worms	11	218630000	S_mansoni	tr|G4VMP5|G4VMP5_SCHMA Dipeptidyl-peptidase 9 (S09 family) OS=Schistosoma mansoni GN=Smp_127840 PE=4 SV=1
G4VMR3	G4VMR3	G4VMR3_SCHMA Anion exchange protein	whole_worms	4	56596000	S_mansoni	tr|G4VMR3|G4VMR3_SCHMA Anion exchange protein OS=Schistosoma mansoni GN=Smp_127940 PE=3 SV=1
G4VMR5	G4VMR5	G4VMR5_SCHMA Uncharacterized protein	whole_worms	3	25523000	S_mansoni	tr|G4VMR5|G4VMR5_SCHMA Uncharacterized protein OS=Schistosoma mansoni GN=Smp_211290 PE=3 SV=1
G4VMR7	G4VMR7	G4VMR7_SCHMA Putative heat shock protein 70 (Hsp70)-interacting protein	whole_worms	5	67863000	S_mansoni	tr|G4VMR7|G4VMR7_SCHMA Putative heat shock protein 70 (Hsp70)-interacting protein OS=Schistosoma mansoni GN=Smp_010930 PE=4 SV=1
G4VMR8;G4VMR9	G4VMR8	G4VMR8_SCHMA Acidic leucine-rich nuclear phosphoprotein 32-related protein (ANP32/acidic nuclear phosphoprotein-like protein)	whole_worms	9	496900000	S_mansoni	tr|G4VMR8|G4VMR8_SCHMA Acidic leucine-rich nuclear phosphoprotein 32-related protein (ANP32/acidic nuclear phosphoprotein-like protein) OS=Schistosoma mansoni GN=Smp_010940.4 PE=4 SV=1;tr|G4VMR9|G4VMR9_SCHMA Acidic leucine-rich nuclear phosphoprotein 32-re
G4VMU5	G4VMU5	G4VMU5_SCHMA Uncharacterized protein Smp_203280	whole_worms	2	107020000	S_mansoni	tr|G4VMU5|G4VMU5_SCHMA Uncharacterized protein Smp_203280 OS=Schistosoma mansoni GN=Smp_203280 PE=4 SV=1
G4VMV6	G4VMV6	G4VMV6_SCHMA Uncharacterized protein	whole_worms	3	263410000	S_mansoni	tr|G4VMV6|G4VMV6_SCHMA Uncharacterized protein OS=Schistosoma mansoni GN=Smp_153000 PE=4 SV=1
G4VMX3	G4VMX3	G4VMX3_SCHMA Putative tetraspanin-CD63 receptor	whole_worms	4	183550000	S_mansoni	tr|G4VMX3|G4VMX3_SCHMA Putative tetraspanin-CD63 receptor OS=Schistosoma mansoni GN=Smp_140000 PE=3 SV=1
G4VMZ1	G4VMZ1	G4VMZ1_SCHMA Putative double-stranded rna-binding protein zn72d	whole_worms	5	184210000	S_mansoni	tr|G4VMZ1|G4VMZ1_SCHMA Putative double-stranded rna-binding protein zn72d OS=Schistosoma mansoni GN=Smp_140100 PE=4 SV=1
G4VMZ6	G4VMZ6	G4VMZ6_SCHMA Putative thioredoxin-like protein	whole_worms	4	51722000	S_mansoni	tr|G4VMZ6|G4VMZ6_SCHMA Putative thioredoxin-like protein OS=Schistosoma mansoni GN=Smp_144840 PE=4 SV=1
G4VN01	G4VN01	G4VN01_SCHMA Putative 40s ribosomal protein S27	whole_worms	4	165060000	S_mansoni	tr|G4VN01|G4VN01_SCHMA Putative 40s ribosomal protein S27 OS=Schistosoma mansoni GN=Smp_041650 PE=3 SV=1
G4VN13	G4VN13	G4VN13_SCHMA Uncharacterized protein	whole_worms	8	540620000	S_mansoni	tr|G4VN13|G4VN13_SCHMA Uncharacterized protein OS=Schistosoma mansoni GN=Smp_134510 PE=4 SV=1
G4VN15	G4VN15	G4VN15_SCHMA Putative voltage-dependent anion-selective channel	whole_worms	4	75106000	S_mansoni	tr|G4VN15|G4VN15_SCHMA Putative voltage-dependent anion-selective channel OS=Schistosoma mansoni GN=Smp_022990 PE=4 SV=1
G4VN39	G4VN39	G4VN39_SCHMA Putative signal transducing adapter molecule (Stam)	whole_worms	2	23445000	S_mansoni	tr|G4VN39|G4VN39_SCHMA Putative signal transducing adapter molecule (Stam) OS=Schistosoma mansoni GN=Smp_126520 PE=4 SV=1
G4VN40	G4VN40	G4VN40_SCHMA Uncharacterized protein	whole_worms	7	204100000	S_mansoni	tr|G4VN40|G4VN40_SCHMA Uncharacterized protein OS=Schistosoma mansoni GN=Smp_126510 PE=4 SV=1
G4VN41	G4VN41	G4VN41_SCHMA Putative tensin	whole_worms	11	244570000	S_mansoni	tr|G4VN41|G4VN41_SCHMA Putative tensin OS=Schistosoma mansoni GN=Smp_126500 PE=4 SV=1
G4VN43	G4VN43	G4VN43_SCHMA Putative calponin/transgelin	whole_worms	11	2853000000	S_mansoni	tr|G4VN43|G4VN43_SCHMA Putative calponin/transgelin OS=Schistosoma mansoni GN=Smp_126480 PE=4 SV=1
G4VN56	G4VN56	G4VN56_SCHMA Putative rab	whole_worms	2	18631000	S_mansoni	tr|G4VN56|G4VN56_SCHMA Putative rab OS=Schistosoma mansoni GN=Smp_139340 PE=4 SV=1
G4VN60	G4VN60	G4VN60_SCHMA Putative nadh-ubiquinone oxidoreductase 42 kD subunit	whole_worms	2	13590000	S_mansoni	tr|G4VN60|G4VN60_SCHMA Putative nadh-ubiquinone oxidoreductase 42 kD subunit OS=Schistosoma mansoni GN=Smp_031710 PE=4 SV=1
G4VN61	G4VN61	G4VN61_SCHMA Histone H2A	whole_worms	2	558920000	S_mansoni	tr|G4VN61|G4VN61_SCHMA Histone H2A OS=Schistosoma mansoni GN=Smp_031720 PE=3 SV=1
G4VN62	G4VN62	G4VN62_SCHMA Signal peptidase complex catalytic subunit SEC11	whole_worms	3	26781000	S_mansoni	tr|G4VN62|G4VN62_SCHMA Signal peptidase complex catalytic subunit SEC11 OS=Schistosoma mansoni GN=Smp_031730 PE=3 SV=1
G4VN68	G4VN68	G4VN68_SCHMA Putative tropomyosin	whole_worms	3	41365000	S_mansoni	tr|G4VN68|G4VN68_SCHMA Putative tropomyosin OS=Schistosoma mansoni GN=Smp_031770.12 PE=4 SV=1
G4VN71;G4VN65	G4VN71	G4VN71_SCHMA Putative tropomyosin	whole_worms	4	161620000	S_mansoni	tr|G4VN71|G4VN71_SCHMA Putative tropomyosin OS=Schistosoma mansoni GN=Smp_031770.2 PE=4 SV=1;tr|G4VN65|G4VN65_SCHMA Putative tropomyosin OS=Schistosoma mansoni GN=Smp_031770.8 PE=2 SV=1
G4VN72	G4VN72	G4VN72_SCHMA Putative tropomyosin	whole_worms	2	227260000	S_mansoni	tr|G4VN72|G4VN72_SCHMA Putative tropomyosin OS=Schistosoma mansoni GN=Smp_031770.14 PE=4 SV=1
G4VN73;G4VN66	G4VN73	G4VN73_SCHMA Putative tropomyosin	whole_worms	3	93402000	S_mansoni	tr|G4VN73|G4VN73_SCHMA Putative tropomyosin OS=Schistosoma mansoni GN=Smp_031770.9 PE=4 SV=1;tr|G4VN66|G4VN66_SCHMA Putative tropomyosin OS=Schistosoma mansoni GN=Smp_031770.15 PE=4 SV=1
G4VN74;G4VN67;G4VN75	G4VN74	G4VN74_SCHMA Putative tropomyosin	whole_worms	52	32078000000	S_mansoni	tr|G4VN74|G4VN74_SCHMA Putative tropomyosin OS=Schistosoma mansoni GN=Smp_031770.4 PE=2 SV=1;tr|G4VN67|G4VN67_SCHMA Putative tropomyosin OS=Schistosoma mansoni GN=Smp_031770.1 PE=4 SV=1;tr|G4VN75|G4VN75_SCHMA Putative tropomyosin OS=Schistosoma mansoni GN=
G4VN84	G4VN84	G4VN84_SCHMA Coatomer subunit delta (Fragment)	whole_worms	2	60354000	S_mansoni	tr|G4VN84|G4VN84_SCHMA Coatomer subunit delta (Fragment) OS=Schistosoma mansoni GN=Smp_031860 PE=3 SV=1
G4VN87	G4VN87	G4VN87_SCHMA Putative 60s ribosomal protein L3	whole_worms	8	334140000	S_mansoni	tr|G4VN87|G4VN87_SCHMA Putative 60s ribosomal protein L3 OS=Schistosoma mansoni GN=Smp_047200 PE=3 SV=1
G4VNA0;G4VN99	G4VNA0	G4VNA0_SCHMA Uncharacterized protein	whole_worms	2	41677000	S_mansoni	tr|G4VNA0|G4VNA0_SCHMA Uncharacterized protein OS=Schistosoma mansoni GN=Smp_047060 PE=3 SV=1;tr|G4VN99|G4VN99_SCHMA Uncharacterized protein OS=Schistosoma mansoni GN=Smp_177970 PE=3 SV=1
G4VNB5	G4VNB5	G4VNB5_SCHMA Putative leucine-rich transmembrane proteins	whole_worms	9	964270000	S_mansoni	tr|G4VNB5|G4VNB5_SCHMA Putative leucine-rich transmembrane proteins OS=Schistosoma mansoni GN=Smp_147470 PE=4 SV=1
G4VND1;G4VND2;G4VND0	G4VND1	G4VND1_SCHMA Putative merlin/moesin/ezrin/radixin	whole_worms	16	361710000	S_mansoni	tr|G4VND1|G4VND1_SCHMA Putative merlin/moesin/ezrin/radixin OS=Schistosoma mansoni GN=Smp_066760.2 PE=4 SV=1;tr|G4VND2|G4VND2_SCHMA Putative merlin/moesin/ezrin/radixin OS=Schistosoma mansoni GN=Smp_066760.1 PE=4 SV=1;tr|G4VND0|G4VND0_SCHMA Putative merlin
G4VND5	G4VND5	G4VND5_SCHMA Putative translation initiation inhibitor	whole_worms	4	1235000000	S_mansoni	tr|G4VND5|G4VND5_SCHMA Putative translation initiation inhibitor OS=Schistosoma mansoni GN=Smp_151690 PE=4 SV=1
G4VNE5;G4VNE6	G4VNE5	G4VNE5_SCHMA Putative adenylate kinase 1	whole_worms	13	347840000	S_mansoni	tr|G4VNE5|G4VNE5_SCHMA Putative adenylate kinase 1 OS=Schistosoma mansoni GN=Smp_061940.1 PE=3 SV=1;tr|G4VNE6|G4VNE6_SCHMA Putative adenylate kinase 1 OS=Schistosoma mansoni GN=Smp_061940.2 PE=3 SV=1
G4VNI0	G4VNI0	G4VNI0_SCHMA Cytochrome b-c1 complex subunit Rieske, mitochondrial	whole_worms	3	11832000	S_mansoni	tr|G4VNI0|G4VNI0_SCHMA Cytochrome b-c1 complex subunit Rieske, mitochondrial OS=Schistosoma mansoni GN=Smp_061870 PE=4 SV=1
G4VNJ2	G4VNJ2	G4VNJ2_SCHMA Putative four and A half lim domains	whole_worms	10	3174900000	S_mansoni	tr|G4VNJ2|G4VNJ2_SCHMA Putative four and A half lim domains OS=Schistosoma mansoni GN=Smp_143130.1 PE=4 SV=1
G4VNJ9;G4VNJ7;G4VNJ8;G4VNJ6;G4VNJ4;G4VNJ5;G4VNJ3	G4VNJ9	G4VNJ9_SCHMA Putative prothymosin alpha-B	whole_worms	2	67288000	S_mansoni	tr|G4VNJ9|G4VNJ9_SCHMA Putative prothymosin alpha-B OS=Schistosoma mansoni GN=Smp_038560.8 PE=4 SV=1;tr|G4VNJ7|G4VNJ7_SCHMA Putative prothymosin alpha-B OS=Schistosoma mansoni GN=Smp_038560.5 PE=4 SV=1;tr|G4VNJ8|G4VNJ8_SCHMA Putative prothymosin alpha-B OS
G4VNL4	G4VNL4	G4VNL4_SCHMA Putative programmed cell death	whole_worms	5	302600000	S_mansoni	tr|G4VNL4|G4VNL4_SCHMA Putative programmed cell death OS=Schistosoma mansoni GN=c8198_g8_i1 PE=4 SV=1
G4VNL6	G4VNL6	G4VNL6_SCHMA Putative nuclear autoantigenic sperm protein (Nasp)	whole_worms	4	71897000	S_mansoni	tr|G4VNL6|G4VNL6_SCHMA Putative nuclear autoantigenic sperm protein (Nasp) OS=Schistosoma mansoni GN=Smp_058320 PE=4 SV=1
G4VNM5	G4VNM5	G4VNM5_SCHMA Reticulon-like protein	whole_worms	2	23267000	S_mansoni	tr|G4VNM5|G4VNM5_SCHMA Reticulon-like protein OS=Schistosoma mansoni GN=Smp_058240 PE=4 SV=1
G4VNM6	G4VNM6	G4VNM6_SCHMA GDP-mannose 4,6-dehydratase	whole_worms	10	794040000	S_mansoni	tr|G4VNM6|G4VNM6_SCHMA GDP-mannose 4,6-dehydratase OS=Schistosoma mansoni GN=Smp_153490 PE=3 SV=1
G4VNN2;G4VNN1	G4VNN2	G4VNN2_SCHMA Uncharacterized protein	whole_worms	3	22654000	S_mansoni	tr|G4VNN2|G4VNN2_SCHMA Uncharacterized protein OS=Schistosoma mansoni GN=Smp_058170.2 PE=4 SV=1;tr|G4VNN1|G4VNN1_SCHMA Uncharacterized protein OS=Schistosoma mansoni GN=Smp_058170.1 PE=4 SV=1
G4VNP9	G4VNP9	G4VNP9_SCHMA Putative phospholipase A-2-activating protein	whole_worms	3	45364000	S_mansoni	tr|G4VNP9|G4VNP9_SCHMA Putative phospholipase A-2-activating protein OS=Schistosoma mansoni GN=Smp_017750 PE=4 SV=1
G4VNR5	G4VNR5	G4VNR5_SCHMA Putative titin	whole_worms	22	312160000	S_mansoni	tr|G4VNR5|G4VNR5_SCHMA Putative titin OS=Schistosoma mansoni GN=Smp_157010 PE=4 SV=1
G4VNR6;G4VNR7	G4VNR6	G4VNR6_SCHMA Myosin-binding protein-related	whole_worms	15	880450000	S_mansoni	tr|G4VNR6|G4VNR6_SCHMA Myosin-binding protein-related OS=Schistosoma mansoni GN=Smp_108050 PE=4 SV=1
G4VNR9	G4VNR9	G4VNR9_SCHMA Putative hemicentin	whole_worms	38	1016300000	S_mansoni	tr|G4VNR9|G4VNR9_SCHMA Putative hemicentin OS=Schistosoma mansoni GN=Smp_157020 PE=4 SV=1
G4VNT0	G4VNT0	G4VNT0_SCHMA Putative coatomer alpha subunit	whole_worms	2	24797000	S_mansoni	tr|G4VNT0|G4VNT0_SCHMA Putative coatomer alpha subunit OS=Schistosoma mansoni GN=Smp_142910 PE=4 SV=1
G4VNT7	G4VNT7	G4VNT7_SCHMA Glutathione synthetase	whole_worms	2	12590000	S_mansoni	tr|G4VNT7|G4VNT7_SCHMA Glutathione synthetase OS=Schistosoma mansoni GN=Smp_142960 PE=4 SV=1
G4VNU0	G4VNU0	G4VNU0_SCHMA Transcription and mRNA export factor ENY2	whole_worms	3	54997000	S_mansoni	tr|G4VNU0|G4VNU0_SCHMA Transcription and mRNA export factor ENY2 OS=Schistosoma mansoni GN=Smp_038300 PE=3 SV=1
G4VNU1	G4VNU1	G4VNU1_SCHMA Putative palmitoyl-protein thioesterase	whole_worms	2	9986700	S_mansoni	tr|G4VNU1|G4VNU1_SCHMA Putative palmitoyl-protein thioesterase OS=Schistosoma mansoni GN=Smp_142970 PE=4 SV=1
G4VNY1	G4VNY1	G4VNY1_SCHMA Clathrin light chain	whole_worms	3	26157000	S_mansoni	tr|G4VNY1|G4VNY1_SCHMA Clathrin light chain OS=Schistosoma mansoni GN=Smp_017880 PE=3 SV=1
G4VNZ5	G4VNZ5	G4VNZ5_SCHMA Uncharacterized protein	whole_worms	2	16747000	S_mansoni	tr|G4VNZ5|G4VNZ5_SCHMA Uncharacterized protein OS=Schistosoma mansoni GN=Smp_018020 PE=4 SV=1
G4VP32;G4VP31	G4VP32	G4VP32_SCHMA Putative cytochrome b5	whole_worms	2	29535000	S_mansoni	tr|G4VP32|G4VP32_SCHMA Putative cytochrome b5 OS=Schistosoma mansoni GN=Smp_066010.1 PE=3 SV=1;tr|G4VP31|G4VP31_SCHMA Putative cytochrome b5 OS=Schistosoma mansoni GN=Smp_066010.2 PE=3 SV=1
G4VP35	G4VP35	G4VP35_SCHMA Putative heat shock protein 70 (Hsp70)-interacting protein	whole_worms	9	267380000	S_mansoni	tr|G4VP35|G4VP35_SCHMA Putative heat shock protein 70 (Hsp70)-interacting protein OS=Schistosoma mansoni GN=Smp_065980 PE=4 SV=1
G4VP39	G4VP39	G4VP39_SCHMA Rna-binding protein musashi-related	whole_worms	2	44541000	S_mansoni	tr|G4VP39|G4VP39_SCHMA Rna-binding protein musashi-related OS=Schistosoma mansoni GN=Smp_157750 PE=4 SV=1
G4VP50	G4VP50	G4VP50_SCHMA Putative 4.1 G protein	whole_worms	2	25108000	S_mansoni	tr|G4VP50|G4VP50_SCHMA Putative 4.1 G protein OS=Schistosoma mansoni GN=Smp_164880 PE=4 SV=1
G4VP56	G4VP56	G4VP56_SCHMA 200-kDa GPI-anchored surface glycoprotein	whole_worms	68	8606300000	S_mansoni	tr|G4VP56|G4VP56_SCHMA 200-kDa GPI-anchored surface glycoprotein OS=Schistosoma mansoni GN=Smp_017730 PE=4 SV=1
G4VP62;G4VP63	G4VP62	G4VP62_SCHMA Putative carbonic anhydrase II (Carbonate dehydratase II)	whole_worms	8	3691600000	S_mansoni	tr|G4VP62|G4VP62_SCHMA Putative carbonic anhydrase II (Carbonate dehydratase II) OS=Schistosoma mansoni GN=Smp_028670.1 PE=4 SV=1;tr|G4VP63|G4VP63_SCHMA Putative carbonic anhydrase II (Carbonate dehydratase II) OS=Schistosoma mansoni GN=Smp_028670.2 PE=4 S
G4VP82	G4VP82	G4VP82_SCHMA Purine nucleoside phosphorylase	whole_worms	2	56522000	S_mansoni	tr|G4VP82|G4VP82_SCHMA Purine nucleoside phosphorylase OS=Schistosoma mansoni GN=Smp_090520 PE=4 SV=1
G4VP86	G4VP86	G4VP86_SCHMA S-methyl-5-thioadenosine phosphorylase	whole_worms	15	1150100000	S_mansoni	tr|G4VP86|G4VP86_SCHMA S-methyl-5-thioadenosine phosphorylase OS=Schistosoma mansoni GN=Smp_171620 PE=3 SV=1
G4VP92	G4VP92	G4VP92_SCHMA Uncharacterized protein	whole_worms	8	443710000	S_mansoni	tr|G4VP92|G4VP92_SCHMA Uncharacterized protein OS=Schistosoma mansoni GN=Smp_022540.1 PE=4 SV=1
G4VPA9	G4VPA9	G4VPA9_SCHMA DNA topoisomerase 2	whole_worms	5	50005000	S_mansoni	tr|G4VPA9|G4VPA9_SCHMA DNA topoisomerase 2 OS=Schistosoma mansoni GN=Smp_065840 PE=3 SV=1
G4VPB3	G4VPB3	G4VPB3_SCHMA Uncharacterized protein	whole_worms	14	836890000	S_mansoni	tr|G4VPB3|G4VPB3_SCHMA Uncharacterized protein OS=Schistosoma mansoni GN=Smp_157670 PE=4 SV=1
G4VPD0	G4VPD0	G4VPD0_SCHMA Putative skd/vacuolar sorting	whole_worms	3	82668000	S_mansoni	tr|G4VPD0|G4VPD0_SCHMA Putative skd/vacuolar sorting OS=Schistosoma mansoni GN=Smp_025510 PE=3 SV=1
G4VPE6	G4VPE6	G4VPE6_SCHMA Putative inorganic pyrophosphatase	whole_worms	4	35056000	S_mansoni	tr|G4VPE6|G4VPE6_SCHMA Putative inorganic pyrophosphatase OS=Schistosoma mansoni GN=Smp_210870 PE=4 SV=1
G4VPE9	G4VPE9	G4VPE9_SCHMA Uncharacterized protein	whole_worms	2	59553000	S_mansoni	tr|G4VPE9|G4VPE9_SCHMA Uncharacterized protein OS=Schistosoma mansoni GN=Smp_135940 PE=4 SV=1
G4VPH0	G4VPH0	G4VPH0_SCHMA U5 snrnp-specific protein-related	whole_worms	5	84504000	S_mansoni	tr|G4VPH0|G4VPH0_SCHMA U5 snrnp-specific protein-related OS=Schistosoma mansoni GN=Smp_025100 PE=4 SV=1
G4VPH8	G4VPH8	G4VPH8_SCHMA Putative pdz and lim domain protein	whole_worms	8	882640000	S_mansoni	tr|G4VPH8|G4VPH8_SCHMA Putative pdz and lim domain protein OS=Schistosoma mansoni GN=Smp_022340 PE=4 SV=1
G4VPH9	G4VPH9	G4VPH9_SCHMA Putative dnaj homolog subfamily B member 2, 6, 8	whole_worms	2	23052000	S_mansoni	tr|G4VPH9|G4VPH9_SCHMA Putative dnaj homolog subfamily B member 2, 6, 8 OS=Schistosoma mansoni GN=Smp_022330 PE=4 SV=1
G4VPK3	G4VPK3	G4VPK3_SCHMA Putative liquid facets	whole_worms	2	35651000	S_mansoni	tr|G4VPK3|G4VPK3_SCHMA Putative liquid facets OS=Schistosoma mansoni GN=Smp_031100 PE=4 SV=1
G4VPM4	G4VPM4	G4VPM4_SCHMA Uncharacterized protein	whole_worms	19	1014800000	S_mansoni	tr|G4VPM4|G4VPM4_SCHMA Uncharacterized protein OS=Schistosoma mansoni GN=Smp_139100.2 PE=4 SV=1
G4VPM7	G4VPM7	G4VPM7_SCHMA 40S ribosomal protein S26	whole_worms	2	99960000	S_mansoni	tr|G4VPM7|G4VPM7_SCHMA 40S ribosomal protein S26 OS=Schistosoma mansoni GN=Smp_031310 PE=3 SV=1
G4VPM8	G4VPM8	G4VPM8_SCHMA Putative ankyrin 2,3/unc44	whole_worms	7	220550000	S_mansoni	tr|G4VPM8|G4VPM8_SCHMA Putative ankyrin 2,3/unc44 OS=Schistosoma mansoni GN=Smp_198650 PE=4 SV=1
G4VPP0;G4VPN9	G4VPP0	G4VPP0_SCHMA Uncharacterized protein	whole_worms	2	59229000	S_mansoni	tr|G4VPP0|G4VPP0_SCHMA Uncharacterized protein OS=Schistosoma mansoni GN=Smp_007450.1 PE=4 SV=1;tr|G4VPN9|G4VPN9_SCHMA Uncharacterized protein OS=Schistosoma mansoni GN=Smp_007450.2 PE=4 SV=1
G4VPP3	G4VPP3	G4VPP3_SCHMA Ubiquitin-activating enzyme E1-related	whole_worms	2	20191000	S_mansoni	tr|G4VPP3|G4VPP3_SCHMA Ubiquitin-activating enzyme E1-related OS=Schistosoma mansoni GN=Smp_045780 PE=4 SV=1
G4VPP5	G4VPP5	G4VPP5_SCHMA Putative atlastin	whole_worms	2	10708000	S_mansoni	tr|G4VPP5|G4VPP5_SCHMA Putative atlastin OS=Schistosoma mansoni GN=Smp_146800 PE=4 SV=1
G4VPP6;G4VPP7	G4VPP6	G4VPP6_SCHMA Delta-aminolevulinic acid dehydratase	whole_worms	12	797320000	S_mansoni	tr|G4VPP6|G4VPP6_SCHMA Delta-aminolevulinic acid dehydratase OS=Schistosoma mansoni GN=Smp_045810.2 PE=3 SV=1;tr|G4VPP7|G4VPP7_SCHMA Delta-aminolevulinic acid dehydratase OS=Schistosoma mansoni GN=Smp_045810.1 PE=3 SV=1
G4VPQ8	G4VPQ8	G4VPQ8_SCHMA Putative procollagen-lysine,2-oxoglutarate 5-dioxygenase	whole_worms	16	815710000	S_mansoni	tr|G4VPQ8|G4VPQ8_SCHMA Putative procollagen-lysine,2-oxoglutarate 5-dioxygenase OS=Schistosoma mansoni GN=Smp_045940 PE=4 SV=1
G4VPR7	G4VPR7	G4VPR7_SCHMA Uncharacterized protein	whole_worms	8	181520000	S_mansoni	tr|G4VPR7|G4VPR7_SCHMA Uncharacterized protein OS=Schistosoma mansoni GN=Smp_046020 PE=4 SV=1
G4VPS3;G4VPS2	G4VPS3	G4VPS3_SCHMA Putative myosin-10 (Myosin heavy chain, nonmuscle IIb) (Nonmuscle myosin heavy chain IIb) (NMMHC II-b) (NMMHC-IIB) (Cellular myosin heavy chain, type B) (Nonmuscle myosin heavy chain-B) (NMMHC-B)	whole_worms	50	2507000000	S_mansoni	tr|G4VPS3|G4VPS3_SCHMA Putative myosin-10 (Myosin heavy chain, nonmuscle IIb) (Nonmuscle myosin heavy chain IIb) (NMMHC II-b) (NMMHC-IIB) (Cellular myosin heavy chain, type B) (Nonmuscle myosin heavy chain-B) (NMMHC-B) OS=Schistosoma mansoni GN=Smp_046060.
G4VPS5;G4VPS6	G4VPS5	G4VPS5_SCHMA Putative chaperonin containing t-complex protein 1, theta subunit, tcpq	whole_worms	21	712740000	S_mansoni	tr|G4VPS5|G4VPS5_SCHMA Putative chaperonin containing t-complex protein 1, theta subunit, tcpq OS=Schistosoma mansoni GN=Smp_046090.2 PE=3 SV=1;tr|G4VPS6|G4VPS6_SCHMA Putative chaperonin containing t-complex protein 1, theta subunit, tcpq OS=Schistosoma ma
G4VPT3	G4VPT3	G4VPT3_SCHMA Uncharacterized protein	whole_worms	2	61149000	S_mansoni	tr|G4VPT3|G4VPT3_SCHMA Uncharacterized protein OS=Schistosoma mansoni GN=Smp_046160 PE=4 SV=1
G4VPU8	G4VPU8	G4VPU8_SCHMA Putative cytoplasmic dynein intermediate chain 2, (Dhic-2)	whole_worms	2	42623000	S_mansoni	tr|G4VPU8|G4VPU8_SCHMA Putative cytoplasmic dynein intermediate chain 2, (Dhic-2) OS=Schistosoma mansoni GN=Smp_064870 PE=4 SV=1
G4VPZ1	G4VPZ1	G4VPZ1_SCHMA Putative transcription elongation factor s-II	whole_worms	4	129340000	S_mansoni	tr|G4VPZ1|G4VPZ1_SCHMA Putative transcription elongation factor s-II OS=Schistosoma mansoni GN=Smp_007660 PE=4 SV=1
G4VPZ2	G4VPZ2	G4VPZ2_SCHMA Uncharacterized protein	whole_worms	23	3161100000	S_mansoni	tr|G4VPZ2|G4VPZ2_SCHMA Uncharacterized protein OS=Schistosoma mansoni GN=Smp_007650 PE=4 SV=1
G4VPZ3	G4VPZ3	G4VPZ3_SCHMA Uncharacterized protein	whole_worms	31	3849400000	S_mansoni	tr|G4VPZ3|G4VPZ3_SCHMA Uncharacterized protein OS=Schistosoma mansoni GN=Smp_007640 PE=4 SV=1
G4VPZ5;G4VPZ4	G4VPZ5	G4VPZ5_SCHMA Putative polyadenylate binding protein	whole_worms	3	88756000	S_mansoni	tr|G4VPZ5|G4VPZ5_SCHMA Putative polyadenylate binding protein OS=Schistosoma mansoni GN=Smp_007630.2 PE=4 SV=1;tr|G4VPZ4|G4VPZ4_SCHMA Putative polyadenylate binding protein OS=Schistosoma mansoni GN=Smp_007630.1 PE=4 SV=1
G4VPZ9;G4VQ00	G4VPZ9	G4VPZ9_SCHMA Putative malic enzyme	whole_worms	24	1851100000	S_mansoni	tr|G4VPZ9|G4VPZ9_SCHMA Putative malic enzyme OS=Schistosoma mansoni GN=Smp_134440.2 PE=4 SV=1;tr|G4VQ00|G4VQ00_SCHMA Putative malic enzyme OS=Schistosoma mansoni GN=Smp_134440.1 PE=4 SV=1
G4VQ09	G4VQ09	G4VQ09_SCHMA Arp2/3 complex subunit 41-related	whole_worms	2	17596000	S_mansoni	tr|G4VQ09|G4VQ09_SCHMA Arp2/3 complex subunit 41-related OS=Schistosoma mansoni GN=Smp_134400 PE=4 SV=1
G4VQ33	G4VQ33	G4VQ33_SCHMA Cysteine-rich with egf-like domains protein	whole_worms	5	51124000	S_mansoni	tr|G4VQ33|G4VQ33_SCHMA Cysteine-rich with egf-like domains protein OS=Schistosoma mansoni GN=Smp_157070 PE=4 SV=1
G4VQ55	G4VQ55	G4VQ55_SCHMA Uncharacterized protein	whole_worms	2	25301000	S_mansoni	tr|G4VQ55|G4VQ55_SCHMA Uncharacterized protein OS=Schistosoma mansoni GN=Smp_135190 PE=4 SV=1
G4VQ61;G4VQ63;G4VQ62	G4VQ61	G4VQ61_SCHMA Polyadenylate-binding protein	whole_worms	15	350700000	S_mansoni	tr|G4VQ61|G4VQ61_SCHMA Polyadenylate-binding protein OS=Schistosoma mansoni GN=Smp_024140.4 PE=3 SV=1;tr|G4VQ63|G4VQ63_SCHMA Polyadenylate-binding protein OS=Schistosoma mansoni GN=Smp_024140.1 PE=3 SV=1;tr|G4VQ62|G4VQ62_SCHMA Polyadenylate-binding protein
G4VQ74	G4VQ74	G4VQ74_SCHMA Uncharacterized protein	whole_worms	3	64651000	S_mansoni	tr|G4VQ74|G4VQ74_SCHMA Uncharacterized protein OS=Schistosoma mansoni GN=Smp_024220 PE=4 SV=1
G4VQ99	G4VQ99	G4VQ99_SCHMA Putative centromere/microtubule binding protein cbf5	whole_worms	3	222530000	S_mansoni	tr|G4VQ99|G4VQ99_SCHMA Putative centromere/microtubule binding protein cbf5 OS=Schistosoma mansoni GN=Smp_068920.3 PE=4 SV=1
G4VQC1	G4VQC1	G4VQC1_SCHMA Vacuolar protein sorting-associated protein 28 homolog	whole_worms	2	28943000	S_mansoni	tr|G4VQC1|G4VQC1_SCHMA Vacuolar protein sorting-associated protein 28 homolog OS=Schistosoma mansoni GN=Smp_067540 PE=3 SV=1
G4VQD9	G4VQD9	G4VQD9_SCHMA Putative aldehyde dehydrogenase	whole_worms	7	92814000	S_mansoni	tr|G4VQD9|G4VQD9_SCHMA Putative aldehyde dehydrogenase OS=Schistosoma mansoni GN=Smp_172730 PE=4 SV=1
G4VQG0	G4VQG0	G4VQG0_SCHMA Putative polypyrimidine tract binding protein	whole_worms	2	19384000	S_mansoni	tr|G4VQG0|G4VQG0_SCHMA Putative polypyrimidine tract binding protein OS=Schistosoma mansoni GN=Smp_036590.1 PE=4 SV=1
G4VQH5	G4VQH5	G4VQH5_SCHMA Huntingtin interacting protein-related	whole_worms	2	44707000	S_mansoni	tr|G4VQH5|G4VQH5_SCHMA Huntingtin interacting protein-related OS=Schistosoma mansoni GN=Smp_054560 PE=4 SV=1
G4VQH7	G4VQH7	G4VQH7_SCHMA Putative microtubule-associated protein, rp/eb family	whole_worms	11	494510000	S_mansoni	tr|G4VQH7|G4VQH7_SCHMA Putative microtubule-associated protein, rp/eb family OS=Schistosoma mansoni GN=Smp_054540 PE=4 SV=1
G4VQI1	G4VQI1	G4VQI1_SCHMA Multidrug and toxin extrusion protein	whole_worms	2	42965000	S_mansoni	tr|G4VQI1|G4VQI1_SCHMA Multidrug and toxin extrusion protein OS=Schistosoma mansoni GN=Smp_151290 PE=3 SV=1
G4VQJ3	G4VQJ3	G4VQJ3_SCHMA Putative adenine phosphoribosyltransferase	whole_worms	9	267790000	S_mansoni	tr|G4VQJ3|G4VQJ3_SCHMA Putative adenine phosphoribosyltransferase OS=Schistosoma mansoni GN=Smp_054410 PE=3 SV=1
G4VQJ7	G4VQJ7	G4VQJ7_SCHMA Band 4.1-like protein	whole_worms	4	168310000	S_mansoni	tr|G4VQJ7|G4VQJ7_SCHMA Band 4.1-like protein OS=Schistosoma mansoni GN=Smp_194810 PE=4 SV=1
G4VQJ8	G4VQJ8	G4VQJ8_SCHMA SPRY domain containing protein	whole_worms	13	383020000	S_mansoni	tr|G4VQJ8|G4VQJ8_SCHMA SPRY domain containing protein OS=Schistosoma mansoni GN=Smp_194800 PE=4 SV=1
G4VQM1;G4VQM0;G4VQL9;G4VQL8	G4VQM1	G4VQM1_SCHMA Ctg4a-related	whole_worms	4	166680000	S_mansoni	tr|G4VQM1|G4VQM1_SCHMA Ctg4a-related OS=Schistosoma mansoni GN=Smp_060190.4 PE=4 SV=1;tr|G4VQM0|G4VQM0_SCHMA Ctg4a-related OS=Schistosoma mansoni GN=Smp_060190.1 PE=4 SV=1;tr|G4VQL9|G4VQL9_SCHMA Ctg4a-related OS=Schistosoma mansoni GN=Smp_060190.3 PE=4 SV=
G4VQQ6	G4VQQ6	G4VQQ6_SCHMA Gap associated protein-related	whole_worms	3	165920000	S_mansoni	tr|G4VQQ6|G4VQQ6_SCHMA Gap associated protein-related OS=Schistosoma mansoni GN=Smp_006320.1 PE=4 SV=1
G4VQR9	G4VQR9	G4VQR9_SCHMA Putative 60s ribosomal protein L30	whole_worms	4	874190000	S_mansoni	tr|G4VQR9|G4VQR9_SCHMA Putative 60s ribosomal protein L30 OS=Schistosoma mansoni GN=Smp_044580 PE=3 SV=1
G4VQS2	G4VQS2	G4VQS2_SCHMA 40S ribosomal protein S21	whole_worms	4	159300000	S_mansoni	tr|G4VQS2|G4VQS2_SCHMA 40S ribosomal protein S21 OS=Schistosoma mansoni GN=Smp_146190 PE=3 SV=1
G4VQT7;G4VQT8;G4VQT9;G4VQU0	G4VQT7	G4VQT7_SCHMA Putative carbonyl reductase	whole_worms	16	1397100000	S_mansoni	tr|G4VQT7|G4VQT7_SCHMA Putative carbonyl reductase OS=Schistosoma mansoni GN=Smp_033540 PE=4 SV=1
G4VQW2	G4VQW2	G4VQW2_SCHMA Putative 60s ribosomal protein L13a	whole_worms	5	166420000	S_mansoni	tr|G4VQW2|G4VQW2_SCHMA Putative 60s ribosomal protein L13a OS=Schistosoma mansoni GN=Smp_090230 PE=3 SV=1
G4VQX9	G4VQX9	G4VQX9_SCHMA Adenylosuccinate lyase	whole_worms	11	742330000	S_mansoni	tr|G4VQX9|G4VQX9_SCHMA Adenylosuccinate lyase OS=Schistosoma mansoni GN=Smp_038030 PE=1 SV=1
G4VQZ4	G4VQZ4	G4VQZ4_SCHMA L-lactate dehydrogenase	whole_worms	18	19785000000	S_mansoni	tr|G4VQZ4|G4VQZ4_SCHMA L-lactate dehydrogenase OS=Schistosoma mansoni GN=Smp_038960 PE=3 SV=1
G4VR24	G4VR24	G4VR24_SCHMA Putative 22.6kDa tegument-associated antigen	whole_worms	3	132780000	S_mansoni	tr|G4VR24|G4VR24_SCHMA Putative 22.6kDa tegument-associated antigen OS=Schistosoma mansoni GN=SmTAL12 PE=2 SV=1
G4VR44;G4VR45;G4VR46	G4VR44	G4VR44_SCHMA Long-chain-fatty-acid--CoA ligase	whole_worms	5	46825000	S_mansoni	tr|G4VR44|G4VR44_SCHMA Long-chain-fatty-acid--CoA ligase OS=Schistosoma mansoni GN=Smp_175090.3 PE=4 SV=1;tr|G4VR45|G4VR45_SCHMA Long-chain-fatty-acid--CoA ligase OS=Schistosoma mansoni GN=Smp_175090.2 PE=4 SV=1;tr|G4VR46|G4VR46_SCHMA Long-chain-fatty-acid
G4VR48;G4VR47	G4VR48	G4VR48_SCHMA Putative 116 kD U5 small nuclear ribonucleoprotein component	whole_worms	6	98374000	S_mansoni	tr|G4VR48|G4VR48_SCHMA Putative 116 kD U5 small nuclear ribonucleoprotein component OS=Schistosoma mansoni GN=Smp_096450.1 PE=4 SV=1;tr|G4VR47|G4VR47_SCHMA Putative 116 kD U5 small nuclear ribonucleoprotein component OS=Schistosoma mansoni GN=Smp_096450.2
G4VR57;G4VR56	G4VR57	G4VR57_SCHMA Putative calmodulin	whole_worms	2	29183000	S_mansoni	tr|G4VR57|G4VR57_SCHMA Putative calmodulin OS=Schistosoma mansoni GN=Smp_096410.1 PE=4 SV=1;tr|G4VR56|G4VR56_SCHMA Similar to 16 kDa calcium-binding protein OS=Schistosoma mansoni GN=Smp_096410.2 PE=4 SV=1
G4VR71	G4VR71	G4VR71_SCHMA Putative 40s ribosomal protein S19	whole_worms	6	459790000	S_mansoni	tr|G4VR71|G4VR71_SCHMA Putative 40s ribosomal protein S19 OS=Schistosoma mansoni GN=Smp_174950 PE=4 SV=1
G4VR74;G4VR73	G4VR74	G4VR74_SCHMA Putative dual-specificity phosphatase	whole_worms	2	14483000	S_mansoni	tr|G4VR74|G4VR74_SCHMA Putative dual-specificity phosphatase OS=Schistosoma mansoni GN=Smp_059290.2 PE=4 SV=1;tr|G4VR73|G4VR73_SCHMA Putative dual-specificity phosphatase OS=Schistosoma mansoni GN=Smp_059290.1 PE=4 SV=1
G4VR75	G4VR75	G4VR75_SCHMA Putative ankyrin 2,3/unc44	whole_worms	3	37141000	S_mansoni	tr|G4VR75|G4VR75_SCHMA Putative ankyrin 2,3/unc44 OS=Schistosoma mansoni GN=Smp_154020 PE=4 SV=1
G4VR76	G4VR76	G4VR76_SCHMA Uncharacterized protein	whole_worms	5	21380000000	S_mansoni	tr|G4VR76|G4VR76_SCHMA Uncharacterized protein OS=Schistosoma mansoni GN=Smp_154010 PE=4 SV=1
G4VR84	G4VR84	G4VR84_SCHMA Putative calmodulin (CaM)	whole_worms	7	542790000	S_mansoni	tr|G4VR84|G4VR84_SCHMA Putative calmodulin (CaM) OS=Schistosoma mansoni GN=Smp_032950 PE=4 SV=1
G4VR86	G4VR86	G4VR86_SCHMA Putative calmodulin-3 (CaM-3)	whole_worms	3	861710000	S_mansoni	tr|G4VR86|G4VR86_SCHMA Putative calmodulin-3 (CaM-3) OS=Schistosoma mansoni GN=Smp_139970 PE=4 SV=1
G4VRB5	G4VRB5	G4VRB5_SCHMA Putative ectonucleotide pyrophosphatase/phosphodiesterase	whole_worms	8	1511700000	S_mansoni	tr|G4VRB5|G4VRB5_SCHMA Putative ectonucleotide pyrophosphatase/phosphodiesterase OS=Schistosoma mansoni GN=Smp_104270 PE=4 SV=1
G4VRC3;G4VRC2	G4VRC3	G4VRC3_SCHMA Proteasome subunit beta 2 (T01 family)	whole_worms	10	1929400000	S_mansoni	tr|G4VRC3|G4VRC3_SCHMA Proteasome subunit beta 2 (T01 family) OS=Schistosoma mansoni GN=Smp_074500.2 PE=4 SV=1;tr|G4VRC2|G4VRC2_SCHMA Proteasome subunit beta 2 (T01 family) OS=Schistosoma mansoni GN=Smp_074500.1 PE=4 SV=1
G4VRC7	G4VRC7	G4VRC7_SCHMA Putative tegumental protein	whole_worms	3	160950000	S_mansoni	tr|G4VRC7|G4VRC7_SCHMA Putative tegumental protein OS=Schistosoma mansoni GN=SmTAL10 PE=2 SV=1
G4VRC9	G4VRC9	G4VRC9_SCHMA Uncharacterized protein	whole_worms	4	115350000	S_mansoni	tr|G4VRC9|G4VRC9_SCHMA Uncharacterized protein OS=Schistosoma mansoni GN=Smp_074450 PE=4 SV=1
G4VRD0	G4VRD0	G4VRD0_SCHMA Uncharacterized protein	whole_worms	4	295950000	S_mansoni	tr|G4VRD0|G4VRD0_SCHMA Uncharacterized protein OS=Schistosoma mansoni GN=Smp_195060 PE=4 SV=1
G4VRE1	G4VRE1	G4VRE1_SCHMA Putative mitochondrial import receptor subunit tom40	whole_worms	2	15251000	S_mansoni	tr|G4VRE1|G4VRE1_SCHMA Putative mitochondrial import receptor subunit tom40 OS=Schistosoma mansoni GN=Smp_042560 PE=4 SV=1
G4VRF7	G4VRF7	G4VRF7_SCHMA Putative junctophilin	whole_worms	5	40660000	S_mansoni	tr|G4VRF7|G4VRF7_SCHMA Putative junctophilin OS=Schistosoma mansoni GN=Smp_084090 PE=4 SV=1
G4VRF8	G4VRF8	G4VRF8_SCHMA Putative l-lactate dehydrogenase	whole_worms	8	984300000	S_mansoni	tr|G4VRF8|G4VRF8_SCHMA Putative l-lactate dehydrogenase OS=Schistosoma mansoni GN=Smp_033040 PE=3 SV=1
G4VRG0;G4VRF9;G4VRG1	G4VRG0	G4VRG0_SCHMA Putative dna topoisomerase type I	whole_worms	2	49809000	S_mansoni	tr|G4VRG0|G4VRG0_SCHMA Putative dna topoisomerase type I OS=Schistosoma mansoni GN=Smp_033050.1 PE=4 SV=1;tr|G4VRF9|G4VRF9_SCHMA Putative dna topoisomerase type I OS=Schistosoma mansoni GN=Smp_033050.3 PE=4 SV=1;tr|G4VRG1|G4VRG1_SCHMA Putative dna topoisom
G4VRG5	G4VRG5	G4VRG5_SCHMA Long-chain-fatty-acid--CoA ligase	whole_worms	3	21453000	S_mansoni	tr|G4VRG5|G4VRG5_SCHMA Long-chain-fatty-acid--CoA ligase OS=Schistosoma mansoni GN=Smp_209040 PE=4 SV=1
G4VRI4	G4VRI4	G4VRI4_SCHMA Putative short chain dehydrogenase	whole_worms	5	62078000	S_mansoni	tr|G4VRI4|G4VRI4_SCHMA Putative short chain dehydrogenase OS=Schistosoma mansoni GN=Smp_171960 PE=4 SV=1
G4VRK1	G4VRK1	G4VRK1_SCHMA Putative glyoxalase II (Hydroxyacylglutathione hydrolase)	whole_worms	10	5677500000	S_mansoni	tr|G4VRK1|G4VRK1_SCHMA Putative glyoxalase II (Hydroxyacylglutathione hydrolase) OS=Schistosoma mansoni GN=Smp_091010 PE=3 SV=1
G4VRL7	G4VRL7	G4VRL7_SCHMA Putative eukaryotic translation initiation factor 2 gamma subunit (Eif-2-gamma)	whole_worms	3	61085000	S_mansoni	tr|G4VRL7|G4VRL7_SCHMA Putative eukaryotic translation initiation factor 2 gamma subunit (Eif-2-gamma) OS=Schistosoma mansoni GN=Smp_095150 PE=4 SV=1
G4VRP8	G4VRP8	G4VRP8_SCHMA Putative polypyrimidine tract binding protein	whole_worms	2	28194000	S_mansoni	tr|G4VRP8|G4VRP8_SCHMA Putative polypyrimidine tract binding protein OS=Schistosoma mansoni GN=Smp_142300 PE=4 SV=1
G4VRP9	G4VRP9	G4VRP9_SCHMA T-cell immunomodulatory protein	whole_worms	3	40325000	S_mansoni	tr|G4VRP9|G4VRP9_SCHMA T-cell immunomodulatory protein OS=Schistosoma mansoni GN=Smp_194920 PE=4 SV=1
G4VRR2	G4VRR2	G4VRR2_SCHMA 2-oxoglutarate dehydrogenase	whole_worms	36	1961400000	S_mansoni	tr|G4VRR2|G4VRR2_SCHMA 2-oxoglutarate dehydrogenase OS=Schistosoma mansoni GN=Smp_044970 PE=4 SV=1
G4VRT6	G4VRT6	G4VRT6_SCHMA Family S28 unassigned peptidase (S28 family)	whole_worms	7	2113700000	S_mansoni	tr|G4VRT6|G4VRT6_SCHMA Family S28 unassigned peptidase (S28 family) OS=Schistosoma mansoni GN=Smp_071610 PE=4 SV=1
G4VRU2;G4VRU1	G4VRU2	G4VRU2_SCHMA Putative arginine/serine-rich splicing factor	whole_worms	3	42001000	S_mansoni	tr|G4VRU2|G4VRU2_SCHMA Putative arginine/serine-rich splicing factor OS=Schistosoma mansoni GN=Smp_071640.2 PE=4 SV=1;tr|G4VRU1|G4VRU1_SCHMA Putative arginine/serine-rich splicing factor OS=Schistosoma mansoni GN=Smp_071640.1 PE=4 SV=1
G4VRV1;G4VRV0	G4VRV1	G4VRV1_SCHMA Putative ef hand containing protein	whole_worms	6	168790000	S_mansoni	tr|G4VRV1|G4VRV1_SCHMA Putative ef hand containing protein OS=Schistosoma mansoni GN=Smp_103740.1 PE=4 SV=1;tr|G4VRV0|G4VRV0_SCHMA EF hand containing protein OS=Schistosoma mansoni GN=Smp_103740.2 PE=4 SV=1
G4VRX3	G4VRX3	G4VRX3_SCHMA Uncharacterized protein	whole_worms	9	407290000	S_mansoni	tr|G4VRX3|G4VRX3_SCHMA Uncharacterized protein OS=Schistosoma mansoni GN=Smp_043390 PE=3 SV=1
G4VRX8	G4VRX8	G4VRX8_SCHMA Receptor protein-tyrosine kinase	whole_worms	6	40620000	S_mansoni	tr|G4VRX8|G4VRX8_SCHMA Receptor protein-tyrosine kinase OS=Schistosoma mansoni GN=Smp_093930.2 PE=4 SV=1
G4VRZ7	G4VRZ7	G4VRZ7_SCHMA Putative beta-galactosidase	whole_worms	3	11755000	S_mansoni	tr|G4VRZ7|G4VRZ7_SCHMA Putative beta-galactosidase OS=Schistosoma mansoni GN=Smp_011990 PE=4 SV=1
G4VS06	G4VS06	G4VS06_SCHMA Cytochrome-c oxidase	whole_worms	5	138150000	S_mansoni	tr|G4VS06|G4VS06_SCHMA Cytochrome-c oxidase OS=Schistosoma mansoni GN=Smp_128610 PE=4 SV=1
G4VS11;G4VS12	G4VS11	G4VS11_SCHMA Nuclear movement protein related	whole_worms	3	32602000	S_mansoni	tr|G4VS11|G4VS11_SCHMA Nuclear movement protein related OS=Schistosoma mansoni GN=Smp_128650.1 PE=4 SV=1;tr|G4VS12|G4VS12_SCHMA Nuclear movement protein related OS=Schistosoma mansoni GN=Smp_128650.2 PE=4 SV=1
G4VS34	G4VS34	G4VS34_SCHMA Putative ankyrin repeat domain	whole_worms	2	14730000	S_mansoni	tr|G4VS34|G4VS34_SCHMA Putative ankyrin repeat domain OS=Schistosoma mansoni GN=Smp_129770 PE=4 SV=1
G4VS57;G4VS58	G4VS57	G4VS57_SCHMA Putative prohibitin	whole_worms	5	159630000	S_mansoni	tr|G4VS57|G4VS57_SCHMA Putative prohibitin OS=Schistosoma mansoni GN=Smp_075210.1 PE=4 SV=1;tr|G4VS58|G4VS58_SCHMA Putative prohibitin OS=Schistosoma mansoni GN=Smp_075210.2 PE=4 SV=1
G4VS71;G4VS70	G4VS71	G4VS71_SCHMA Uncharacterized protein	whole_worms	2	14565000	S_mansoni	tr|G4VS71|G4VS71_SCHMA Uncharacterized protein OS=Schistosoma mansoni GN=Smp_075290.4 PE=4 SV=1;tr|G4VS70|G4VS70_SCHMA Uncharacterized protein OS=Schistosoma mansoni GN=Smp_075290.1 PE=4 SV=1
G4VS74	G4VS74	G4VS74_SCHMA High-density lipoprotein receptor (Hdl)	whole_worms	2	17170000	S_mansoni	tr|G4VS74|G4VS74_SCHMA High-density lipoprotein receptor (Hdl) OS=Schistosoma mansoni GN=Smp_155920 PE=4 SV=1
G4VS91	G4VS91	G4VS91_SCHMA Putative malic enzyme (Fragment)	whole_worms	5	745890000	S_mansoni	tr|G4VS91|G4VS91_SCHMA Putative malic enzyme (Fragment) OS=Schistosoma mansoni GN=Smp_128360 PE=4 SV=1
G4VS93	G4VS93	G4VS93_SCHMA Putative glutamate synthase	whole_worms	4	246600000	S_mansoni	tr|G4VS93|G4VS93_SCHMA Putative glutamate synthase OS=Schistosoma mansoni GN=Smp_128370 PE=4 SV=1
G4VS94	G4VS94	G4VS94_SCHMA Putative glutamate synthase	whole_worms	54	4609600000	S_mansoni	tr|G4VS94|G4VS94_SCHMA Putative glutamate synthase OS=Schistosoma mansoni GN=Smp_128380 PE=4 SV=1
G4VS95	G4VS95	G4VS95_SCHMA Putative tetraspanin (Fragment)	whole_worms	5	294100000	S_mansoni	tr|G4VS95|G4VS95_SCHMA Putative tetraspanin (Fragment) OS=Schistosoma mansoni GN=Smp_011560 PE=4 SV=1
G4VS97;G4VS96	G4VS97	G4VS97_SCHMA 40S ribosomal protein S4	whole_worms	9	318440000	S_mansoni	tr|G4VS97|G4VS97_SCHMA 40S ribosomal protein S4 OS=Schistosoma mansoni GN=Smp_011570.2 PE=3 SV=1;tr|G4VS96|G4VS96_SCHMA 40S ribosomal protein S4 OS=Schistosoma mansoni GN=Smp_011570.1 PE=3 SV=1
G4VSA6	G4VSA6	G4VSA6_SCHMA Putative histidine triad (Hit) protein	whole_worms	5	303460000	S_mansoni	tr|G4VSA6|G4VSA6_SCHMA Putative histidine triad (Hit) protein OS=Schistosoma mansoni GN=Smp_048650 PE=4 SV=1
G4VSB7	G4VSB7	G4VSB7_SCHMA Putative four and A half lim domains	whole_worms	20	6054200000	S_mansoni	tr|G4VSB7|G4VSB7_SCHMA Putative four and A half lim domains OS=Schistosoma mansoni GN=Smp_048560 PE=4 SV=1
G4VSD8;G4VSD6;G4VSD7	G4VSD8	G4VSD8_SCHMA Uncharacterized protein	whole_worms	9	473110000	S_mansoni	tr|G4VSD8|G4VSD8_SCHMA Uncharacterized protein OS=Schistosoma mansoni GN=Smp_015530.1 PE=4 SV=1;tr|G4VSD6|G4VSD6_SCHMA Uncharacterized protein OS=Schistosoma mansoni GN=Smp_015530.3 PE=4 SV=1;tr|G4VSD7|G4VSD7_SCHMA Uncharacterized protein OS=Schistosoma ma
G4VSE3;G4VSE2;G4VSE1;G4VS80	G4VSE3	G4VSE3_SCHMA Putative e1b-55kD-associated protein	whole_worms	19	804290000	S_mansoni	tr|G4VSE3|G4VSE3_SCHMA Putative e1b-55kD-associated protein OS=Schistosoma mansoni GN=Smp_062720.2 PE=4 SV=1;tr|G4VSE2|G4VSE2_SCHMA Putative e1b-55kD-associated protein OS=Schistosoma mansoni GN=Smp_062720.1 PE=4 SV=1;tr|G4VSE1|G4VSE1_SCHMA Putative e1b-55
G4VSK5	G4VSK5	G4VSK5_SCHMA DNA-directed RNA polymerase subunit beta	whole_worms	2	19366000	S_mansoni	tr|G4VSK5|G4VSK5_SCHMA DNA-directed RNA polymerase subunit beta OS=Schistosoma mansoni GN=Smp_130680 PE=3 SV=1
G4VSL0	G4VSL0	G4VSL0_SCHMA Uncharacterized protein	whole_worms	11	193610000	S_mansoni	tr|G4VSL0|G4VSL0_SCHMA Uncharacterized protein OS=Schistosoma mansoni GN=Smp_015690 PE=4 SV=1
G4VSL8	G4VSL8	G4VSL8_SCHMA Uncharacterized protein	whole_worms	2	33301000	S_mansoni	tr|G4VSL8|G4VSL8_SCHMA Uncharacterized protein OS=Schistosoma mansoni GN=Smp_015730 PE=4 SV=1
G4VSM0	G4VSM0	G4VSM0_SCHMA Uncharacterized protein	whole_worms	2	27818000	S_mansoni	tr|G4VSM0|G4VSM0_SCHMA Uncharacterized protein OS=Schistosoma mansoni GN=Smp_130750 PE=4 SV=1
G4VSN5;G4VSN4	G4VSN5	G4VSN5_SCHMA Uncharacterized protein	whole_worms	2	20253000	S_mansoni	tr|G4VSN5|G4VSN5_SCHMA Uncharacterized protein OS=Schistosoma mansoni GN=Smp_015850.2 PE=4 SV=1;tr|G4VSN4|G4VSN4_SCHMA Uncharacterized protein OS=Schistosoma mansoni GN=Smp_015850.3 PE=4 SV=1
G4VSN6	G4VSN6	G4VSN6_SCHMA Acyl carrier protein	whole_worms	4	119760000	S_mansoni	tr|G4VSN6|G4VSN6_SCHMA Acyl carrier protein OS=Schistosoma mansoni GN=Smp_015860 PE=3 SV=1
G4VSQ5	G4VSQ5	G4VSQ5_SCHMA Superoxide dismutase	whole_worms	4	2221900000	S_mansoni	tr|G4VSQ5|G4VSQ5_SCHMA Superoxide dismutase OS=Schistosoma mansoni GN=Smp_056440 PE=3 SV=1
G4VSQ9	G4VSQ9	G4VSQ9_SCHMA Putative arf gtpase-activating protein	whole_worms	6	58274000	S_mansoni	tr|G4VSQ9|G4VSQ9_SCHMA Putative arf gtpase-activating protein OS=Schistosoma mansoni GN=Smp_152370 PE=4 SV=1
G4VSS2	G4VSS2	G4VSS2_SCHMA Uroporphyrinogen decarboxylase	whole_worms	4	55047000	S_mansoni	tr|G4VSS2|G4VSS2_SCHMA Uroporphyrinogen decarboxylase OS=Schistosoma mansoni GN=Smp_143740 PE=3 SV=1
G4VST9	G4VST9	G4VST9_SCHMA Putative dead box ATP-dependent RNA helicase	whole_worms	4	127680000	S_mansoni	tr|G4VST9|G4VST9_SCHMA Putative dead box ATP-dependent RNA helicase OS=Schistosoma mansoni GN=Smp_163110 PE=4 SV=1
G4VSW3	G4VSW3	G4VSW3_SCHMA Proteasome subunit beta type	whole_worms	7	1355800000	S_mansoni	tr|G4VSW3|G4VSW3_SCHMA Proteasome subunit beta type OS=Schistosoma mansoni GN=Smp_073410 PE=3 SV=1
G4VSW4	G4VSW4	G4VSW4_SCHMA Uncharacterized protein	whole_worms	47	2275400000	S_mansoni	tr|G4VSW4|G4VSW4_SCHMA Uncharacterized protein OS=Schistosoma mansoni GN=Smp_073450 PE=4 SV=1
G4VSW5	G4VSW5	G4VSW5_SCHMA Putative actin	whole_worms	31	79458000000	S_mansoni	tr|G4VSW5|G4VSW5_SCHMA Putative actin OS=Schistosoma mansoni GN=Smp_161920 PE=3 SV=1
G4VSX8	G4VSX8	G4VSX8_SCHMA Deoxyhypusine hydroxylase	whole_worms	5	142500000	S_mansoni	tr|G4VSX8|G4VSX8_SCHMA Deoxyhypusine hydroxylase OS=Schistosoma mansoni GN=dohh PE=2 SV=1
G4VSY1;G4VSY2;G4VSY3;G4VSY4;G4VSY5	G4VSY1	G4VSY1_SCHMA Putative p30 dbc protein	whole_worms	26	1917200000	S_mansoni	tr|G4VSY1|G4VSY1_SCHMA Putative p30 dbc protein OS=Schistosoma mansoni GN=Smp_056360.6 PE=4 SV=1;tr|G4VSY2|G4VSY2_SCHMA Putative p30 dbc protein OS=Schistosoma mansoni GN=Smp_056360.8 PE=4 SV=1;tr|G4VSY3|G4VSY3_SCHMA Putative p30 dbc protein OS=Schistosoma
G4VSY8	G4VSY8	G4VSY8_SCHMA Serine/threonine kinase	whole_worms	2	34004000	S_mansoni	tr|G4VSY8|G4VSY8_SCHMA Serine/threonine kinase OS=Schistosoma mansoni GN=Smp_152330 PE=3 SV=1
G4VT07	G4VT07	G4VT07_SCHMA Uncharacterized protein	whole_worms	10	583590000	S_mansoni	tr|G4VT07|G4VT07_SCHMA Uncharacterized protein OS=Schistosoma mansoni GN=Smp_011830 PE=4 SV=1
G4VT40	G4VT40	G4VT40_SCHMA Pyruvate dehydrogenase E1 component subunit alpha	whole_worms	27	2466400000	S_mansoni	tr|G4VT40|G4VT40_SCHMA Pyruvate dehydrogenase E1 component subunit alpha OS=Schistosoma mansoni GN=Smp_079920 PE=4 SV=1
G4VT42	G4VT42	G4VT42_SCHMA Putative vacuolar ATP synthase subunit ac39	whole_worms	4	48905000	S_mansoni	tr|G4VT42|G4VT42_SCHMA Putative vacuolar ATP synthase subunit ac39 OS=Schistosoma mansoni GN=Smp_079950 PE=4 SV=1
G4VT52	G4VT52	G4VT52_SCHMA Protein kinase	whole_worms	2	23977000	S_mansoni	tr|G4VT52|G4VT52_SCHMA Protein kinase OS=Schistosoma mansoni GN=Smp_026510 PE=4 SV=1
G4VT61	G4VT61	G4VT61_SCHMA Uncharacterized protein	whole_worms	3	23145000	S_mansoni	tr|G4VT61|G4VT61_SCHMA Uncharacterized protein OS=Schistosoma mansoni GN=Smp_026460 PE=4 SV=1
G4VT79;G4VT80	G4VT79	G4VT79_SCHMA Putative ammecr1 homolog	whole_worms	2	12569000	S_mansoni	tr|G4VT79|G4VT79_SCHMA Putative ammecr1 homolog OS=Schistosoma mansoni GN=Smp_075640.1 PE=4 SV=1;tr|G4VT80|G4VT80_SCHMA Putative ammecr1 homolog OS=Schistosoma mansoni GN=Smp_075640.3 PE=4 SV=1
G4VTB6	G4VTB6	G4VTB6_SCHMA Uncharacterized protein	whole_worms	8	436440000	S_mansoni	tr|G4VTB6|G4VTB6_SCHMA Uncharacterized protein OS=Schistosoma mansoni GN=Smp_204160 PE=3 SV=1
G4VTD8;G4VTD6;G4VTD7	G4VTD8	G4VTD8_SCHMA Putative hepatocyte growth factor-regulated tyrosine kinase substrate (Hgs)	whole_worms	2	24952000	S_mansoni	tr|G4VTD8|G4VTD8_SCHMA Putative hepatocyte growth factor-regulated tyrosine kinase substrate (Hgs) OS=Schistosoma mansoni GN=Smp_093740.2 PE=4 SV=1;tr|G4VTD6|G4VTD6_SCHMA Putative hepatocyte growth factor-regulated tyrosine kinase substrate (Hgs) OS=Schist
G4VTE3;G4VTE4;G4VTE1;G4VTE2	G4VTE3	G4VTE3_SCHMA Putative profilin splice variant 4	whole_worms	7	4901800000	S_mansoni	tr|G4VTE3|G4VTE3_SCHMA Putative profilin splice variant 4 OS=Schistosoma mansoni GN=PFN1 PE=2 SV=1;tr|G4VTE4|G4VTE4_SCHMA Uncharacterized protein OS=Schistosoma mansoni GN=Smp_080920.2 PE=4 SV=1;tr|G4VTE1|G4VTE1_SCHMA Putative profilin splice variant 3 OS=
G4VTG3;G4VTG4	G4VTG3	G4VTG3_SCHMA Putative 60s ribosomal protein L6	whole_worms	10	496880000	S_mansoni	tr|G4VTG3|G4VTG3_SCHMA Putative 60s ribosomal protein L6 OS=Schistosoma mansoni GN=Smp_038510.1 PE=4 SV=1;tr|G4VTG4|G4VTG4_SCHMA Putative 60s ribosomal protein L6 OS=Schistosoma mansoni GN=Smp_038510.2 PE=4 SV=1
G4VTI0	G4VTI0	G4VTI0_SCHMA Uncharacterized protein	whole_worms	2	97616000	S_mansoni	tr|G4VTI0|G4VTI0_SCHMA Uncharacterized protein OS=Schistosoma mansoni GN=Smp_102210 PE=4 SV=1
G4VTI2;G4VTH4	G4VTI2	G4VTI2_SCHMA Alpha-mannosidase	whole_worms	13	609830000	S_mansoni	tr|G4VTI2|G4VTI2_SCHMA Alpha-mannosidase OS=Schistosoma mansoni GN=Smp_131580 PE=3 SV=1
G4VTK3;G4VTK5;G4VTK4	G4VTK3	G4VTK3_SCHMA Uncharacterized protein	whole_worms	4	69102000	S_mansoni	tr|G4VTK3|G4VTK3_SCHMA Uncharacterized protein OS=Schistosoma mansoni GN=Smp_017010.1 PE=4 SV=1;tr|G4VTK5|G4VTK5_SCHMA Uncharacterized protein OS=Schistosoma mansoni GN=Smp_017010.5 PE=4 SV=1;tr|G4VTK4|G4VTK4_SCHMA Uncharacterized protein OS=Schistosoma ma
G4VTK7	G4VTK7	G4VTK7_SCHMA Uncharacterized protein	whole_worms	2	33922000	S_mansoni	tr|G4VTK7|G4VTK7_SCHMA Uncharacterized protein OS=Schistosoma mansoni GN=Smp_016990 PE=4 SV=1
G4VTL1	G4VTL1	G4VTL1_SCHMA Putative titin	whole_worms	18	160400000	S_mansoni	tr|G4VTL1|G4VTL1_SCHMA Putative titin OS=Schistosoma mansoni GN=Smp_163920 PE=4 SV=1
G4VTM0	G4VTM0	G4VTM0_SCHMA Uncharacterized protein	whole_worms	2	84011000	S_mansoni	tr|G4VTM0|G4VTM0_SCHMA Uncharacterized protein OS=Schistosoma mansoni GN=Smp_163840 PE=4 SV=1
G4VTN2	G4VTN2	G4VTN2_SCHMA Putative tegumental protein	whole_worms	3	25339000	S_mansoni	tr|G4VTN2|G4VTN2_SCHMA Putative tegumental protein OS=Schistosoma mansoni GN=SmTAL9 PE=2 SV=1
G4VTQ0	G4VTQ0	G4VTQ0_SCHMA SmKK7	whole_worms	4	788460000	S_mansoni	tr|G4VTQ0|G4VTQ0_SCHMA SmKK7 OS=Schistosoma mansoni GN=Smp_194830 PE=4 SV=1
G4VTQ2	G4VTQ2	G4VTQ2_SCHMA Uncharacterized protein	whole_worms	3	199030000	S_mansoni	tr|G4VTQ2|G4VTQ2_SCHMA Uncharacterized protein OS=Schistosoma mansoni GN=Smp_203580 PE=4 SV=1
G4VTQ3	G4VTQ3	G4VTQ3_SCHMA Putative arf gtpase-activating protein	whole_worms	7	147280000	S_mansoni	tr|G4VTQ3|G4VTQ3_SCHMA Putative arf gtpase-activating protein OS=Schistosoma mansoni GN=Smp_179610 PE=4 SV=1
G4VTQ7	G4VTQ7	G4VTQ7_SCHMA Putative p30 dbc protein	whole_worms	10	108990000	S_mansoni	tr|G4VTQ7|G4VTQ7_SCHMA Putative p30 dbc protein OS=Schistosoma mansoni GN=Smp_193440 PE=4 SV=1
G4VTR2	G4VTR2	G4VTR2_SCHMA Putative choline dehydrogenase	whole_worms	6	66616000	S_mansoni	tr|G4VTR2|G4VTR2_SCHMA Putative choline dehydrogenase OS=Schistosoma mansoni GN=Smp_094500 PE=3 SV=1
G4VTR5	G4VTR5	G4VTR5_SCHMA Putative guanine nucleotide-binding protein beta 1, 4 (G protein beta1, 4)	whole_worms	5	442050000	S_mansoni	tr|G4VTR5|G4VTR5_SCHMA Putative guanine nucleotide-binding protein beta 1, 4 (G protein beta1, 4) OS=Schistosoma mansoni GN=Smp_094480 PE=4 SV=1
G4VTS1	G4VTS1	G4VTS1_SCHMA Sh3 domain-binding glutamic acid-rich-like protein	whole_worms	4	165170000	S_mansoni	tr|G4VTS1|G4VTS1_SCHMA Sh3 domain-binding glutamic acid-rich-like protein OS=Schistosoma mansoni GN=Smp_170030 PE=4 SV=1
G4VTT5	G4VTT5	G4VTT5_SCHMA Uncharacterized protein	whole_worms	2	14530000	S_mansoni	tr|G4VTT5|G4VTT5_SCHMA Uncharacterized protein OS=Schistosoma mansoni GN=Smp_094820 PE=4 SV=1
G4VTT9	G4VTT9	G4VTT9_SCHMA Uncharacterized protein	whole_worms	2	16322000	S_mansoni	tr|G4VTT9|G4VTT9_SCHMA Uncharacterized protein OS=Schistosoma mansoni GN=Smp_174110 PE=4 SV=1
G4VTX0	G4VTX0	G4VTX0_SCHMA Putative endophilin B1	whole_worms	9	1129200000	S_mansoni	tr|G4VTX0|G4VTX0_SCHMA Putative endophilin B1 OS=Schistosoma mansoni GN=Smp_163720 PE=4 SV=1
O96368	O96368	O96368_SCHMA Putative sm29	whole_worms	7	3787000000	S_mansoni	tr|O96368|O96368_SCHMA Putative sm29 OS=Schistosoma mansoni GN=Sm29 PE=2 SV=1
P91804	P91804	P91804_SCHMA Putative tegumental protein Sm 20.8	whole_worms	19	12511000000	S_mansoni	tr|P91804|P91804_SCHMA Putative tegumental protein Sm 20.8 OS=Schistosoma mansoni GN=Sm 20.8 PE=2 SV=1
Q04171	Q04171	Q04171_SCHMA Gp18-22 Sm	whole_worms	2	83398000	S_mansoni	tr|Q04171|Q04171_SCHMA Gp18-22 Sm OS=Schistosoma mansoni GN=VacAg-Mo.1 PE=4 SV=1
Q05645	Q05645	Q05645_SCHMA Major tegumental antigen SM15	whole_worms	27	7300100000	S_mansoni	tr|Q05645|Q05645_SCHMA Major tegumental antigen SM15 OS=Schistosoma mansoni GN=GSM70 PE=4 SV=1
Q15ER5	Q15ER5	Q15ER5_SCHMA Putative ubiquitin	whole_worms	3	399720000	S_mansoni	tr|Q15ER5|Q15ER5_SCHMA Putative ubiquitin OS=Schistosoma mansoni GN=Smp_017280 PE=2 SV=1
Q15ES0	Q15ES0	Q15ES0_SCHMA Nuclear transport factor 2-like protein	whole_worms	3	19299000	S_mansoni	tr|Q15ES0|Q15ES0_SCHMA Nuclear transport factor 2-like protein OS=Schistosoma mansoni GN=Smp_037700 PE=2 SV=1
Q15ES6	Q15ES6	Q15ES6_SCHMA CDGSH-type Zn finger-containing protein-like protein	whole_worms	4	179080000	S_mansoni	tr|Q15ES6|Q15ES6_SCHMA CDGSH-type Zn finger-containing protein-like protein OS=Schistosoma mansoni GN=Smp_082570 PE=2 SV=1
Q15ET2	Q15ET2	Q15ET2_SCHMA 60S ribosomal protein L36-like protein	whole_worms	3	86860000	S_mansoni	tr|Q15ET2|Q15ET2_SCHMA 60S ribosomal protein L36-like protein OS=Schistosoma mansoni GN=Smp_063300 PE=2 SV=1
Q15ET8	Q15ET8	Q15ET8_SCHMA Dynein light chain roadblock	whole_worms	2	19984000	S_mansoni	tr|Q15ET8|Q15ET8_SCHMA Dynein light chain roadblock OS=Schistosoma mansoni GN=Smp_056780 PE=2 SV=1
Q15EU0	Q15EU0	Q15EU0_SCHMA 40S ribosomal protein S20-like protein	whole_worms	5	504980000	S_mansoni	tr|Q15EU0|Q15EU0_SCHMA 40S ribosomal protein S20-like protein OS=Schistosoma mansoni GN=Smp_066990 PE=2 SV=1
Q15EU1	Q15EU1	Q15EU1_SCHMA Vacuolar assembly/sorting protein D1D2-like protein	whole_worms	3	57345000	S_mansoni	tr|Q15EU1|Q15EU1_SCHMA Vacuolar assembly/sorting protein D1D2-like protein OS=Schistosoma mansoni GN=Smp_079000 PE=2 SV=1
Q15EU2	Q15EU2	Q15EU2_SCHMA Cytochrome c-like protein	whole_worms	7	3625000000	S_mansoni	tr|Q15EU2|Q15EU2_SCHMA Cytochrome c-like protein OS=Schistosoma mansoni GN=Smp_033400 PE=2 SV=1
Q1JPR1	Q1JPR1	Q1JPR1_SCHMA High mobility group protein	whole_worms	6	123430000	S_mansoni	tr|Q1JPR1|Q1JPR1_SCHMA High mobility group protein OS=Schistosoma mansoni GN=hmgb2 PE=2 SV=1
Q26444	Q26444	Q26444_SCHMA Tubulin alpha chain	whole_worms	2	35075000	S_mansoni	tr|Q26444|Q26444_SCHMA Tubulin alpha chain OS=Schistosoma mansoni GN=Smp_103140 PE=3 SV=1
Q26549	Q26549	Q26549_SCHMA ATPase inhibitor-like protein trans-spliced	whole_worms	2	252770000	S_mansoni	tr|Q26549|Q26549_SCHMA ATPase inhibitor-like protein trans-spliced OS=Schistosoma mansoni GN=Smp_023010 PE=2 SV=1
Q26572	Q26572	Q26572_SCHMA Essential myosin light chain	whole_worms	3	118760000	S_mansoni	tr|Q26572|Q26572_SCHMA Essential myosin light chain OS=Schistosoma mansoni GN=Smp_062250.1 PE=2 SV=1
Q26579	Q26579	Q26579_SCHMA Glucose transport protein	whole_worms	8	500440000	S_mansoni	tr|Q26579|Q26579_SCHMA Glucose transport protein OS=Schistosoma mansoni GN=GTP1 PE=2 SV=1
Q26586	Q26586	Q26586_SCHMA IMP25 protein	whole_worms	2	34536000	S_mansoni	tr|Q26586|Q26586_SCHMA IMP25 protein OS=Schistosoma mansoni GN=IMP25 PE=2 SV=1
Q27779;G4VB09	Q27779	Q27779_SCHMA Calcium-transporting ATPase	whole_worms	9	329920000	S_mansoni	tr|Q27779|Q27779_SCHMA Calcium-transporting ATPase OS=Schistosoma mansoni GN=SMA1 PE=2 SV=1;tr|G4VB09|G4VB09_SCHMA Calcium-transporting ATPase OS=Schistosoma mansoni GN=Smp_007260.1 PE=3 SV=1
Q2VU48	Q2VU48	Q2VU48_SCHMA Small ubiquitin-related modifier	whole_worms	4	642270000	S_mansoni	tr|Q2VU48|Q2VU48_SCHMA Small ubiquitin-related modifier OS=Schistosoma mansoni GN=Smp_045510 PE=2 SV=1
Q6B963	Q6B963	Q6B963_SCHMA Thioredoxin	whole_worms	3	25603000	S_mansoni	tr|Q6B963|Q6B963_SCHMA Thioredoxin OS=Schistosoma mansoni GN=Trx-2 PE=2 SV=1
Q6RYS1;G4M0Z0	Q6RYS1	Q6RYS1_SCHMA High mobility group B1	whole_worms	4	177760000	S_mansoni	tr|Q6RYS1|Q6RYS1_SCHMA High mobility group B1 OS=Schistosoma mansoni GN=HMGB1 PE=2 SV=1
Q6WVP6	Q6WVP6	Q6WVP6_SCHMA Arginase	whole_worms	19	13505000000	S_mansoni	tr|Q6WVP6|Q6WVP6_SCHMA Arginase OS=Schistosoma mansoni GN=Smp_059980 PE=1 SV=1
Q7KPG1	Q7KPG1	Q7KPG1_SCHMA 13 kDa tegumental antigen Sm13	whole_worms	5	666350000	S_mansoni	tr|Q7KPG1|Q7KPG1_SCHMA 13 kDa tegumental antigen Sm13 OS=Schistosoma mansoni GN=GA157 PE=4 SV=1
Q7YTA4	Q7YTA4	Q7YTA4_SCHMA ATP-diphosphohydrolase 1	whole_worms	8	85718000	S_mansoni	tr|Q7YTA4|Q7YTA4_SCHMA ATP-diphosphohydrolase 1 OS=Schistosoma mansoni GN=ATPDase1 PE=2 SV=1
Q7YW72	Q7YW72	Q7YW72_SCHMA Cystatin B, putative	whole_worms	10	4858600000	S_mansoni	tr|Q7YW72|Q7YW72_SCHMA Cystatin B, putative OS=Schistosoma mansoni GN=Cys PE=2 SV=1
Q86D97	Q86D97	Q86D97_SCHMA Tetraspanin	whole_worms	2	69968000	S_mansoni	tr|Q86D97|Q86D97_SCHMA Tetraspanin OS=Schistosoma mansoni GN=Smp_095630 PE=2 SV=1
Q8MTB4	Q8MTB4	Q8MTB4_SCHMA Peptidylprolyl isomerase	whole_worms	6	1327900000	S_mansoni	tr|Q8MTB4|Q8MTB4_SCHMA Peptidylprolyl isomerase OS=Schistosoma mansoni GN=Smp_079230 PE=2 SV=1
Q8T9N5	Q8T9N5	Q8T9N5_SCHMA Thioredoxin	whole_worms	9	4511800000	S_mansoni	tr|Q8T9N5|Q8T9N5_SCHMA Thioredoxin OS=Schistosoma mansoni GN=Smp_008070 PE=1 SV=1
Q95PM1	Q95PM1	Q95PM1_SCHMA Cathepsin B endopeptidase	whole_worms	8	857870000	S_mansoni	tr|Q95PM1|Q95PM1_SCHMA Cathepsin B endopeptidase OS=Schistosoma mansoni GN=cb2 PE=2 SV=2
Q95W35;G4VTD5	Q95W35	Q95W35_SCHMA Eukaryotic translation initiation factor 2 alpha subunit	whole_worms	6	101910000	S_mansoni	tr|Q95W35|Q95W35_SCHMA Eukaryotic translation initiation factor 2 alpha subunit OS=Schistosoma mansoni GN=Smp_093750.2 PE=2 SV=1;tr|G4VTD5|G4VTD5_SCHMA Putative eukaryotic translation initiation factor 2 alpha subunit OS=Schistosoma mansoni GN=Smp_093750.1
Q95W36	Q95W36	Q95W36_SCHMA 14-3-3 epsilon 2	whole_worms	4	120620000	S_mansoni	tr|Q95W36|Q95W36_SCHMA 14-3-3 epsilon 2 OS=Schistosoma mansoni GN=Smp_002410 PE=2 SV=1
Q9MD49	Q9MD49	Q9MD49_SCHMA Cytochrome c oxidase subunit 2	whole_worms	2	88160000	S_mansoni	tr|Q9MD49|Q9MD49_SCHMA Cytochrome c oxidase subunit 2 OS=Schistosoma mansoni GN=CO2 PE=3 SV=1
Q9NGC4;G4M0R5	Q9NGC4	Q9NGC4_SCHMA PUR-alpha-like protein	whole_worms	3	69383000	S_mansoni	tr|Q9NGC4|Q9NGC4_SCHMA PUR-alpha-like protein OS=Schistosoma mansoni GN=PUR-alpha PE=2 SV=1;tr|G4M0R5|G4M0R5_SCHMA PUR-alpha-like protein OS=Schistosoma mansoni GN=Smp_042300.2 PE=4 SV=1
Q9U491;G4V8A9;G4V8B1	Q9U491	Q9U491_SCHMA 14-3-3 epsilon	whole_worms	22	3810400000	S_mansoni	tr|Q9U491|Q9U491_SCHMA 14-3-3 epsilon OS=Schistosoma mansoni GN=Smp_034840.3 PE=2 SV=1;tr|G4V8A9|G4V8A9_SCHMA 14-3-3 epsilon OS=Schistosoma mansoni GN=Smp_034840.2 PE=3 SV=1;tr|G4V8B1|G4V8B1_SCHMA 14-3-3 epsilon OS=Schistosoma mansoni GN=Smp_034840.1 PE=3
Q9Y0D3;G4LV26	Q9Y0D3	Q9Y0D3_SCHMA Peroxiredoxin, Prx2	whole_worms	7	1323200000	S_mansoni	tr|Q9Y0D3|Q9Y0D3_SCHMA Peroxiredoxin, Prx2 OS=Schistosoma mansoni GN=TPx-2 PE=2 SV=1;tr|G4LV26|G4LV26_SCHMA Peroxiredoxin, Prx2 OS=Schistosoma mansoni GN=Smp_158110.1 PE=4 SV=1
E9Q7G0	E9Q7G0	NUMA1_MOUSE Nuclear mitotic apparatus protein 1	stripped_worms	2	5576700	M_musculus	sp|E9Q7G0|NUMA1_MOUSE Nuclear mitotic apparatus protein 1 OS=Mus musculus OX=10090 GN=Numa1 PE=1 SV=1
P01631	P01631	KV2A7_MOUSE Ig kappa chain V-II region 26-10	stripped_worms	2	45643000	M_musculus	sp|P01631|KV2A7_MOUSE Ig kappa chain V-II region 26-10 OS=Mus musculus OX=10090 PE=1 SV=1
P01634;P01657;P01632	P01634	KV5A2_MOUSE Ig kappa chain V-V region MOPC 21	stripped_worms	3	122560000	M_musculus	sp|P01634|KV5A2_MOUSE Ig kappa chain V-V region MOPC 21 OS=Mus musculus OX=10090 PE=1 SV=1
P01635	P01635	KV5A3_MOUSE Ig kappa chain V-V region K2 (Fragment)	stripped_worms	2	56161000	M_musculus	sp|P01635|KV5A3_MOUSE Ig kappa chain V-V region K2 (Fragment) OS=Mus musculus OX=10090 PE=1 SV=1
P01636	P01636	KV5A4_MOUSE Ig kappa chain V-V region MOPC 149	stripped_worms	2	64956000	M_musculus	sp|P01636|KV5A4_MOUSE Ig kappa chain V-V region MOPC 149 OS=Mus musculus OX=10090 PE=1 SV=1
P01638;P01637	P01638	KV5A6_MOUSE Ig kappa chain V-V region L6 (Fragment)	stripped_worms	2	64868000	M_musculus	sp|P01638|KV5A6_MOUSE Ig kappa chain V-V region L6 (Fragment) OS=Mus musculus OX=10090 PE=4 SV=1;sp|P01637|KV5A5_MOUSE Ig kappa chain V-V region T1 OS=Mus musculus OX=10090 PE=4 SV=1
P01806;P01812;P01808;P01807;P01809;P18524;P01810	P01806	HVM36_MOUSE Ig heavy chain V region 441	stripped_worms	3	48902000	M_musculus	sp|P01806|HVM36_MOUSE Ig heavy chain V region 441 OS=Mus musculus OX=10090 PE=4 SV=1;sp|P01812|HVM42_MOUSE Ig heavy chain V region MOPC 173 OS=Mus musculus OX=10090 PE=1 SV=1;sp|P01808|HVM38_MOUSE Ig heavy chain V region T601 OS=Mus musculus OX=10090 PE=1
P01837	P01837	IGKC_MOUSE Immunoglobulin kappa constant	stripped_worms	6	539010000	M_musculus	sp|P01837|IGKC_MOUSE Immunoglobulin kappa constant OS=Mus musculus OX=10090 GN=Igkc PE=1 SV=2
P01868;P01869	P01868	IGHG1_MOUSE Ig gamma-1 chain C region secreted form	stripped_worms	3	27933000	M_musculus	sp|P01868|IGHG1_MOUSE Ig gamma-1 chain C region secreted form OS=Mus musculus OX=10090 GN=Ighg1 PE=1 SV=1;sp|P01869|IGH1M_MOUSE Ig gamma-1 chain C region, membrane-bound form OS=Mus musculus OX=10090 GN=Ighg1 PE=1 SV=2
P01872	P01872	IGHM_MOUSE Immunoglobulin heavy constant mu	stripped_worms	2	12975000	M_musculus	sp|P01872|IGHM_MOUSE Immunoglobulin heavy constant mu OS=Mus musculus OX=10090 GN=Ighm PE=1 SV=2
P01878	P01878	IGHA_MOUSE Ig alpha chain C region	stripped_worms	4	123360000	M_musculus	sp|P01878|IGHA_MOUSE Ig alpha chain C region OS=Mus musculus OX=10090 PE=1 SV=1
P02535;Q8VCW2;Q9Z320	P02535	K1C10_MOUSE Keratin, type I cytoskeletal 10	stripped_worms	7	598060000	M_musculus	sp|P02535|K1C10_MOUSE Keratin, type I cytoskeletal 10 OS=Mus musculus OX=10090 GN=Krt10 PE=1 SV=3
P04104	P04104	K2C1_MOUSE Keratin, type II cytoskeletal 1	stripped_worms	2	478570000	M_musculus	sp|P04104|K2C1_MOUSE Keratin, type II cytoskeletal 1 OS=Mus musculus OX=10090 GN=Krt1 PE=1 SV=4
P06330;P01757;P01756	P06330	HVM51_MOUSE Ig heavy chain V region AC38 205.12	stripped_worms	3	88524000	M_musculus	sp|P06330|HVM51_MOUSE Ig heavy chain V region AC38 205.12 OS=Mus musculus OX=10090 PE=1 SV=1;sp|P01757|HVM13_MOUSE Ig heavy chain V region J558 OS=Mus musculus OX=10090 PE=1 SV=1;sp|P01756|HVM12_MOUSE Ig heavy chain V region MOPC 104E OS=Mus musculus OX=10
P07759;Q03734;Q91WP6;P29621;Q5I2A0;Q80X76	P07759	SPA3K_MOUSE Serine protease inhibitor A3K	stripped_worms	22	5234700000	M_musculus	sp|P07759|SPA3K_MOUSE Serine protease inhibitor A3K OS=Mus musculus OX=10090 GN=Serpina3k PE=1 SV=2
P08228	P08228	SODC_MOUSE Superoxide dismutase [Cu-Zn]	stripped_worms	4	219520000	M_musculus	sp|P08228|SODC_MOUSE Superoxide dismutase [Cu-Zn] OS=Mus musculus OX=10090 GN=Sod1 PE=1 SV=2
P10126;P62631	P10126	EF1A1_MOUSE Elongation factor 1-alpha 1	stripped_worms	2	561010000	M_musculus	sp|P10126|EF1A1_MOUSE Elongation factor 1-alpha 1 OS=Mus musculus OX=10090 GN=Eef1a1 PE=1 SV=3;sp|P62631|EF1A2_MOUSE Elongation factor 1-alpha 2 OS=Mus musculus OX=10090 GN=Eef1a2 PE=1 SV=1
P10605	P10605	CATB_MOUSE Cathepsin B	stripped_worms	4	42351000	M_musculus	sp|P10605|CATB_MOUSE Cathepsin B OS=Mus musculus OX=10090 GN=Ctsb PE=1 SV=2
P11438	P11438	LAMP1_MOUSE Lysosome-associated membrane glycoprotein 1	stripped_worms	2	19360000	M_musculus	sp|P11438|LAMP1_MOUSE Lysosome-associated membrane glycoprotein 1 OS=Mus musculus OX=10090 GN=Lamp1 PE=1 SV=2
P16546	P16546	SPTN1_MOUSE Spectrin alpha chain, non-erythrocytic 1	stripped_worms	3	269830000	M_musculus	sp|P16546|SPTN1_MOUSE Spectrin alpha chain, non-erythrocytic 1 OS=Mus musculus OX=10090 GN=Sptan1 PE=1 SV=4
P16858;Q64467	P16858	G3P_MOUSE Glyceraldehyde-3-phosphate dehydrogenase	stripped_worms	4	25995000	M_musculus	sp|P16858|G3P_MOUSE Glyceraldehyde-3-phosphate dehydrogenase OS=Mus musculus OX=10090 GN=Gapdh PE=1 SV=2
P18525;P18527;P18529;P18526;P01783	P18525	HVM54_MOUSE Ig heavy chain V region 5-84	stripped_worms	2	16427000	M_musculus	sp|P18525|HVM54_MOUSE Ig heavy chain V region 5-84 OS=Mus musculus OX=10090 PE=1 SV=1;sp|P18527|HVM56_MOUSE Ig heavy chain V region 914 OS=Mus musculus OX=10090 PE=1 SV=1;sp|P18529|HVM58_MOUSE Ig heavy chain V region 5-76 OS=Mus musculus OX=10090 PE=1 SV=1
P23953	P23953	EST1C_MOUSE Carboxylesterase 1C	stripped_worms	3	28866000	M_musculus	sp|P23953|EST1C_MOUSE Carboxylesterase 1C OS=Mus musculus OX=10090 GN=Ces1c PE=1 SV=4
P35276;P62823	P35276	RAB3D_MOUSE Ras-related protein Rab-3D	stripped_worms	2	65986000	M_musculus	sp|P35276|RAB3D_MOUSE Ras-related protein Rab-3D OS=Mus musculus OX=10090 GN=Rab3d PE=1 SV=1
P50446;Q9Z331;Q8BGZ7	P50446	K2C6A_MOUSE Keratin, type II cytoskeletal 6A	stripped_worms	4	55964000	M_musculus	sp|P50446|K2C6A_MOUSE Keratin, type II cytoskeletal 6A OS=Mus musculus OX=10090 GN=Krt6a PE=1 SV=3;sp|Q9Z331|K2C6B_MOUSE Keratin, type II cytoskeletal 6B OS=Mus musculus OX=10090 GN=Krt6b PE=1 SV=3;sp|Q8BGZ7|K2C75_MOUSE Keratin, type II cytoskeletal 75 OS=
P68033;P68134;P62737;P63268	P68033	ACTC_MOUSE Actin, alpha cardiac muscle 1	stripped_worms	4	13615000000	M_musculus	sp|P68033|ACTC_MOUSE Actin, alpha cardiac muscle 1 OS=Mus musculus OX=10090 GN=Actc1 PE=1 SV=1;sp|P68134|ACTS_MOUSE Actin, alpha skeletal muscle OS=Mus musculus OX=10090 GN=Acta1 PE=1 SV=1;sp|P62737|ACTA_MOUSE Actin, aortic smooth muscle OS=Mus musculus OX
Q02257	Q02257	PLAK_MOUSE Junction plakoglobin	stripped_worms	2	12076000	M_musculus	sp|Q02257|PLAK_MOUSE Junction plakoglobin OS=Mus musculus OX=10090 GN=Jup PE=1 SV=3
Q3TTY5	Q3TTY5	K22E_MOUSE Keratin, type II cytoskeletal 2 epidermal	stripped_worms	4	180730000	M_musculus	sp|Q3TTY5|K22E_MOUSE Keratin, type II cytoskeletal 2 epidermal OS=Mus musculus OX=10090 GN=Krt2 PE=1 SV=1
Q5DTM8	Q5DTM8	BRE1A_MOUSE E3 ubiquitin-protein ligase BRE1A	stripped_worms	2	166870000	M_musculus	sp|Q5DTM8|BRE1A_MOUSE E3 ubiquitin-protein ligase BRE1A OS=Mus musculus OX=10090 GN=Rnf20 PE=1 SV=2
Q60932	Q60932	VDAC1_MOUSE Voltage-dependent anion-selective channel protein 1	stripped_worms	3	38243000	M_musculus	sp|Q60932|VDAC1_MOUSE Voltage-dependent anion-selective channel protein 1 OS=Mus musculus OX=10090 GN=Vdac1 PE=1 SV=3
Q61781;Q61414	Q61781	K1C14_MOUSE Keratin, type I cytoskeletal 14	stripped_worms	4	38379000	M_musculus	sp|Q61781|K1C14_MOUSE Keratin, type I cytoskeletal 14 OS=Mus musculus OX=10090 GN=Krt14 PE=1 SV=2;sp|Q61414|K1C15_MOUSE Keratin, type I cytoskeletal 15 OS=Mus musculus OX=10090 GN=Krt15 PE=1 SV=2
Q922U2;P11679;Q6IME9;P07744;Q99M73	Q922U2	K2C5_MOUSE Keratin, type II cytoskeletal 5	stripped_worms	9	1133500000	M_musculus	sp|Q922U2|K2C5_MOUSE Keratin, type II cytoskeletal 5 OS=Mus musculus OX=10090 GN=Krt5 PE=1 SV=1
Q9D0M5;P63168	Q9D0M5	DYL2_MOUSE Dynein light chain 2, cytoplasmic	stripped_worms	2	116290000	M_musculus	sp|Q9D0M5|DYL2_MOUSE Dynein light chain 2, cytoplasmic OS=Mus musculus OX=10090 GN=Dynll2 PE=1 SV=1;sp|P63168|DYL1_MOUSE Dynein light chain 1, cytoplasmic OS=Mus musculus OX=10090 GN=Dynll1 PE=1 SV=1
C4Q0P6	C4Q0P6	LIS1_SCHMA Lissencephaly-1 homolog	stripped_worms	8	382650000	S_mansoni	sp|C4Q0P6|LIS1_SCHMA Lissencephaly-1 homolog OS=Schistosoma mansoni GN=Smp_129340 PE=3 SV=1
P09792	P09792	GST28_SCHMA Glutathione S-transferase class-mu 28 kDa isozyme	stripped_worms	15	10947000000	S_mansoni	sp|P09792|GST28_SCHMA Glutathione S-transferase class-mu 28 kDa isozyme OS=Schistosoma mansoni GN=GST28 PE=1 SV=1
P14202	P14202	TEGU_SCHMA Tegument antigen	stripped_worms	10	1770700000	S_mansoni	sp|P14202|TEGU_SCHMA Tegument antigen OS=Schistosoma mansoni GN=A12 PE=2 SV=1
P16641	P16641	KTRC_SCHMA Taurocyamine kinase	stripped_worms	62	19598000000	S_mansoni	sp|P16641|KTRC_SCHMA Taurocyamine kinase OS=Schistosoma mansoni GN=Smp_194770 PE=1 SV=3
P32070	P32070	SM21_SCHMA Antigen Sm21.7	stripped_worms	11	3607700000	S_mansoni	sp|P32070|SM21_SCHMA Antigen Sm21.7 OS=Schistosoma mansoni GN=SM21.7 PE=2 SV=1
P35661	P35661	GST27_SCHMA Glutathione S-transferase class-mu 26 kDa isozyme	stripped_worms	15	4782000000	S_mansoni	sp|P35661|GST27_SCHMA Glutathione S-transferase class-mu 26 kDa isozyme OS=Schistosoma mansoni GN=Smp_102070 PE=2 SV=2
A9CBJ4;G4VNE9	A9CBJ4	A9CBJ4_SCHMA DNA repair protein	stripped_worms	13	1394000000	S_mansoni	tr|A9CBJ4|A9CBJ4_SCHMA DNA repair protein OS=Schistosoma mansoni GN=Rad23 PE=2 SV=1;tr|G4VNE9|G4VNE9_SCHMA Putative uv excision repair protein rad23 OS=Schistosoma mansoni GN=Smp_061920.2 PE=4 SV=1
B4XC67	B4XC67	B4XC67_SCHMA Cathepsin L3	stripped_worms	11	517680000	S_mansoni	tr|B4XC67|B4XC67_SCHMA Cathepsin L3 OS=Schistosoma mansoni GN=CL3 PE=2 SV=1
B8Y6H3	B8Y6H3	B8Y6H3_SCHMA DIF_5	stripped_worms	5	1851500000	S_mansoni	tr|B8Y6H3|B8Y6H3_SCHMA DIF_5 OS=Schistosoma mansoni GN=Smp_105220 PE=2 SV=1
C1LZT1	C1LZT1	C1LZT1_SCHMA Uncharacterized protein	stripped_worms	3	16116000	S_mansoni	tr|C1LZT1|C1LZT1_SCHMA Uncharacterized protein OS=Schistosoma mansoni GN=Smp_078050 PE=4 SV=1
C1M000	C1M000	C1M000_SCHMA Ebna2 binding protein P100, putative	stripped_worms	2	17081000	S_mansoni	tr|C1M000|C1M000_SCHMA Ebna2 binding protein P100, putative OS=Schistosoma mansoni GN=Smp_081570 PE=4 SV=1
C1M001;C4QTD7	C1M001	C1M001_SCHMA Ebna2 binding protein P100, putative	stripped_worms	2	16401000	S_mansoni	tr|C1M001|C1M001_SCHMA Ebna2 binding protein P100, putative OS=Schistosoma mansoni GN=Smp_166110 PE=4 SV=1;tr|C4QTD7|C4QTD7_SCHMA Uncharacterized protein OS=Schistosoma mansoni GN=Smp_118190 PE=4 SV=2
C1M0J1	C1M0J1	C1M0J1_SCHMA Small nuclear ribonucleoprotein f (Snrnp-f),putative	stripped_worms	2	72509000	S_mansoni	tr|C1M0J1|C1M0J1_SCHMA Small nuclear ribonucleoprotein f (Snrnp-f),putative OS=Schistosoma mansoni GN=Smp_094150 PE=4 SV=1
C1M0Q1	C1M0Q1	C1M0Q1_SCHMA Putative methyltransferase ncl1	stripped_worms	2	29856000	S_mansoni	tr|C1M0Q1|C1M0Q1_SCHMA Putative methyltransferase ncl1 OS=Schistosoma mansoni GN=Smp_175950 PE=3 SV=2
C1M169	C1M169	C1M169_SCHMA GDP-4-keto-6-deoxy-D-mannose-3, 5-epimerase-4-reductase	stripped_worms	10	410760000	S_mansoni	tr|C1M169|C1M169_SCHMA GDP-4-keto-6-deoxy-D-mannose-3, 5-epimerase-4-reductase OS=Schistosoma mansoni GN=GMER PE=2 SV=1
C1M295	C1M295	C1M295_SCHMA Dynein light chain, putative	stripped_worms	2	29908000	S_mansoni	tr|C1M295|C1M295_SCHMA Dynein light chain, putative OS=Schistosoma mansoni GN=Smp_114620 PE=4 SV=1
C4PXA6	C4PXA6	C4PXA6_SCHMA Thymidylate kinase	stripped_worms	9	264710000	S_mansoni	tr|C4PXA6|C4PXA6_SCHMA Thymidylate kinase OS=Schistosoma mansoni GN=Smp_001360 PE=4 SV=1
C4PY08	C4PY08	C4PY08_SCHMA Putative sodium/potassium-dependent atpase beta subunit	stripped_worms	2	18202000	S_mansoni	tr|C4PY08|C4PY08_SCHMA Putative sodium/potassium-dependent atpase beta subunit OS=Schistosoma mansoni GN=Smp_124240 PE=2 SV=1
C4PY91	C4PY91	C4PY91_SCHMA Rab-2,4,14, putative	stripped_worms	4	42602000	S_mansoni	tr|C4PY91|C4PY91_SCHMA Rab-2,4,14, putative OS=Schistosoma mansoni GN=Smp_004910 PE=4 SV=1
G4V739;C4PYI6	G4V739	G4V739_SCHMA Uncharacterized protein	stripped_worms	2	17723000	S_mansoni	tr|G4V739|G4V739_SCHMA Uncharacterized protein OS=Schistosoma mansoni GN=Smp_125220 PE=4 SV=1;tr|C4PYI6|C4PYI6_SCHMA Aquaporin OS=Schistosoma mansoni GN=AQP1 PE=2 SV=1
C4PZS5;C4PZS6	C4PZS5	C4PZS5_SCHMA 60S acidic ribosomal protein P0	stripped_worms	8	245670000	S_mansoni	tr|C4PZS5|C4PZS5_SCHMA 60S acidic ribosomal protein P0 OS=Schistosoma mansoni GN=Smp_009690.1 PE=3 SV=1;tr|C4PZS6|C4PZS6_SCHMA 60S acidic ribosomal protein P0 OS=Schistosoma mansoni GN=Smp_009690.2 PE=3 SV=1
C4Q192	C4Q192	C4Q192_SCHMA Rac gtpase, putative	stripped_worms	2	124650000	S_mansoni	tr|C4Q192|C4Q192_SCHMA Rac gtpase, putative OS=Schistosoma mansoni GN=Smp_130230 PE=3 SV=1
C4Q195	C4Q195	C4Q195_SCHMA Uncharacterized protein (Fragment)	stripped_worms	2	34963000	S_mansoni	tr|C4Q195|C4Q195_SCHMA Uncharacterized protein (Fragment) OS=Schistosoma mansoni GN=Smp_130400 PE=4 SV=2
C4Q2F2;C4Q2F3	C4Q2F2	C4Q2F2_SCHMA Calcyphosine/tpp, putative	stripped_worms	11	1853500000	S_mansoni	tr|C4Q2F2|C4Q2F2_SCHMA Calcyphosine/tpp, putative OS=Schistosoma mansoni GN=Smp_019640.1 PE=4 SV=1;tr|C4Q2F3|C4Q2F3_SCHMA Calcyphosine/tpp, putative OS=Schistosoma mansoni GN=Smp_019640.2 PE=4 SV=1
C4Q2I8	C4Q2I8	C4Q2I8_SCHMA Aminoacylase (M20 family)	stripped_worms	18	826610000	S_mansoni	tr|C4Q2I8|C4Q2I8_SCHMA Aminoacylase (M20 family) OS=Schistosoma mansoni GN=Smp_019630 PE=4 SV=2
C4Q310;C4Q308;C4Q309	C4Q310	C4Q310_SCHMA Uncharacterized protein	stripped_worms	8	268080000	S_mansoni	tr|C4Q310|C4Q310_SCHMA Uncharacterized protein OS=Schistosoma mansoni GN=Smp_021730.2 PE=4 SV=1;tr|C4Q308|C4Q308_SCHMA Uncharacterized protein OS=Schistosoma mansoni GN=Smp_021730.3 PE=4 SV=1;tr|C4Q309|C4Q309_SCHMA Uncharacterized protein OS=Schistosoma ma
C4Q3U8	C4Q3U8	C4Q3U8_SCHMA Tetraspanin	stripped_worms	2	33413000	S_mansoni	tr|C4Q3U8|C4Q3U8_SCHMA Tetraspanin OS=Schistosoma mansoni GN=Smp_024820.2 PE=3 SV=1
C4Q4Q6;G4VTK8	C4Q4Q6	C4Q4Q6_SCHMA 40S ribosomal protein S3, putative	stripped_worms	14	727010000	S_mansoni	tr|C4Q4Q6|C4Q4Q6_SCHMA 40S ribosomal protein S3, putative OS=Schistosoma mansoni GN=Smp_027610 PE=3 SV=1
C4Q4V9	C4Q4V9	C4Q4V9_SCHMA Uncharacterized protein	stripped_worms	5	60368000	S_mansoni	tr|C4Q4V9|C4Q4V9_SCHMA Uncharacterized protein OS=Schistosoma mansoni GN=Smp_027870 PE=4 SV=2
C4Q4W0	C4Q4W0	C4Q4W0_SCHMA Uncharacterized protein	stripped_worms	2	150970000	S_mansoni	tr|C4Q4W0|C4Q4W0_SCHMA Uncharacterized protein OS=Schistosoma mansoni GN=Smp_027880 PE=4 SV=1
C4Q5J1	C4Q5J1	C4Q5J1_SCHMA Uncharacterized protein	stripped_worms	4	123600000	S_mansoni	tr|C4Q5J1|C4Q5J1_SCHMA Uncharacterized protein OS=Schistosoma mansoni GN=Smp_138600 PE=4 SV=1
C4Q5J8;C4Q5J9	C4Q5J8	C4Q5J8_SCHMA Glycerol-3-phosphate dehydrogenase [NAD(+)]	stripped_worms	12	294030000	S_mansoni	tr|C4Q5J8|C4Q5J8_SCHMA Glycerol-3-phosphate dehydrogenase [NAD(+)] OS=Schistosoma mansoni GN=Smp_030500.1 PE=3 SV=1;tr|C4Q5J9|C4Q5J9_SCHMA Glycerol-3-phosphate dehydrogenase [NAD(+)] OS=Schistosoma mansoni GN=Smp_030500.2 PE=3 SV=1
C4Q5U3	C4Q5U3	C4Q5U3_SCHMA Ankyrin 2,3/unc44, putative (Fragment)	stripped_worms	12	443300000	S_mansoni	tr|C4Q5U3|C4Q5U3_SCHMA Ankyrin 2,3/unc44, putative (Fragment) OS=Schistosoma mansoni GN=Smp_139110 PE=4 SV=2
C4Q5U5	C4Q5U5	C4Q5U5_SCHMA Basigin related	stripped_worms	4	395100000	S_mansoni	tr|C4Q5U5|C4Q5U5_SCHMA Basigin related OS=Schistosoma mansoni GN=Smp_031880 PE=2 SV=1
C4Q6M8	C4Q6M8	C4Q6M8_SCHMA Purple acid phosphatase	stripped_worms	4	69096000	S_mansoni	tr|C4Q6M8|C4Q6M8_SCHMA Purple acid phosphatase OS=Schistosoma mansoni GN=Smp_140610 PE=3 SV=2
C4Q7T4	C4Q7T4	C4Q7T4_SCHMA Nuclear protein localization, putative	stripped_worms	4	46087000	S_mansoni	tr|C4Q7T4|C4Q7T4_SCHMA Nuclear protein localization, putative OS=Schistosoma mansoni GN=Smp_039180.1 PE=4 SV=1
C4Q820;G4VKI3	C4Q820	C4Q820_SCHMA Putative cytochrome C oxidase polypeptide vib	stripped_worms	5	101830000	S_mansoni	tr|C4Q820|C4Q820_SCHMA Putative cytochrome C oxidase polypeptide vib OS=Schistosoma mansoni GN=Smp_144000 PE=4 SV=1;tr|G4VKI3|G4VKI3_SCHMA Putative cytochrome C oxidase polypeptide vib OS=Schistosoma mansoni GN=Smp_144010.2 PE=4 SV=1
C4QB35	C4QB35	C4QB35_SCHMA Heterogeneous nuclear ribonucleoprotein l (Hnrnp l), putative	stripped_worms	9	136010000	S_mansoni	tr|C4QB35|C4QB35_SCHMA Heterogeneous nuclear ribonucleoprotein l (Hnrnp l), putative OS=Schistosoma mansoni GN=Smp_051530 PE=4 SV=1
C4QCA0;C4QCA1	C4QCA0	C4QCA0_SCHMA Chmp1 (Chromatin modifying protein) (Charged multivesicular body protein), putative	stripped_worms	6	147080000	S_mansoni	tr|C4QCA0|C4QCA0_SCHMA Chmp1 (Chromatin modifying protein) (Charged multivesicular body protein), putative OS=Schistosoma mansoni GN=Smp_055880.1 PE=4 SV=2;tr|C4QCA1|C4QCA1_SCHMA Chmp1 (Chromatin modifying protein) (Charged multivesicular body protein), pu
C4QCZ2;G4VK32	C4QCZ2	C4QCZ2_SCHMA Ecto-phosphodiesterase	stripped_worms	9	293880000	S_mansoni	tr|C4QCZ2|C4QCZ2_SCHMA Ecto-phosphodiesterase OS=Schistosoma mansoni GN=PDE PE=2 SV=1
C4QDC5	C4QDC5	C4QDC5_SCHMA Sugar nucleotide epimerase related	stripped_worms	3	148460000	S_mansoni	tr|C4QDC5|C4QDC5_SCHMA Sugar nucleotide epimerase related OS=Schistosoma mansoni GN=Smp_154040 PE=4 SV=2
C4QDY7;C4QDY6	C4QDY7	C4QDY7_SCHMA Nonsense-mediated mRNA decay protein 1 (Rent1),putative	stripped_worms	2	8103800	S_mansoni	tr|C4QDY7|C4QDY7_SCHMA Nonsense-mediated mRNA decay protein 1 (Rent1),putative OS=Schistosoma mansoni GN=Smp_061590.2 PE=4 SV=1;tr|C4QDY6|C4QDY6_SCHMA Nonsense-mediated mRNA decay protein 1 (Rent1),putative OS=Schistosoma mansoni GN=Smp_061590.1 PE=4 SV=1
C4QEK9	C4QEK9	C4QEK9_SCHMA Filamin-related	stripped_worms	33	825050000	S_mansoni	tr|C4QEK9|C4QEK9_SCHMA Filamin-related OS=Schistosoma mansoni GN=Smp_156590 PE=4 SV=2
C4QH88	C4QH88	C4QH88_SCHMA Annexin	stripped_worms	9	213490000	S_mansoni	tr|C4QH88|C4QH88_SCHMA Annexin OS=Schistosoma mansoni GN=Smp_074150.1 PE=1 SV=1
C4QIH2	C4QIH2	C4QIH2_SCHMA Lupus la ribonucleoprotein, putative	stripped_worms	22	1776400000	S_mansoni	tr|C4QIH2|C4QIH2_SCHMA Lupus la ribonucleoprotein, putative OS=Schistosoma mansoni GN=Smp_164650 PE=4 SV=2
C4QJA1	C4QJA1	C4QJA1_SCHMA ATP synthase delta chain, mitochondrial,putative	stripped_worms	7	440530000	S_mansoni	tr|C4QJA1|C4QJA1_SCHMA ATP synthase delta chain, mitochondrial,putative OS=Schistosoma mansoni GN=Smp_082120 PE=3 SV=1
C4QJB5	C4QJB5	C4QJB5_SCHMA Histone H3	stripped_worms	4	93366000	S_mansoni	tr|C4QJB5|C4QJB5_SCHMA Histone H3 OS=Schistosoma mansoni GN=Smp_082240 PE=3 SV=1
Q6BC90;C4QJY6	Q6BC90	Q6BC90_SCHMA Methionine sulfoxide reductase B2b	stripped_worms	6	220090000	S_mansoni	tr|Q6BC90|Q6BC90_SCHMA Methionine sulfoxide reductase B2b OS=Schistosoma mansoni GN=msrB PE=2 SV=1;tr|C4QJY6|C4QJY6_SCHMA Methionine sulfoxide reductase B2b,putative (Fragment) OS=Schistosoma mansoni GN=Smp_167890.1 PE=4 SV=1
C4QKQ7	C4QKQ7	C4QKQ7_SCHMA Fascin, putative	stripped_worms	15	569860000	S_mansoni	tr|C4QKQ7|C4QKQ7_SCHMA Fascin, putative OS=Schistosoma mansoni GN=Smp_169730 PE=4 SV=1
C4QKY6	C4QKY6	C4QKY6_SCHMA Spectrin beta chain, brain 4 (Spectrin, non-erythroid beta chain 4) (Beta-V spectrin) (BSPECV),putative	stripped_worms	17	1217900000	S_mansoni	tr|C4QKY6|C4QKY6_SCHMA Spectrin beta chain, brain 4 (Spectrin, non-erythroid beta chain 4) (Beta-V spectrin) (BSPECV),putative OS=Schistosoma mansoni GN=Smp_170310 PE=4 SV=2
C4QMH7	C4QMH7	C4QMH7_SCHMA Uncharacterized protein	stripped_worms	2	15313000	S_mansoni	tr|C4QMH7|C4QMH7_SCHMA Uncharacterized protein OS=Schistosoma mansoni GN=Smp_095250 PE=4 SV=1
C4QMW7	C4QMW7	C4QMW7_SCHMA 26S proteasome regulatory subunit rpn2,putative	stripped_worms	6	69016000	S_mansoni	tr|C4QMW7|C4QMW7_SCHMA 26S proteasome regulatory subunit rpn2,putative OS=Schistosoma mansoni GN=Smp_175250 PE=4 SV=2
C4QP14	C4QP14	C4QP14_SCHMA 60S ribosomal protein L7, putative	stripped_worms	5	190010000	S_mansoni	tr|C4QP14|C4QP14_SCHMA 60S ribosomal protein L7, putative OS=Schistosoma mansoni GN=Smp_101450 PE=4 SV=1
C4QP66	C4QP66	C4QP66_SCHMA Uncharacterized protein	stripped_worms	4	84862000	S_mansoni	tr|C4QP66|C4QP66_SCHMA Uncharacterized protein OS=Schistosoma mansoni GN=Smp_178810 PE=4 SV=1
C4QPD0	C4QPD0	C4QPD0_SCHMA Eukaryotic translation initiation factor 2c,putative	stripped_worms	10	146160000	S_mansoni	tr|C4QPD0|C4QPD0_SCHMA Eukaryotic translation initiation factor 2c,putative OS=Schistosoma mansoni GN=Smp_179320 PE=4 SV=2
C4QPD1;C4QPD2	C4QPD1	C4QPD1_SCHMA Eukaryotic translation initiation factor 2c,putative	stripped_worms	15	352540000	S_mansoni	tr|C4QPD1|C4QPD1_SCHMA Eukaryotic translation initiation factor 2c,putative OS=Schistosoma mansoni GN=Smp_102690.3 PE=3 SV=1;tr|C4QPD2|C4QPD2_SCHMA Eukaryotic translation initiation factor 2c,putative OS=Schistosoma mansoni GN=Smp_102690.2 PE=3 SV=1
C4QPK4;C4QPK3	C4QPK4	C4QPK4_SCHMA Eukaryotictranslation initiation factor,putative	stripped_worms	2	30621000	S_mansoni	tr|C4QPK4|C4QPK4_SCHMA Eukaryotictranslation initiation factor,putative OS=Schistosoma mansoni GN=Smp_103460.2 PE=4 SV=1;tr|C4QPK3|C4QPK3_SCHMA Eukaryotictranslation initiation factor,putative OS=Schistosoma mansoni GN=Smp_103460.1 PE=4 SV=1
C4QPK6	C4QPK6	C4QPK6_SCHMA Mago nashi protein homolog	stripped_worms	3	137710000	S_mansoni	tr|C4QPK6|C4QPK6_SCHMA Mago nashi protein homolog OS=Schistosoma mansoni GN=Smp_103470.1 PE=4 SV=2
C4QPU0	C4QPU0	C4QPU0_SCHMA Phospholipid-transporting ATPase	stripped_worms	5	50045000	S_mansoni	tr|C4QPU0|C4QPU0_SCHMA Phospholipid-transporting ATPase OS=Schistosoma mansoni GN=Smp_104500 PE=3 SV=1
C4QPU7;C4QPU5;C4QPU6;C4QPU4	C4QPU7	C4QPU7_SCHMA Phosphoglucomutase, putative	stripped_worms	3	247590000	S_mansoni	tr|C4QPU7|C4QPU7_SCHMA Phosphoglucomutase, putative OS=Schistosoma mansoni GN=Smp_180530.3 PE=3 SV=2;tr|C4QPU5|C4QPU5_SCHMA Phosphoglucomutase, putative OS=Schistosoma mansoni GN=Smp_180530.2 PE=3 SV=2;tr|C4QPU6|C4QPU6_SCHMA Phosphoglucomutase, putative OS
C4QPU8	C4QPU8	C4QPU8_SCHMA Phosphoglucomutase, putative	stripped_worms	12	960070000	S_mansoni	tr|C4QPU8|C4QPU8_SCHMA Phosphoglucomutase, putative OS=Schistosoma mansoni GN=Smp_180530.4 PE=3 SV=2
C4QQ81;C4QQ82	C4QQ81	C4QQ81_SCHMA NADH-ubiquinone oxidoreductase 39 kD subunit,putative	stripped_worms	4	24756000	S_mansoni	tr|C4QQ81|C4QQ81_SCHMA NADH-ubiquinone oxidoreductase 39 kD subunit,putative OS=Schistosoma mansoni GN=Smp_106080.1 PE=4 SV=1;tr|C4QQ82|C4QQ82_SCHMA NADH-ubiquinone oxidoreductase 39 kD subunit,putative OS=Schistosoma mansoni GN=Smp_106080.2 PE=4 SV=1
G4LXM2;G4V6I5;G4LX44;C4QR08;C4QQB7;G4LU87	G4LXM2	G4LXM2_SCHMA KRAB-A domain-containing protein	stripped_worms	2	14327000	S_mansoni	tr|G4LXM2|G4LXM2_SCHMA KRAB-A domain-containing protein OS=Schistosoma mansoni GN=Smp_195120 PE=4 SV=1;tr|G4V6I5|G4V6I5_SCHMA KRAB-A domain-containing protein OS=Schistosoma mansoni GN=Smp_195130 PE=4 SV=1;tr|G4LX44|G4LX44_SCHMA Uncharacterized protein OS=
C4QS25	C4QS25	C4QS25_SCHMA Uncharacterized protein	stripped_worms	9	295300000	S_mansoni	tr|C4QS25|C4QS25_SCHMA Uncharacterized protein OS=Schistosoma mansoni GN=Smp_187350 PE=4 SV=2
C4QT67	C4QT67	C4QT67_SCHMA Uncharacterized protein (Fragment)	stripped_worms	3	45812000	S_mansoni	tr|C4QT67|C4QT67_SCHMA Uncharacterized protein (Fragment) OS=Schistosoma mansoni GN=Smp_190770 PE=4 SV=2
C4QU54	C4QU54	C4QU54_SCHMA Spliceosome-associated protein, putative	stripped_worms	3	15207000	S_mansoni	tr|C4QU54|C4QU54_SCHMA Spliceosome-associated protein, putative OS=Schistosoma mansoni GN=Smp_120320.1 PE=4 SV=1
G4M1X6;G4M1X7;C4QU84	G4M1X6	G4M1X6_SCHMA Uncharacterized protein	stripped_worms	2	33949000	S_mansoni	tr|G4M1X6|G4M1X6_SCHMA Uncharacterized protein OS=Schistosoma mansoni GN=Smp_120640.3 PE=4 SV=1;tr|G4M1X7|G4M1X7_SCHMA Uncharacterized protein OS=Schistosoma mansoni GN=Smp_120640.2 PE=4 SV=1;tr|C4QU84|C4QU84_SCHMA Uncharacterized protein OS=Schistosoma ma
G4LUA3	G4LUA3	G4LUA3_SCHMA p25 alpha-related	stripped_worms	10	827640000	S_mansoni	tr|G4LUA3|G4LUA3_SCHMA p25 alpha-related OS=Schistosoma mansoni GN=Smp_097490 PE=4 SV=1
G4LUB7	G4LUB7	G4LUB7_SCHMA Uncharacterized protein	stripped_worms	4	50902000	S_mansoni	tr|G4LUB7|G4LUB7_SCHMA Uncharacterized protein OS=Schistosoma mansoni GN=Smp_019430 PE=4 SV=1
G4LUC3	G4LUC3	G4LUC3_SCHMA Uncharacterized protein	stripped_worms	5	3590900000	S_mansoni	tr|G4LUC3|G4LUC3_SCHMA Uncharacterized protein OS=Schistosoma mansoni GN=Smp_019350 PE=4 SV=1
G4LUD9	G4LUD9	G4LUD9_SCHMA Myosin regulatory light chain, putative	stripped_worms	21	12307000000	S_mansoni	tr|G4LUD9|G4LUD9_SCHMA Myosin regulatory light chain, putative OS=Schistosoma mansoni GN=Smp_132670.1 PE=4 SV=1
G4LUE9	G4LUE9	G4LUE9_SCHMA Eh domain containing/past-1-related	stripped_worms	2	14612000	S_mansoni	tr|G4LUE9|G4LUE9_SCHMA Eh domain containing/past-1-related OS=Schistosoma mansoni GN=Smp_019100 PE=3 SV=1
G4LUF3	G4LUF3	G4LUF3_SCHMA Hyaluronidase, putative	stripped_worms	3	21590000	S_mansoni	tr|G4LUF3|G4LUF3_SCHMA Hyaluronidase, putative OS=Schistosoma mansoni GN=Smp_000020 PE=4 SV=1
G4LUF5;G4LUF6;G4LUF4	G4LUF5	G4LUF5_SCHMA 26s proteasome regulatory particle subunit,putative	stripped_worms	5	46141000	S_mansoni	tr|G4LUF5|G4LUF5_SCHMA 26s proteasome regulatory particle subunit,putative OS=Schistosoma mansoni GN=Smp_000030.2 PE=4 SV=1;tr|G4LUF6|G4LUF6_SCHMA 26s proteasome regulatory particle subunit,putative OS=Schistosoma mansoni GN=Smp_000030.1 PE=4 SV=1;tr|G4LUF
G4LUH0	G4LUH0	G4LUH0_SCHMA Uncharacterized protein Smp_010250	stripped_worms	2	8512900	S_mansoni	tr|G4LUH0|G4LUH0_SCHMA Uncharacterized protein Smp_010250 OS=Schistosoma mansoni GN=Smp_010250 PE=4 SV=1
G4LUH3	G4LUH3	G4LUH3_SCHMA Uncharacterized protein Smp_127450	stripped_worms	2	11472000	S_mansoni	tr|G4LUH3|G4LUH3_SCHMA Uncharacterized protein Smp_127450 OS=Schistosoma mansoni GN=Smp_127450 PE=4 SV=1
G4LUI9	G4LUI9	G4LUI9_SCHMA 14-3-3 protein, putative	stripped_worms	17	4420800000	S_mansoni	tr|G4LUI9|G4LUI9_SCHMA 14-3-3 protein, putative OS=Schistosoma mansoni GN=Smp_009760 PE=3 SV=1
G4LUJ6;G4LUJ7	G4LUJ6	G4LUJ6_SCHMA Proteasome subunit beta type	stripped_worms	8	1794400000	S_mansoni	tr|G4LUJ6|G4LUJ6_SCHMA Proteasome subunit beta type OS=Schistosoma mansoni GN=Smp_121430.2 PE=3 SV=1;tr|G4LUJ7|G4LUJ7_SCHMA Proteasome subunit beta type OS=Schistosoma mansoni GN=Smp_121430.1 PE=3 SV=1
G4LUK0	G4LUK0	G4LUK0_SCHMA Glycylpeptide N-tetradecanoyltransferase	stripped_worms	4	52330000	S_mansoni	tr|G4LUK0|G4LUK0_SCHMA Glycylpeptide N-tetradecanoyltransferase OS=Schistosoma mansoni GN=Smp_121420 PE=3 SV=1
G4LUK7;G4LUK8	G4LUK7	G4LUK7_SCHMA NADH-ubiquinone oxidoreductase, putative	stripped_worms	10	83362000	S_mansoni	tr|G4LUK7|G4LUK7_SCHMA NADH-ubiquinone oxidoreductase, putative OS=Schistosoma mansoni GN=Smp_038870.2 PE=4 SV=1;tr|G4LUK8|G4LUK8_SCHMA NADH-ubiquinone oxidoreductase, putative OS=Schistosoma mansoni GN=Smp_038870.1 PE=3 SV=1
G4LUN6;G4LUN5	G4LUN6	G4LUN6_SCHMA Tetraspanin, putative	stripped_worms	4	380420000	S_mansoni	tr|G4LUN6|G4LUN6_SCHMA Tetraspanin, putative OS=Schistosoma mansoni GN=Smp_155310.1 PE=3 SV=1
G4LUP0	G4LUP0	G4LUP0_SCHMA 26S proteasome subunit S9, putative	stripped_worms	3	29370000	S_mansoni	tr|G4LUP0|G4LUP0_SCHMA 26S proteasome subunit S9, putative OS=Schistosoma mansoni GN=Smp_061650 PE=4 SV=1
G4LUQ6	G4LUQ6	G4LUQ6_SCHMA Glucosamine-6-phosphate isomerase, putative	stripped_worms	2	102510000	S_mansoni	tr|G4LUQ6|G4LUQ6_SCHMA Glucosamine-6-phosphate isomerase, putative OS=Schistosoma mansoni GN=Smp_114390 PE=4 SV=1
G4LUS0	G4LUS0	G4LUS0_SCHMA Calponin	stripped_worms	19	2723200000	S_mansoni	tr|G4LUS0|G4LUS0_SCHMA Calponin OS=Schistosoma mansoni GN=Smp_078690 PE=3 SV=1
G4LUS3;G4LUS4	G4LUS3	G4LUS3_SCHMA Uncharacterized protein	stripped_worms	14	266340000	S_mansoni	tr|G4LUS3|G4LUS3_SCHMA Uncharacterized protein OS=Schistosoma mansoni GN=Smp_154610.1 PE=4 SV=1;tr|G4LUS4|G4LUS4_SCHMA Uncharacterized protein OS=Schistosoma mansoni GN=Smp_154610.2 PE=4 SV=1
G4LUT7	G4LUT7	G4LUT7_SCHMA Peptidase C1 family	stripped_worms	8	610620000	S_mansoni	tr|G4LUT7|G4LUT7_SCHMA Peptidase C1 family OS=Schistosoma mansoni GN=Smp_139240 PE=3 SV=1
G4LUU2	G4LUU2	G4LUU2_SCHMA 60S ribosomal protein L18, putative	stripped_worms	5	316200000	S_mansoni	tr|G4LUU2|G4LUU2_SCHMA 60S ribosomal protein L18, putative OS=Schistosoma mansoni GN=Smp_031570 PE=4 SV=1
G4LUV1	G4LUV1	G4LUV1_SCHMA SmCL2-like peptidase (C01 family)	stripped_worms	10	744970000	S_mansoni	tr|G4LUV1|G4LUV1_SCHMA SmCL2-like peptidase (C01 family) OS=Schistosoma mansoni GN=Smp_139160 PE=3 SV=1
G4LUV4	G4LUV4	G4LUV4_SCHMA Subfamily C1A non-peptidase homologue (C01 family)	stripped_worms	4	237890000	S_mansoni	tr|G4LUV4|G4LUV4_SCHMA Subfamily C1A non-peptidase homologue (C01 family) OS=Schistosoma mansoni GN=Smp_187140 PE=3 SV=1
G4LUW0	G4LUW0	G4LUW0_SCHMA Prohibitin, putative	stripped_worms	5	99778000	S_mansoni	tr|G4LUW0|G4LUW0_SCHMA Prohibitin, putative OS=Schistosoma mansoni GN=Smp_075940 PE=4 SV=1
G4LUY9	G4LUY9	G4LUY9_SCHMA Protein transport protein Sec23, putative	stripped_worms	3	41545000	S_mansoni	tr|G4LUY9|G4LUY9_SCHMA Protein transport protein Sec23, putative OS=Schistosoma mansoni GN=Smp_099310 PE=4 SV=1
G4LUZ7	G4LUZ7	G4LUZ7_SCHMA Ferritin	stripped_worms	12	2140800000	S_mansoni	tr|G4LUZ7|G4LUZ7_SCHMA Ferritin OS=Schistosoma mansoni GN=Smp_087760 PE=3 SV=1
G4LV14	G4LV14	G4LV14_SCHMA Sh3-containing grb2-like protein 3 (Endophilin III)	stripped_worms	6	102770000	S_mansoni	tr|G4LV14|G4LV14_SCHMA Sh3-containing grb2-like protein 3 (Endophilin III) OS=Schistosoma mansoni GN=Smp_036990 PE=4 SV=1
G4LV18;G4LV19	G4LV18	G4LV18_SCHMA Uncharacterized protein	stripped_worms	17	382860000	S_mansoni	tr|G4LV18|G4LV18_SCHMA Uncharacterized protein OS=Schistosoma mansoni GN=Smp_142100 PE=4 SV=1
G4LV41;G4LV40	G4LV41	G4LV41_SCHMA 26S proteasome regulatory subunit S3, putative	stripped_worms	5	36316000	S_mansoni	tr|G4LV41|G4LV41_SCHMA 26S proteasome regulatory subunit S3, putative OS=Schistosoma mansoni GN=Smp_085310.1 PE=4 SV=1;tr|G4LV40|G4LV40_SCHMA 26S proteasome regulatory subunit S3, putative OS=Schistosoma mansoni GN=Smp_085310.2 PE=4 SV=1
G4LV42	G4LV42	G4LV42_SCHMA 60S ribosomal protein L22, putative	stripped_worms	3	246140000	S_mansoni	tr|G4LV42|G4LV42_SCHMA 60S ribosomal protein L22, putative OS=Schistosoma mansoni GN=Smp_085300 PE=4 SV=1
G4LV43;G4LV45;G4LV44	G4LV43	G4LV43_SCHMA Tropomyosin, putative	stripped_worms	6	108590000	S_mansoni	tr|G4LV43|G4LV43_SCHMA Tropomyosin, putative OS=Schistosoma mansoni GN=Smp_085290.1 PE=4 SV=1;tr|G4LV45|G4LV45_SCHMA Tropomyosin, putative OS=Schistosoma mansoni GN=Smp_085290.3 PE=4 SV=1;tr|G4LV44|G4LV44_SCHMA Tropomyosin, putative OS=Schistosoma mansoni
G4LV54	G4LV54	G4LV54_SCHMA Fer-1-related	stripped_worms	50	2102500000	S_mansoni	tr|G4LV54|G4LV54_SCHMA Fer-1-related OS=Schistosoma mansoni GN=Smp_141010 PE=4 SV=1
G4LV69;G4LV68	G4LV69	G4LV69_SCHMA Mitochondrial processing peptidase non-peptidase alpha subunit (M16 family)	stripped_worms	2	13127000	S_mansoni	tr|G4LV69|G4LV69_SCHMA Mitochondrial processing peptidase non-peptidase alpha subunit (M16 family) OS=Schistosoma mansoni GN=Smp_094050.1 PE=4 SV=1;tr|G4LV68|G4LV68_SCHMA Mitochondrial processing peptidase non-peptidase alpha subunit (M16 family) OS=Schist
G4LV70	G4LV70	G4LV70_SCHMA Phenylalanyl-tRNA synthetase beta chain,putative	stripped_worms	3	16142000	S_mansoni	tr|G4LV70|G4LV70_SCHMA Phenylalanyl-tRNA synthetase beta chain,putative OS=Schistosoma mansoni GN=Smp_094060 PE=4 SV=1
G4LV77	G4LV77	G4LV77_SCHMA Short chain dehydrogenase,putative	stripped_worms	5	215220000	S_mansoni	tr|G4LV77|G4LV77_SCHMA Short chain dehydrogenase,putative OS=Schistosoma mansoni GN=Smp_081430 PE=4 SV=1
G4LV80;G4LV81	G4LV80	G4LV80_SCHMA 6-phosphogluconolactonase	stripped_worms	6	173190000	S_mansoni	tr|G4LV80|G4LV80_SCHMA 6-phosphogluconolactonase OS=Schistosoma mansoni GN=Smp_081460.3 PE=4 SV=1;tr|G4LV81|G4LV81_SCHMA 6-phosphogluconolactonase OS=Schistosoma mansoni GN=Smp_081460.1 PE=4 SV=1
G4LV83	G4LV83	G4LV83_SCHMA Uncharacterized protein	stripped_worms	4	17278000	S_mansoni	tr|G4LV83|G4LV83_SCHMA Uncharacterized protein OS=Schistosoma mansoni GN=Smp_166050 PE=4 SV=1
G4LV86	G4LV86	G4LV86_SCHMA Striatin, putative	stripped_worms	2	38060000	S_mansoni	tr|G4LV86|G4LV86_SCHMA Striatin, putative OS=Schistosoma mansoni GN=Smp_166080.2 PE=4 SV=1
G4LV90	G4LV90	G4LV90_SCHMA Eukaryotictranslation initiation factor,putative	stripped_worms	3	225970000	S_mansoni	tr|G4LV90|G4LV90_SCHMA Eukaryotictranslation initiation factor,putative OS=Schistosoma mansoni GN=Smp_176040 PE=4 SV=1
G4LV91	G4LV91	G4LV91_SCHMA Uncharacterized protein	stripped_worms	2	38500000	S_mansoni	tr|G4LV91|G4LV91_SCHMA Uncharacterized protein OS=Schistosoma mansoni GN=Smp_192360 PE=4 SV=1
G4LVB4	G4LVB4	G4LVB4_SCHMA Epsin 4/enthoprotin, putative	stripped_worms	2	11796000	S_mansoni	tr|G4LVB4|G4LVB4_SCHMA Epsin 4/enthoprotin, putative OS=Schistosoma mansoni GN=Smp_140330 PE=4 SV=1
G4LVB5	G4LVB5	G4LVB5_SCHMA Uncharacterized protein	stripped_worms	3	58536000	S_mansoni	tr|G4LVB5|G4LVB5_SCHMA Uncharacterized protein OS=Schistosoma mansoni GN=Smp_033660 PE=4 SV=1
G4LVC1	G4LVC1	G4LVC1_SCHMA Uncharacterized protein	stripped_worms	3	25441000	S_mansoni	tr|G4LVC1|G4LVC1_SCHMA Uncharacterized protein OS=Schistosoma mansoni GN=Smp_033680 PE=4 SV=1
G4LVE5	G4LVE5	G4LVE5_SCHMA Arginine/serine-rich splicing factor, putative	stripped_worms	9	367050000	S_mansoni	tr|G4LVE5|G4LVE5_SCHMA Arginine/serine-rich splicing factor, putative OS=Schistosoma mansoni GN=Smp_185230 PE=4 SV=1
G4LVE7	G4LVE7	G4LVE7_SCHMA ATP synthase f chain, mitochondrial-related	stripped_worms	2	27741000	S_mansoni	tr|G4LVE7|G4LVE7_SCHMA ATP synthase f chain, mitochondrial-related OS=Schistosoma mansoni GN=Smp_140480 PE=4 SV=1
G4LVF8	G4LVF8	G4LVF8_SCHMA Uncharacterized protein	stripped_worms	5	145140000	S_mansoni	tr|G4LVF8|G4LVF8_SCHMA Uncharacterized protein OS=Schistosoma mansoni GN=Smp_066610.1 PE=4 SV=1
G4LVG9	G4LVG9	G4LVG9_SCHMA Mitochondrial 60S ribosomal protein L7/L12,putative	stripped_worms	7	261980000	S_mansoni	tr|G4LVG9|G4LVG9_SCHMA Mitochondrial 60S ribosomal protein L7/L12,putative OS=Schistosoma mansoni GN=Smp_066740 PE=3 SV=1
G4LVH2	G4LVH2	G4LVH2_SCHMA DEAD box ATP-dependent RNA helicase, putative	stripped_worms	2	15482000	S_mansoni	tr|G4LVH2|G4LVH2_SCHMA DEAD box ATP-dependent RNA helicase, putative OS=Schistosoma mansoni GN=Smp_013790 PE=3 SV=1
G4LVH5;G4LVH6	G4LVH5	G4LVH5_SCHMA Non-specific serine/threonine protein kinase	stripped_worms	6	48051000	S_mansoni	tr|G4LVH5|G4LVH5_SCHMA Non-specific serine/threonine protein kinase OS=Schistosoma mansoni GN=Smp_013840.2 PE=4 SV=1;tr|G4LVH6|G4LVH6_SCHMA Non-specific serine/threonine protein kinase OS=Schistosoma mansoni GN=Smp_013840.1 PE=4 SV=1
G4LVH7	G4LVH7	G4LVH7_SCHMA Isoleucine--tRNA ligase	stripped_worms	2	9270100	S_mansoni	tr|G4LVH7|G4LVH7_SCHMA Isoleucine--tRNA ligase OS=Schistosoma mansoni GN=Smp_129650 PE=3 SV=1
G4LVH9	G4LVH9	G4LVH9_SCHMA Glutamate-cysteine ligase	stripped_worms	5	100710000	S_mansoni	tr|G4LVH9|G4LVH9_SCHMA Glutamate-cysteine ligase OS=Schistosoma mansoni GN=Smp_013860 PE=4 SV=1
G4LVI8	G4LVI8	G4LVI8_SCHMA Adenylyl cyclase-associated protein	stripped_worms	13	698920000	S_mansoni	tr|G4LVI8|G4LVI8_SCHMA Adenylyl cyclase-associated protein OS=Schistosoma mansoni GN=Smp_014010 PE=3 SV=1
G4LVJ7	G4LVJ7	G4LVJ7_SCHMA Uncharacterized protein	stripped_worms	2	68104000	S_mansoni	tr|G4LVJ7|G4LVJ7_SCHMA Uncharacterized protein OS=Schistosoma mansoni GN=Smp_210190 PE=4 SV=1
G4LVK0	G4LVK0	G4LVK0_SCHMA AMP deaminase, putative	stripped_worms	12	237830000	S_mansoni	tr|G4LVK0|G4LVK0_SCHMA AMP deaminase, putative OS=Schistosoma mansoni GN=Smp_004120 PE=4 SV=1
G4LVL8;G4LVL7;G4LVL9	G4LVL8	G4LVL8_SCHMA Ribosome-binding protein 1 (Ribosome receptor protein) (MRRp), putative	stripped_worms	14	171420000	S_mansoni	tr|G4LVL8|G4LVL8_SCHMA Ribosome-binding protein 1 (Ribosome receptor protein) (MRRp), putative OS=Schistosoma mansoni GN=Smp_171540.1 PE=4 SV=1;tr|G4LVL7|G4LVL7_SCHMA Ribosome-binding protein 1 (Ribosome receptor protein) (MRRp), putative OS=Schistosoma ma
G4LVM3	G4LVM3	G4LVM3_SCHMA Ribosomal protein L19	stripped_worms	9	889780000	S_mansoni	tr|G4LVM3|G4LVM3_SCHMA Ribosomal protein L19 OS=Schistosoma mansoni GN=Smp_171570 PE=3 SV=1
G4LVM4	G4LVM4	G4LVM4_SCHMA Aromatic-L-amino-acid decarboxylase (EC 4.1.1.28) (AADC) (DOPA decarboxylase) (DDC),putative	stripped_worms	8	141400000	S_mansoni	tr|G4LVM4|G4LVM4_SCHMA Aromatic-L-amino-acid decarboxylase (EC 4.1.1.28) (AADC) (DOPA decarboxylase) (DDC),putative OS=Schistosoma mansoni GN=Smp_171580 PE=3 SV=1
G4LVN0	G4LVN0	G4LVN0_SCHMA Uncharacterized protein	stripped_worms	3	13762000	S_mansoni	tr|G4LVN0|G4LVN0_SCHMA Uncharacterized protein OS=Schistosoma mansoni GN=Smp_122830 PE=4 SV=1
G4LVP7	G4LVP7	G4LVP7_SCHMA Uncharacterized protein	stripped_worms	2	32031000	S_mansoni	tr|G4LVP7|G4LVP7_SCHMA Uncharacterized protein OS=Schistosoma mansoni GN=Smp_155620 PE=4 SV=1
G4LVS0	G4LVS0	G4LVS0_SCHMA Trematode Eggshell Synthesis domain containing protein	stripped_worms	2	23275000	S_mansoni	tr|G4LVS0|G4LVS0_SCHMA Trematode Eggshell Synthesis domain containing protein OS=Schistosoma mansoni GN=Smp_077920 PE=4 SV=1
G4LVS2	G4LVS2	G4LVS2_SCHMA Trematode Eggshell Synthesis domain containing protein	stripped_worms	3	69066000	S_mansoni	tr|G4LVS2|G4LVS2_SCHMA Trematode Eggshell Synthesis domain containing protein OS=Schistosoma mansoni GN=Smp_000280 PE=4 SV=1
G4LVS4	G4LVS4	G4LVS4_SCHMA Saposin containing protein	stripped_worms	10	125470000	S_mansoni	tr|G4LVS4|G4LVS4_SCHMA Saposin containing protein OS=Schistosoma mansoni GN=Smp_000260 PE=4 SV=1
G4LVS7;G4LVS6	G4LVS7	G4LVS7_SCHMA Fusion	stripped_worms	5	258840000	S_mansoni	tr|G4LVS7|G4LVS7_SCHMA Fusion OS=Schistosoma mansoni GN=Smp_000240.2 PE=4 SV=1;tr|G4LVS6|G4LVS6_SCHMA RNA binding protein, putative OS=Schistosoma mansoni GN=Smp_000240.1 PE=4 SV=1
G4LVT4	G4LVT4	G4LVT4_SCHMA Oxidoreductase, short chain dehydrogenase/reductase family, putative	stripped_worms	3	23569000	S_mansoni	tr|G4LVT4|G4LVT4_SCHMA Oxidoreductase, short chain dehydrogenase/reductase family, putative OS=Schistosoma mansoni GN=Smp_000190 PE=3 SV=1
G4LVU8	G4LVU8	G4LVU8_SCHMA Filamin	stripped_worms	109	22537000000	S_mansoni	tr|G4LVU8|G4LVU8_SCHMA Filamin OS=Schistosoma mansoni GN=Smp_000100 PE=4 SV=1
G4LVV4	G4LVV4	G4LVV4_SCHMA PwLAP aminopeptidase (M17 family)	stripped_worms	22	4202700000	S_mansoni	tr|G4LVV4|G4LVV4_SCHMA PwLAP aminopeptidase (M17 family) OS=Schistosoma mansoni GN=Smp_083870 PE=4 SV=1
G4LVX9;G4LVY0	G4LVX9	G4LVX9_SCHMA Uncharacterized protein	stripped_worms	3	33705000	S_mansoni	tr|G4LVX9|G4LVX9_SCHMA Uncharacterized protein OS=Schistosoma mansoni GN=Smp_160000.2 PE=4 SV=1;tr|G4LVY0|G4LVY0_SCHMA Uncharacterized protein OS=Schistosoma mansoni GN=Smp_160000.1 PE=4 SV=1
G4LVY7	G4LVY7	G4LVY7_SCHMA Uncharacterized protein Smp_210610	stripped_worms	13	827570000	S_mansoni	tr|G4LVY7|G4LVY7_SCHMA Uncharacterized protein Smp_210610 OS=Schistosoma mansoni GN=Smp_210610 PE=3 SV=1
G4LVZ3;G4VM82	G4LVZ3	G4LVZ3_SCHMA Lamin, putative	stripped_worms	78	6106200000	S_mansoni	tr|G4LVZ3|G4LVZ3_SCHMA Lamin, putative OS=Schistosoma mansoni GN=Smp_159900.1 PE=4 SV=1
G4LW08	G4LW08	G4LW08_SCHMA Actin, putative	stripped_worms	4	124810000	S_mansoni	tr|G4LW08|G4LW08_SCHMA Actin, putative OS=Schistosoma mansoni GN=Smp_072870 PE=3 SV=1
G4LW12;G4LW11	G4LW12	G4LW12_SCHMA Hsp90 co-chaperone (Tebp), putative	stripped_worms	3	145210000	S_mansoni	tr|G4LW12|G4LW12_SCHMA Hsp90 co-chaperone (Tebp), putative OS=Schistosoma mansoni GN=Smp_072900.1 PE=4 SV=1
G4LW34	G4LW34	G4LW34_SCHMA Tubulin beta chain,putative	stripped_worms	2	331270000	S_mansoni	tr|G4LW34|G4LW34_SCHMA Tubulin beta chain,putative OS=Schistosoma mansoni GN=Smp_030730 PE=3 SV=1
G4LW37	G4LW37	G4LW37_SCHMA Uncharacterized protein	stripped_worms	6	134340000	S_mansoni	tr|G4LW37|G4LW37_SCHMA Uncharacterized protein OS=Schistosoma mansoni GN=Smp_138760 PE=4 SV=1
G4LW38	G4LW38	G4LW38_SCHMA Elongation factor 1-beta, putative	stripped_worms	12	2098600000	S_mansoni	tr|G4LW38|G4LW38_SCHMA Elongation factor 1-beta, putative OS=Schistosoma mansoni GN=Smp_030690 PE=3 SV=1
G4LW68	G4LW68	G4LW68_SCHMA Uncharacterized protein	stripped_worms	3	310250000	S_mansoni	tr|G4LW68|G4LW68_SCHMA Uncharacterized protein OS=Schistosoma mansoni GN=Smp_017450 PE=4 SV=1
G4LW70	G4LW70	G4LW70_SCHMA Tetraspanin	stripped_worms	4	705550000	S_mansoni	tr|G4LW70|G4LW70_SCHMA Tetraspanin OS=Schistosoma mansoni GN=Smp_017430 PE=3 SV=1
G4LW75	G4LW75	G4LW75_SCHMA Uncharacterized protein	stripped_worms	2	142190000	S_mansoni	tr|G4LW75|G4LW75_SCHMA Uncharacterized protein OS=Schistosoma mansoni GN=Smp_075770 PE=4 SV=1
G4LW80	G4LW80	G4LW80_SCHMA Hemoglobinase (C13 family)	stripped_worms	13	1492200000	S_mansoni	tr|G4LW80|G4LW80_SCHMA Hemoglobinase (C13 family) OS=Schistosoma mansoni GN=Smp_075800 PE=4 SV=1
G4LW90	G4LW90	G4LW90_SCHMA Ablim, putative	stripped_worms	2	7047000	S_mansoni	tr|G4LW90|G4LW90_SCHMA Ablim, putative OS=Schistosoma mansoni GN=Smp_138170 PE=4 SV=1
G4LW91;G4LW94	G4LW91	G4LW91_SCHMA Thimet oligopeptidase (M03 family)	stripped_worms	38	3751400000	S_mansoni	tr|G4LW91|G4LW91_SCHMA Thimet oligopeptidase (M03 family) OS=Schistosoma mansoni GN=Smp_029500 PE=3 SV=1;tr|G4LW94|G4LW94_SCHMA Thimet oligopeptidase (M03 family) OS=Schistosoma mansoni GN=Smp_029470 PE=3 SV=1
G4LWB3	G4LWB3	G4LWB3_SCHMA 60S ribosomal protein L26, putative	stripped_worms	2	207580000	S_mansoni	tr|G4LWB3|G4LWB3_SCHMA 60S ribosomal protein L26, putative OS=Schistosoma mansoni GN=Smp_098960 PE=4 SV=1
G4LWB9;G4LWC0	G4LWB9	G4LWB9_SCHMA Arginine/serine-rich splicing factor, putative	stripped_worms	7	812700000	S_mansoni	tr|G4LWB9|G4LWB9_SCHMA Arginine/serine-rich splicing factor, putative OS=Schistosoma mansoni GN=Smp_098890.1 PE=4 SV=1;tr|G4LWC0|G4LWC0_SCHMA Arginine/serine-rich splicing factor, putative OS=Schistosoma mansoni GN=Smp_098890.2 PE=4 SV=1
G4LWC9;G4LWC8	G4LWC9	G4LWC9_SCHMA Dolichyl-diphosphooligosaccharide--protein glycosyltransferase subunit 1	stripped_worms	9	185390000	S_mansoni	tr|G4LWC9|G4LWC9_SCHMA Dolichyl-diphosphooligosaccharide--protein glycosyltransferase subunit 1 OS=Schistosoma mansoni GN=Smp_105680.2 PE=3 SV=1;tr|G4LWC8|G4LWC8_SCHMA Dolichyl-diphosphooligosaccharide--protein glycosyltransferase subunit 1 OS=Schistosoma
G4LWD1	G4LWD1	G4LWD1_SCHMA Uncharacterized protein	stripped_worms	6	413360000	S_mansoni	tr|G4LWD1|G4LWD1_SCHMA Uncharacterized protein OS=Schistosoma mansoni GN=Smp_181220 PE=4 SV=1
G4LWH7	G4LWH7	G4LWH7_SCHMA Deoxyribonuclease II-related	stripped_worms	5	110120000	S_mansoni	tr|G4LWH7|G4LWH7_SCHMA Deoxyribonuclease II-related OS=Schistosoma mansoni GN=Smp_008610 PE=4 SV=1
G4LWI2	G4LWI2	G4LWI2_SCHMA Heat shock protein HSP60, putative	stripped_worms	45	10896000000	S_mansoni	tr|G4LWI2|G4LWI2_SCHMA Heat shock protein HSP60, putative OS=Schistosoma mansoni GN=Smp_008545 PE=3 SV=1
G4LWI9;G4LWI7;G4LWI8;G4LWI6	G4LWI9	G4LWI9_SCHMA Vacuolar protein sorting-associated protein 29	stripped_worms	6	132760000	S_mansoni	tr|G4LWI9|G4LWI9_SCHMA Vacuolar protein sorting-associated protein 29 OS=Schistosoma mansoni GN=Smp_050350.1 PE=3 SV=1;tr|G4LWI7|G4LWI7_SCHMA Vacuolar protein sorting-associated protein 29 OS=Schistosoma mansoni GN=Smp_050350.3 PE=3 SV=1;tr|G4LWI8|G4LWI8_S
G4LWK0	G4LWK0	G4LWK0_SCHMA 60S ribosomal protein L31, putative	stripped_worms	3	159180000	S_mansoni	tr|G4LWK0|G4LWK0_SCHMA 60S ribosomal protein L31, putative OS=Schistosoma mansoni GN=Smp_050280 PE=4 SV=1
G4LWK6	G4LWK6	G4LWK6_SCHMA Complexin, putative	stripped_worms	2	28938000	S_mansoni	tr|G4LWK6|G4LWK6_SCHMA Complexin, putative OS=Schistosoma mansoni GN=Smp_050220 PE=4 SV=1
G4LWK9	G4LWK9	G4LWK9_SCHMA Nucleolar protein NOP56, putative	stripped_worms	12	273020000	S_mansoni	tr|G4LWK9|G4LWK9_SCHMA Nucleolar protein NOP56, putative OS=Schistosoma mansoni GN=Smp_148990 PE=4 SV=1
G4LWM1	G4LWM1	G4LWM1_SCHMA FACT complex subunit SSRP1	stripped_worms	2	16507000	S_mansoni	tr|G4LWM1|G4LWM1_SCHMA FACT complex subunit SSRP1 OS=Schistosoma mansoni GN=Smp_148930 PE=3 SV=1
G4LWP3	G4LWP3	G4LWP3_SCHMA Uncharacterized protein	stripped_worms	2	17424000	S_mansoni	tr|G4LWP3|G4LWP3_SCHMA Uncharacterized protein OS=Schistosoma mansoni GN=Smp_148800 PE=4 SV=1
G4LWQ0	G4LWQ0	G4LWQ0_SCHMA Uncharacterized protein	stripped_worms	2	23489000	S_mansoni	tr|G4LWQ0|G4LWQ0_SCHMA Uncharacterized protein OS=Schistosoma mansoni GN=Smp_198230 PE=4 SV=1
G4LWQ1	G4LWQ1	G4LWQ1_SCHMA Hypoxanthine-guanine phosphoribosyltransferase,putative	stripped_worms	2	86005000	S_mansoni	tr|G4LWQ1|G4LWQ1_SCHMA Hypoxanthine-guanine phosphoribosyltransferase,putative OS=Schistosoma mansoni GN=Smp_168500 PE=4 SV=1
G4LWQ2	G4LWQ2	G4LWQ2_SCHMA Hypoxanthine-guanine phosphoribosyltransferase (HGPRT) (HGPRTase), putative	stripped_worms	13	568410000	S_mansoni	tr|G4LWQ2|G4LWQ2_SCHMA Hypoxanthine-guanine phosphoribosyltransferase (HGPRT) (HGPRTase), putative OS=Schistosoma mansoni GN=Smp_103560 PE=4 SV=1
G4LWQ3	G4LWQ3	G4LWQ3_SCHMA Syntaxin, putative	stripped_worms	4	43398000	S_mansoni	tr|G4LWQ3|G4LWQ3_SCHMA Syntaxin, putative OS=Schistosoma mansoni GN=Smp_179930 PE=3 SV=1
G4LWS8	G4LWS8	G4LWS8_SCHMA Protein phosphatase 1 regulatory subunit 12b (Myosin phosphatase targeting subunit 2), putative	stripped_worms	3	24291000	S_mansoni	tr|G4LWS8|G4LWS8_SCHMA Protein phosphatase 1 regulatory subunit 12b (Myosin phosphatase targeting subunit 2), putative OS=Schistosoma mansoni GN=Smp_143370 PE=4 SV=1
G4LWT1	G4LWT1	G4LWT1_SCHMA ATP synthase delta chain, putative	stripped_worms	4	290020000	S_mansoni	tr|G4LWT1|G4LWT1_SCHMA ATP synthase delta chain, putative OS=Schistosoma mansoni GN=Smp_039000 PE=3 SV=1
G4LWT4	G4LWT4	G4LWT4_SCHMA Cell division control protein, putative	stripped_worms	3	28071000	S_mansoni	tr|G4LWT4|G4LWT4_SCHMA Cell division control protein, putative OS=Schistosoma mansoni GN=Smp_129320 PE=4 SV=1
G4LWW0	G4LWW0	G4LWW0_SCHMA 14-3-3 protein, putative	stripped_worms	7	175700000	S_mansoni	tr|G4LWW0|G4LWW0_SCHMA 14-3-3 protein, putative OS=Schistosoma mansoni GN=Smp_041430.1 PE=3 SV=1
G4LWW1	G4LWW1	G4LWW1_SCHMA Aspartyl-tRNA synthetase, putative	stripped_worms	19	826120000	S_mansoni	tr|G4LWW1|G4LWW1_SCHMA Aspartyl-tRNA synthetase, putative OS=Schistosoma mansoni GN=Smp_041450 PE=4 SV=1
G4LWW2;G4VBE0	G4LWW2	G4LWW2_SCHMA Tetraspanin, putative	stripped_worms	3	97044000	S_mansoni	tr|G4LWW2|G4LWW2_SCHMA Tetraspanin, putative OS=Schistosoma mansoni GN=Smp_041460 PE=3 SV=1
G4LWW5;G4LWW6;G4LWW7	G4LWW5	G4LWW5_SCHMA Rna recognition motif (Rrm) domain containing protein, putative	stripped_worms	3	305620000	S_mansoni	tr|G4LWW5|G4LWW5_SCHMA Rna recognition motif (Rrm) domain containing protein, putative OS=Schistosoma mansoni GN=Smp_041480.3 PE=4 SV=1;tr|G4LWW6|G4LWW6_SCHMA Rna recognition motif (Rrm) domain containing protein, putative OS=Schistosoma mansoni GN=Smp_041
G4LWX2	G4LWX2	G4LWX2_SCHMA Uncharacterized protein	stripped_worms	2	25416000	S_mansoni	tr|G4LWX2|G4LWX2_SCHMA Uncharacterized protein OS=Schistosoma mansoni GN=Smp_144790 PE=4 SV=1
G4LWX4	G4LWX4	G4LWX4_SCHMA Ormdl proteins, putative	stripped_worms	10	139580000	S_mansoni	tr|G4LWX4|G4LWX4_SCHMA Ormdl proteins, putative OS=Schistosoma mansoni GN=Smp_210370 PE=4 SV=1
G4LWX9	G4LWX9	G4LWX9_SCHMA Splicing factor 3B subunit 3, 5	stripped_worms	5	51323000	S_mansoni	tr|G4LWX9|G4LWX9_SCHMA Splicing factor 3B subunit 3, 5 OS=Schistosoma mansoni GN=Smp_137430 PE=4 SV=1
G4LWY0	G4LWY0	G4LWY0_SCHMA S-methyl-5-thioadenosine phosphorylase	stripped_worms	13	819110000	S_mansoni	tr|G4LWY0|G4LWY0_SCHMA S-methyl-5-thioadenosine phosphorylase OS=Schistosoma mansoni GN=Smp_028190 PE=3 SV=1
G4LWY1	G4LWY1	G4LWY1_SCHMA Troponin I (TnI), putative	stripped_worms	4	89323000	S_mansoni	tr|G4LWY1|G4LWY1_SCHMA Troponin I (TnI), putative OS=Schistosoma mansoni GN=Smp_028200 PE=4 SV=1
G4LWY7	G4LWY7	G4LWY7_SCHMA DUF814 domain protein	stripped_worms	2	37063000	S_mansoni	tr|G4LWY7|G4LWY7_SCHMA DUF814 domain protein OS=Schistosoma mansoni GN=Smp_028330 PE=4 SV=1
G4LWY8	G4LWY8	G4LWY8_SCHMA Brix domain containing protein, putative	stripped_worms	2	38271000	S_mansoni	tr|G4LWY8|G4LWY8_SCHMA Brix domain containing protein, putative OS=Schistosoma mansoni GN=Smp_028340 PE=4 SV=1
G4LX00	G4LX00	G4LX00_SCHMA Disulfide oxidoreductase, putative	stripped_worms	4	50101000	S_mansoni	tr|G4LX00|G4LX00_SCHMA Disulfide oxidoreductase, putative OS=Schistosoma mansoni GN=Smp_137540 PE=4 SV=1
G4LX23	G4LX23	G4LX23_SCHMA Uncharacterized protein	stripped_worms	12	716150000	S_mansoni	tr|G4LX23|G4LX23_SCHMA Uncharacterized protein OS=Schistosoma mansoni GN=Smp_075420 PE=4 SV=1
G4LX25	G4LX25	G4LX25_SCHMA Uncharacterized protein	stripped_worms	4	102030000	S_mansoni	tr|G4LX25|G4LX25_SCHMA Uncharacterized protein OS=Schistosoma mansoni GN=Smp_075400.1 PE=4 SV=1
G4LX29	G4LX29	G4LX29_SCHMA Uncharacterized protein	stripped_worms	2	23197000	S_mansoni	tr|G4LX29|G4LX29_SCHMA Uncharacterized protein OS=Schistosoma mansoni GN=Smp_075370 PE=4 SV=1
G4LX32	G4LX32	G4LX32_SCHMA Uncharacterized protein	stripped_worms	3	64458000	S_mansoni	tr|G4LX32|G4LX32_SCHMA Uncharacterized protein OS=Schistosoma mansoni GN=Smp_075350 PE=4 SV=1
G4LX61;G4LX59	G4LX61	G4LX61_SCHMA Glutathione peroxidase	stripped_worms	9	212990000	S_mansoni	tr|G4LX61|G4LX61_SCHMA Glutathione peroxidase OS=Schistosoma mansoni GN=Smp_058690 PE=3 SV=1;tr|G4LX59|G4LX59_SCHMA Glutathione peroxidase, putative OS=Schistosoma mansoni GN=Smp_058700 PE=4 SV=1
G4LX64	G4LX64	G4LX64_SCHMA Cerebral cell adhesion molecule related	stripped_worms	3	23803000	S_mansoni	tr|G4LX64|G4LX64_SCHMA Cerebral cell adhesion molecule related OS=Schistosoma mansoni GN=Smp_058670 PE=4 SV=1
G4LX66	G4LX66	G4LX66_SCHMA Proteasome regulatory subunit-related	stripped_worms	3	17956000	S_mansoni	tr|G4LX66|G4LX66_SCHMA Proteasome regulatory subunit-related OS=Schistosoma mansoni GN=Smp_058650 PE=4 SV=1
G4LX70	G4LX70	G4LX70_SCHMA Protein phosphatase 1 binding protein, putative	stripped_worms	4	54741000	S_mansoni	tr|G4LX70|G4LX70_SCHMA Protein phosphatase 1 binding protein, putative OS=Schistosoma mansoni GN=Smp_153700 PE=4 SV=1
G4LX81	G4LX81	G4LX81_SCHMA Eukaryotic translation initiation factor 3 subunit B	stripped_worms	2	14952000	S_mansoni	tr|G4LX81|G4LX81_SCHMA Eukaryotic translation initiation factor 3 subunit B OS=Schistosoma mansoni GN=Smp_058460 PE=3 SV=1
G4LX86	G4LX86	G4LX86_SCHMA Uncharacterized protein	stripped_worms	3	11465000	S_mansoni	tr|G4LX86|G4LX86_SCHMA Uncharacterized protein OS=Schistosoma mansoni GN=Smp_058410 PE=4 SV=1
G4LX87	G4LX87	G4LX87_SCHMA Clumping factor A (Fibrinogen-binding protein A) (Fibrinogen receptor A), putative	stripped_worms	2	442420000	S_mansoni	tr|G4LX87|G4LX87_SCHMA Clumping factor A (Fibrinogen-binding protein A) (Fibrinogen receptor A), putative OS=Schistosoma mansoni GN=Smp_194050 PE=4 SV=1
G4LX89	G4LX89	G4LX89_SCHMA Cofilin, actophorin, putative	stripped_worms	8	160550000	S_mansoni	tr|G4LX89|G4LX89_SCHMA Cofilin, actophorin, putative OS=Schistosoma mansoni GN=Smp_120700.1 PE=3 SV=1
G4LX92	G4LX92	G4LX92_SCHMA Uncharacterized protein	stripped_worms	3	46489000	S_mansoni	tr|G4LX92|G4LX92_SCHMA Uncharacterized protein OS=Schistosoma mansoni GN=Smp_167270 PE=4 SV=1
G4LX94	G4LX94	G4LX94_SCHMA Uncharacterized protein	stripped_worms	3	31141000	S_mansoni	tr|G4LX94|G4LX94_SCHMA Uncharacterized protein OS=Schistosoma mansoni GN=Smp_083240 PE=4 SV=1
G4LX99	G4LX99	G4LX99_SCHMA Succinyl-CoA synthetase beta chain, putative	stripped_worms	10	610780000	S_mansoni	tr|G4LX99|G4LX99_SCHMA Succinyl-CoA synthetase beta chain, putative OS=Schistosoma mansoni GN=Smp_167330 PE=4 SV=1
G4LXB1	G4LXB1	G4LXB1_SCHMA Elongation factor 1-gamma, putative	stripped_worms	8	406410000	S_mansoni	tr|G4LXB1|G4LXB1_SCHMA Elongation factor 1-gamma, putative OS=Schistosoma mansoni GN=Smp_083410 PE=4 SV=1
G4LXB6	G4LXB6	G4LXB6_SCHMA DEAD box ATP-dependent RNA helicase, putative	stripped_worms	8	106710000	S_mansoni	tr|G4LXB6|G4LXB6_SCHMA DEAD box ATP-dependent RNA helicase, putative OS=Schistosoma mansoni GN=Smp_097660 PE=4 SV=1
G4LXC1	G4LXC1	G4LXC1_SCHMA Pinn, putative	stripped_worms	2	103720000	S_mansoni	tr|G4LXC1|G4LXC1_SCHMA Pinn, putative OS=Schistosoma mansoni GN=Smp_198750 PE=4 SV=1
G4LXC4	G4LXC4	G4LXC4_SCHMA Cold shock domain protein A, putative	stripped_worms	5	860210000	S_mansoni	tr|G4LXC4|G4LXC4_SCHMA Cold shock domain protein A, putative OS=Schistosoma mansoni GN=Smp_097750 PE=4 SV=1
G4LXC5	G4LXC5	G4LXC5_SCHMA Nuclease-related	stripped_worms	2	85178000	S_mansoni	tr|G4LXC5|G4LXC5_SCHMA Nuclease-related OS=Schistosoma mansoni GN=Smp_175840 PE=4 SV=1
G4LXC6	G4LXC6	G4LXC6_SCHMA Nuclease-related	stripped_worms	7	87946000	S_mansoni	tr|G4LXC6|G4LXC6_SCHMA Nuclease-related OS=Schistosoma mansoni GN=Smp_175850 PE=4 SV=1
G4LXD0;Q27277;G4LXD2	G4LXD0	G4LXD0_SCHMA Y box binding protein, putative	stripped_worms	4	1563200000	S_mansoni	tr|G4LXD0|G4LXD0_SCHMA Y box binding protein, putative OS=Schistosoma mansoni GN=Smp_097800.2 PE=4 SV=1;tr|Q27277|Q27277_SCHMA Y box binding protein, putative OS=Schistosoma mansoni GN=Smp_097800.1 PE=2 SV=1;tr|G4LXD2|G4LXD2_SCHMA Y box binding protein, pu
G4LXE3;G4VBL7	G4LXE3	G4LXE3_SCHMA Uncharacterized protein	stripped_worms	2	36118000	S_mansoni	tr|G4LXE3|G4LXE3_SCHMA Uncharacterized protein OS=Schistosoma mansoni GN=Smp_163540 PE=4 SV=1;tr|G4VBL7|G4VBL7_SCHMA Uncharacterized protein OS=Schistosoma mansoni GN=Smp_096920 PE=4 SV=1
G4LXE8	G4LXE8	G4LXE8_SCHMA Ryanodine receptor related	stripped_worms	7	74522000	S_mansoni	tr|G4LXE8|G4LXE8_SCHMA Ryanodine receptor related OS=Schistosoma mansoni GN=Smp_163570 PE=4 SV=1
G4LXF1	G4LXF1	G4LXF1_SCHMA Rab6, putative	stripped_worms	4	413530000	S_mansoni	tr|G4LXF1|G4LXF1_SCHMA Rab6, putative OS=Schistosoma mansoni GN=Smp_163580 PE=4 SV=1
G4LXF8	G4LXF8	G4LXF8_SCHMA 26 Kd glutathione-S-transferase, Sm26, putative	stripped_worms	11	1236500000	S_mansoni	tr|G4LXF8|G4LXF8_SCHMA 26 Kd glutathione-S-transferase, Sm26, putative OS=Schistosoma mansoni GN=Smp_163610 PE=4 SV=1
G4LXH7	G4LXH7	G4LXH7_SCHMA Peroxiredoxin, Prx3	stripped_worms	13	3133500000	S_mansoni	tr|G4LXH7|G4LXH7_SCHMA Peroxiredoxin, Prx3 OS=Schistosoma mansoni GN=Smp_004470.1 PE=4 SV=1
G4LXI6	G4LXI6	G4LXI6_SCHMA Uncharacterized protein	stripped_worms	2	27390000	S_mansoni	tr|G4LXI6|G4LXI6_SCHMA Uncharacterized protein OS=Schistosoma mansoni GN=Smp_004360.1 PE=4 SV=1
G4LXM5	G4LXM5	G4LXM5_SCHMA Ubiquitinyl hydrolase 1	stripped_worms	3	39026000	S_mansoni	tr|G4LXM5|G4LXM5_SCHMA Ubiquitinyl hydrolase 1 OS=Schistosoma mansoni GN=Smp_069960 PE=3 SV=1
G4LXQ9	G4LXQ9	G4LXQ9_SCHMA Fimbrin, putative	stripped_worms	3	83905000	S_mansoni	tr|G4LXQ9|G4LXQ9_SCHMA Fimbrin, putative OS=Schistosoma mansoni GN=Smp_195040 PE=4 SV=1
G4LXR0	G4LXR0	G4LXR0_SCHMA Fimbrin, putative	stripped_worms	19	1814600000	S_mansoni	tr|G4LXR0|G4LXR0_SCHMA Fimbrin, putative OS=Schistosoma mansoni GN=Smp_037230 PE=4 SV=1
G4LXR7;G4LXR6	G4LXR7	G4LXR7_SCHMA Proliferation-associated protein 2G4, 38kDa (M24 family)	stripped_worms	3	89376000	S_mansoni	tr|G4LXR7|G4LXR7_SCHMA Proliferation-associated protein 2G4, 38kDa (M24 family) OS=Schistosoma mansoni GN=Smp_150690.2 PE=4 SV=1;tr|G4LXR6|G4LXR6_SCHMA Proliferation-associated protein 2G4, 38kDa (M24 family) OS=Schistosoma mansoni GN=Smp_150690.1 PE=4 SV=
G4LXR9	G4LXR9	G4LXR9_SCHMA NADH-cytochrome b5 reductase	stripped_worms	12	915490000	S_mansoni	tr|G4LXR9|G4LXR9_SCHMA NADH-cytochrome b5 reductase OS=Schistosoma mansoni GN=Smp_053230 PE=3 SV=1
G4LXS1;G4LXS0;G4LXR4	G4LXS1	G4LXS1_SCHMA Aldo-keto reductase, putative	stripped_worms	21	3573900000	S_mansoni	tr|G4LXS1|G4LXS1_SCHMA Aldo-keto reductase, putative OS=Schistosoma mansoni GN=Smp_053220.2 PE=4 SV=1;tr|G4LXS0|G4LXS0_SCHMA Aldo-keto reductase, putative OS=Schistosoma mansoni GN=Smp_053220.1 PE=4 SV=1
G4LXS6	G4LXS6	G4LXS6_SCHMA Uncharacterized protein	stripped_worms	8	210150000	S_mansoni	tr|G4LXS6|G4LXS6_SCHMA Uncharacterized protein OS=Schistosoma mansoni GN=Smp_150640 PE=4 SV=1
G4LXT2	G4LXT2	G4LXT2_SCHMA 40S ribosomal protein S6	stripped_worms	7	342420000	S_mansoni	tr|G4LXT2|G4LXT2_SCHMA 40S ribosomal protein S6 OS=Schistosoma mansoni GN=Smp_053130 PE=3 SV=1
G4LXV0	G4LXV0	G4LXV0_SCHMA Rab, putative	stripped_worms	2	18841000	S_mansoni	tr|G4LXV0|G4LXV0_SCHMA Rab, putative OS=Schistosoma mansoni GN=Smp_169460 PE=4 SV=1
G4LXW3	G4LXW3	G4LXW3_SCHMA High-density lipoprotein receptor (Hdl)	stripped_worms	11	74298000	S_mansoni	tr|G4LXW3|G4LXW3_SCHMA High-density lipoprotein receptor (Hdl) OS=Schistosoma mansoni GN=Smp_170110 PE=4 SV=1
G4LXX0	G4LXX0	G4LXX0_SCHMA Uncharacterized protein	stripped_worms	2	13548000	S_mansoni	tr|G4LXX0|G4LXX0_SCHMA Uncharacterized protein OS=Schistosoma mansoni GN=Smp_170170 PE=4 SV=1
G4LXX4	G4LXX4	G4LXX4_SCHMA Polypeptide N-acetylgalactosaminyltransferase	stripped_worms	3	30160000	S_mansoni	tr|G4LXX4|G4LXX4_SCHMA Polypeptide N-acetylgalactosaminyltransferase OS=Schistosoma mansoni GN=Smp_005500 PE=3 SV=1
G4LXX5;G4LXX6	G4LXX5	G4LXX5_SCHMA Cysteine synthase, putative	stripped_worms	14	298210000	S_mansoni	tr|G4LXX5|G4LXX5_SCHMA Cysteine synthase, putative OS=Schistosoma mansoni GN=Smp_125070.1 PE=4 SV=1;tr|G4LXX6|G4LXX6_SCHMA Cysteine synthase, putative OS=Schistosoma mansoni GN=Smp_125070.2 PE=4 SV=1
G4LXY2	G4LXY2	G4LXY2_SCHMA Uncharacterized protein	stripped_worms	3	84214000	S_mansoni	tr|G4LXY2|G4LXY2_SCHMA Uncharacterized protein OS=Schistosoma mansoni GN=Smp_161510 PE=4 SV=1
G4LXY5	G4LXY5	G4LXY5_SCHMA Zinc finger protein, putative	stripped_worms	3	24261000	S_mansoni	tr|G4LXY5|G4LXY5_SCHMA Zinc finger protein, putative OS=Schistosoma mansoni GN=Smp_072720 PE=4 SV=1
G4LXZ2	G4LXZ2	G4LXZ2_SCHMA Ribosomal protein l7ae, putative	stripped_worms	2	37319000	S_mansoni	tr|G4LXZ2|G4LXZ2_SCHMA Ribosomal protein l7ae, putative OS=Schistosoma mansoni GN=Smp_104660 PE=4 SV=1
G4LY02	G4LY02	G4LY02_SCHMA NIF3-like protein 1	stripped_worms	7	207590000	S_mansoni	tr|G4LY02|G4LY02_SCHMA NIF3-like protein 1 OS=Schistosoma mansoni GN=Smp_051390 PE=3 SV=1
G4LY19	G4LY19	G4LY19_SCHMA Splicing factor Prp8, putative (Fragment)	stripped_worms	2	14477000	S_mansoni	tr|G4LY19|G4LY19_SCHMA Splicing factor Prp8, putative (Fragment) OS=Schistosoma mansoni GN=Smp_140890 PE=4 SV=1
G4LY21	G4LY21	G4LY21_SCHMA DNA-(apurinic or apyrimidinic site) lyase	stripped_worms	4	28783000	S_mansoni	tr|G4LY21|G4LY21_SCHMA DNA-(apurinic or apyrimidinic site) lyase OS=Schistosoma mansoni GN=Smp_051320 PE=3 SV=1
G4LY29	G4LY29	G4LY29_SCHMA 60S ribosomal protein L8, putative	stripped_worms	4	226750000	S_mansoni	tr|G4LY29|G4LY29_SCHMA 60S ribosomal protein L8, putative OS=Schistosoma mansoni GN=Smp_051260 PE=3 SV=1
G4LY32;G4LY33;G4LY31;G4LY34	G4LY32	G4LY32_SCHMA Tar DNA-binding protein, putative	stripped_worms	6	252150000	S_mansoni	tr|G4LY32|G4LY32_SCHMA Tar DNA-binding protein, putative OS=Schistosoma mansoni GN=Smp_051230.4 PE=4 SV=1;tr|G4LY33|G4LY33_SCHMA Tar DNA-binding protein, putative OS=Schistosoma mansoni GN=Smp_051230.2 PE=4 SV=1;tr|G4LY31|G4LY31_SCHMA Tar DNA-binding prote
G4LY49	G4LY49	G4LY49_SCHMA Alpha-l-fucosidase, putative	stripped_worms	8	416460000	S_mansoni	tr|G4LY49|G4LY49_SCHMA Alpha-l-fucosidase, putative OS=Schistosoma mansoni GN=Smp_146250 PE=4 SV=1
G4LY51	G4LY51	G4LY51_SCHMA Uncharacterized protein	stripped_worms	6	161530000	S_mansoni	tr|G4LY51|G4LY51_SCHMA Uncharacterized protein OS=Schistosoma mansoni GN=Smp_044680 PE=4 SV=1
G4LY60	G4LY60	G4LY60_SCHMA 60S ribosomal protein L35a, putative	stripped_worms	4	294940000	S_mansoni	tr|G4LY60|G4LY60_SCHMA 60S ribosomal protein L35a, putative OS=Schistosoma mansoni GN=Smp_061200 PE=4 SV=1
G4LY63	G4LY63	G4LY63_SCHMA Succinate dehydrogenase [ubiquinone] flavoprotein subunit, mitochondrial	stripped_worms	24	3678600000	S_mansoni	tr|G4LY63|G4LY63_SCHMA Succinate dehydrogenase [ubiquinone] flavoprotein subunit, mitochondrial OS=Schistosoma mansoni GN=Smp_061230 PE=3 SV=1
G4LY73;G4LY72	G4LY73	G4LY73_SCHMA Set, putative	stripped_worms	6	1154600000	S_mansoni	tr|G4LY73|G4LY73_SCHMA Set, putative OS=Schistosoma mansoni GN=Smp_155060.1 PE=3 SV=1;tr|G4LY72|G4LY72_SCHMA Set, putative OS=Schistosoma mansoni GN=Smp_155060.2 PE=3 SV=1
G4LY74;G4LY76;G4LY75	G4LY74	G4LY74_SCHMA Synaptic glycoprotein sc2 related	stripped_worms	2	23890000	S_mansoni	tr|G4LY74|G4LY74_SCHMA Synaptic glycoprotein sc2 related OS=Schistosoma mansoni GN=Smp_081820.1 PE=4 SV=1;tr|G4LY76|G4LY76_SCHMA Synaptic glycoprotein sc2 related OS=Schistosoma mansoni GN=Smp_081820.4 PE=4 SV=1;tr|G4LY75|G4LY75_SCHMA Synaptic glycoprotein
G4LYA2	G4LYA2	G4LYA2_SCHMA Cysteine and histidine-rich domain (Chord)-containing, zinc binding protein, putative	stripped_worms	5	81390000	S_mansoni	tr|G4LYA2|G4LYA2_SCHMA Cysteine and histidine-rich domain (Chord)-containing, zinc binding protein, putative OS=Schistosoma mansoni GN=Smp_020800 PE=4 SV=1
G4LYB8;G4LYB6;G4LYB7	G4LYB8	G4LYB8_SCHMA Heterogeneous nuclear ribonucleoprotein,putative	stripped_worms	5	258580000	S_mansoni	tr|G4LYB8|G4LYB8_SCHMA Heterogeneous nuclear ribonucleoprotein,putative OS=Schistosoma mansoni GN=Smp_056810.3 PE=4 SV=1;tr|G4LYB6|G4LYB6_SCHMA Heterogeneous nuclear ribonucleoprotein,putative OS=Schistosoma mansoni GN=Smp_056810.2 PE=4 SV=1;tr|G4LYB7|G4LY
G4LYB9	G4LYB9	G4LYB9_SCHMA SWI/SNF complex-related	stripped_worms	2	38502000	S_mansoni	tr|G4LYB9|G4LYB9_SCHMA SWI/SNF complex-related OS=Schistosoma mansoni GN=Smp_152650 PE=4 SV=1
G4LYC3	G4LYC3	G4LYC3_SCHMA Protein disulfide-isomerase	stripped_worms	28	2925700000	S_mansoni	tr|G4LYC3|G4LYC3_SCHMA Protein disulfide-isomerase OS=Schistosoma mansoni GN=Smp_056760 PE=3 SV=1
G4LYC4	G4LYC4	G4LYC4_SCHMA Bestrophin homolog (Fragment)	stripped_worms	3	23715000	S_mansoni	tr|G4LYC4|G4LYC4_SCHMA Bestrophin homolog (Fragment) OS=Schistosoma mansoni GN=Smp_179490 PE=3 SV=1
G4LYD3;G4LYD4	G4LYD3	G4LYD3_SCHMA Pyridoxine kinase	stripped_worms	2	24561000	S_mansoni	tr|G4LYD3|G4LYD3_SCHMA Pyridoxine kinase OS=Schistosoma mansoni GN=Smp_164250.2 PE=4 SV=1;tr|G4LYD4|G4LYD4_SCHMA Pyridoxine kinase OS=Schistosoma mansoni GN=Smp_164250.1 PE=4 SV=1
G4LYE6	G4LYE6	G4LYE6_SCHMA Proteasome subunit beta	stripped_worms	7	1440600000	S_mansoni	tr|G4LYE6|G4LYE6_SCHMA Proteasome subunit beta OS=Schistosoma mansoni GN=Smp_056500 PE=3 SV=1
G4LYF6;C4QJA3	G4LYF6	G4LYF6_SCHMA Phosphatidylcholine-sterol acyltransferase (Lecithin-cholesterol acyltransferase)/ Phospholipase A	stripped_worms	3	33733000	S_mansoni	tr|G4LYF6|G4LYF6_SCHMA Phosphatidylcholine-sterol acyltransferase (Lecithin-cholesterol acyltransferase)/ Phospholipase A OS=Schistosoma mansoni GN=Smp_166500.1 PE=4 SV=1
G4LYF7	G4LYF7	G4LYF7_SCHMA Troponin t, invertebrate, putative	stripped_worms	18	7841700000	S_mansoni	tr|G4LYF7|G4LYF7_SCHMA Troponin t, invertebrate, putative OS=Schistosoma mansoni GN=Smp_179810 PE=4 SV=1
G4LYF8	G4LYF8	G4LYF8_SCHMA ADP-ribosylation factor family	stripped_worms	2	57322000	S_mansoni	tr|G4LYF8|G4LYF8_SCHMA ADP-ribosylation factor family OS=Schistosoma mansoni GN=Smp_000730 PE=3 SV=1
G4LYG9	G4LYG9	G4LYG9_SCHMA Isochorismatase family protein, putative	stripped_worms	2	11765000	S_mansoni	tr|G4LYG9|G4LYG9_SCHMA Isochorismatase family protein, putative OS=Schistosoma mansoni GN=Smp_000630 PE=4 SV=1
G4LYJ0	G4LYJ0	G4LYJ0_SCHMA Uncharacterized protein	stripped_worms	9	210870000	S_mansoni	tr|G4LYJ0|G4LYJ0_SCHMA Uncharacterized protein OS=Schistosoma mansoni GN=Smp_000460 PE=4 SV=1
G4LYK4	G4LYK4	G4LYK4_SCHMA Translationally-controlled tumor protein homolog (TCTP) (Histamine-releasing factor), putative	stripped_worms	5	350250000	S_mansoni	tr|G4LYK4|G4LYK4_SCHMA Translationally-controlled tumor protein homolog (TCTP) (Histamine-releasing factor), putative OS=Schistosoma mansoni GN=Smp_054240 PE=3 SV=1
G4LYP0	G4LYP0	G4LYP0_SCHMA Ribosomal protein L15	stripped_worms	5	204320000	S_mansoni	tr|G4LYP0|G4LYP0_SCHMA Ribosomal protein L15 OS=Schistosoma mansoni GN=Smp_032260 PE=3 SV=1
G4LYP2;G4LYP1	G4LYP2	G4LYP2_SCHMA Mitochondrial processing peptidase beta-subunit (M16 family)	stripped_worms	8	293730000	S_mansoni	tr|G4LYP2|G4LYP2_SCHMA Mitochondrial processing peptidase beta-subunit (M16 family) OS=Schistosoma mansoni GN=Smp_009650.1 PE=3 SV=1;tr|G4LYP1|G4LYP1_SCHMA Mitochondrial processing peptidase beta-subunit (M16 family) OS=Schistosoma mansoni GN=Smp_009650.2
G4LYP9	G4LYP9	G4LYP9_SCHMA Alanine aminotransferase, putative	stripped_worms	17	2145600000	S_mansoni	tr|G4LYP9|G4LYP9_SCHMA Alanine aminotransferase, putative OS=Schistosoma mansoni GN=Smp_130540 PE=4 SV=1
G4LYQ2	G4LYQ2	G4LYQ2_SCHMA Prominin (Prom) protein, putative	stripped_worms	8	209520000	S_mansoni	tr|G4LYQ2|G4LYQ2_SCHMA Prominin (Prom) protein, putative OS=Schistosoma mansoni GN=Smp_130520.1 PE=4 SV=1
G4LYU6	G4LYU6	G4LYU6_SCHMA Serpin, putative	stripped_worms	23	7615000000	S_mansoni	tr|G4LYU6|G4LYU6_SCHMA Serpin, putative OS=Schistosoma mansoni GN=Smp_090080 PE=3 SV=1
G4LYU9	G4LYU9	G4LYU9_SCHMA Uncharacterized protein	stripped_worms	4	109730000	S_mansoni	tr|G4LYU9|G4LYU9_SCHMA Uncharacterized protein OS=Schistosoma mansoni GN=Smp_171300 PE=4 SV=1
G4LYV3	G4LYV3	G4LYV3_SCHMA Nuclear movement protein nudc, putative	stripped_worms	10	329380000	S_mansoni	tr|G4LYV3|G4LYV3_SCHMA Nuclear movement protein nudc, putative OS=Schistosoma mansoni GN=Smp_103320 PE=4 SV=1
G4LYV4	G4LYV4	G4LYV4_SCHMA Signal recognition particle 9 kD protein,putative	stripped_worms	4	87876000	S_mansoni	tr|G4LYV4|G4LYV4_SCHMA Signal recognition particle 9 kD protein,putative OS=Schistosoma mansoni GN=Smp_103310 PE=4 SV=1
G4LYW6	G4LYW6	G4LYW6_SCHMA Ng,ng-dimethylarginine dimethylaminohydrolase,putative (Fragment)	stripped_worms	6	364940000	S_mansoni	tr|G4LYW6|G4LYW6_SCHMA Ng,ng-dimethylarginine dimethylaminohydrolase,putative (Fragment) OS=Schistosoma mansoni GN=Smp_195000 PE=4 SV=1
G4LYX7;G4LYX8	G4LYX7	G4LYX7_SCHMA ATP synthase subunit d, mitochondrial	stripped_worms	6	628650000	S_mansoni	tr|G4LYX7|G4LYX7_SCHMA ATP synthase subunit d, mitochondrial OS=Schistosoma mansoni GN=Smp_019750.2 PE=3 SV=1;tr|G4LYX8|G4LYX8_SCHMA Uncharacterized protein OS=Schistosoma mansoni GN=Smp_019750.1 PE=4 SV=1
G4LYZ0	G4LYZ0	G4LYZ0_SCHMA Uncharacterized protein	stripped_worms	2	91163000	S_mansoni	tr|G4LYZ0|G4LYZ0_SCHMA Uncharacterized protein OS=Schistosoma mansoni GN=Smp_093830.1 PE=4 SV=1
G4LZ03	G4LZ03	G4LZ03_SCHMA Dihydrolipoamide acetyltransferase component of pyruvate dehydrogenase complex	stripped_worms	11	396430000	S_mansoni	tr|G4LZ03|G4LZ03_SCHMA Dihydrolipoamide acetyltransferase component of pyruvate dehydrogenase complex OS=Schistosoma mansoni GN=Smp_066410 PE=3 SV=1
G4LZ21;G4LZ20	G4LZ21	G4LZ21_SCHMA RNA and export factor binding protein, putative	stripped_worms	4	68524000	S_mansoni	tr|G4LZ21|G4LZ21_SCHMA RNA and export factor binding protein, putative OS=Schistosoma mansoni GN=Smp_005260.1 PE=4 SV=1;tr|G4LZ20|G4LZ20_SCHMA RNA and export factor binding protein, putative OS=Schistosoma mansoni GN=Smp_005260.2 PE=4 SV=1
G4LZ25	G4LZ25	G4LZ25_SCHMA Adrenodoxin, putative	stripped_worms	2	14480000	S_mansoni	tr|G4LZ25|G4LZ25_SCHMA Adrenodoxin, putative OS=Schistosoma mansoni GN=Smp_124940 PE=4 SV=1
G4LZ30	G4LZ30	G4LZ30_SCHMA Calcium-binding protein, putative	stripped_worms	13	3545300000	S_mansoni	tr|G4LZ30|G4LZ30_SCHMA Calcium-binding protein, putative OS=Schistosoma mansoni GN=Smp_005350 PE=4 SV=1
G4LZ44	G4LZ44	G4LZ44_SCHMA Rna-binding protein 12 (Sh3/ww domain anchor protein in the nucleus) (Swan), putative	stripped_worms	3	42293000	S_mansoni	tr|G4LZ44|G4LZ44_SCHMA Rna-binding protein 12 (Sh3/ww domain anchor protein in the nucleus) (Swan), putative OS=Schistosoma mansoni GN=Smp_129950.1 PE=4 SV=1
G4LZ47;G4LZ46	G4LZ47	G4LZ47_SCHMA Uncharacterized protein	stripped_worms	2	18227000	S_mansoni	tr|G4LZ47|G4LZ47_SCHMA Uncharacterized protein OS=Schistosoma mansoni GN=Smp_164450.2 PE=4 SV=1;tr|G4LZ46|G4LZ46_SCHMA Uncharacterized protein OS=Schistosoma mansoni GN=Smp_164450.1 PE=4 SV=1
G4LZ54	G4LZ54	G4LZ54_SCHMA Syntaxin-12, putative	stripped_worms	6	309850000	S_mansoni	tr|G4LZ54|G4LZ54_SCHMA Syntaxin-12, putative OS=Schistosoma mansoni GN=Smp_125640 PE=4 SV=1
G4LZ69	G4LZ69	G4LZ69_SCHMA Proteasome subunit alpha type	stripped_worms	13	2433100000	S_mansoni	tr|G4LZ69|G4LZ69_SCHMA Proteasome subunit alpha type OS=Schistosoma mansoni GN=Smp_076230 PE=3 SV=1
G4LZ70	G4LZ70	G4LZ70_SCHMA Cysteine desulfurylase, putative	stripped_worms	3	14461000	S_mansoni	tr|G4LZ70|G4LZ70_SCHMA Cysteine desulfurylase, putative OS=Schistosoma mansoni GN=Smp_075470 PE=3 SV=1
G4LZ98;G4LZ99	G4LZ98	G4LZ98_SCHMA Nitrilase-related	stripped_worms	5	86491000	S_mansoni	tr|G4LZ98|G4LZ98_SCHMA Nitrilase-related OS=Schistosoma mansoni GN=Smp_120080.1 PE=4 SV=1;tr|G4LZ99|G4LZ99_SCHMA Nitrilase-related OS=Schistosoma mansoni GN=Smp_120080.2 PE=4 SV=1
G4LZA8	G4LZA8	G4LZA8_SCHMA Uncharacterized protein	stripped_worms	2	100680000	S_mansoni	tr|G4LZA8|G4LZA8_SCHMA Uncharacterized protein OS=Schistosoma mansoni GN=Smp_121660 PE=4 SV=1
G4LZC1	G4LZC1	G4LZC1_SCHMA Isoamyl acetate-hydrolyzing esterase 1	stripped_worms	2	18974000	S_mansoni	tr|G4LZC1|G4LZC1_SCHMA Isoamyl acetate-hydrolyzing esterase 1 OS=Schistosoma mansoni GN=Smp_162380 PE=4 SV=1
G4LZC4	G4LZC4	G4LZC4_SCHMA Linker histone H1	stripped_worms	2	53481000	S_mansoni	tr|G4LZC4|G4LZC4_SCHMA Linker histone H1 OS=Schistosoma mansoni GN=Smp_162370 PE=3 SV=1
G4LZC5	G4LZC5	G4LZC5_SCHMA Uncharacterized protein	stripped_worms	2	87804000	S_mansoni	tr|G4LZC5|G4LZC5_SCHMA Uncharacterized protein OS=Schistosoma mansoni GN=Smp_074590 PE=4 SV=1
G4LZD0	G4LZD0	G4LZD0_SCHMA Citrate synthase	stripped_worms	24	15097000000	S_mansoni	tr|G4LZD0|G4LZD0_SCHMA Citrate synthase OS=Schistosoma mansoni GN=Smp_204770 PE=3 SV=1
G4LZE0;G4LZE1	G4LZE0	G4LZE0_SCHMA Rab11, putative	stripped_worms	9	640080000	S_mansoni	tr|G4LZE0|G4LZE0_SCHMA Rab11, putative OS=Schistosoma mansoni GN=Smp_173990 PE=4 SV=1
G4LZG8	G4LZG8	G4LZG8_SCHMA Regulator of chromosome condensation, putative	stripped_worms	4	32518000	S_mansoni	tr|G4LZG8|G4LZG8_SCHMA Regulator of chromosome condensation, putative OS=Schistosoma mansoni GN=Smp_076530 PE=4 SV=1
G4LZI9;G4LZJ1	G4LZI9	G4LZI9_SCHMA Uncharacterized protein	stripped_worms	18	2979100000	S_mansoni	tr|G4LZI9|G4LZI9_SCHMA Uncharacterized protein OS=Schistosoma mansoni GN=Smp_160560 PE=4 SV=1
G4LZJ0	G4LZJ0	G4LZJ0_SCHMA Dyp-type peroxidase, putative	stripped_worms	3	22979000	S_mansoni	tr|G4LZJ0|G4LZJ0_SCHMA Dyp-type peroxidase, putative OS=Schistosoma mansoni GN=Smp_172830 PE=4 SV=1
G4LZJ2	G4LZJ2	G4LZJ2_SCHMA Uncharacterized protein	stripped_worms	2	552800000	S_mansoni	tr|G4LZJ2|G4LZJ2_SCHMA Uncharacterized protein OS=Schistosoma mansoni GN=Smp_160540 PE=4 SV=1
G4LZN0;G4LZN1	G4LZN0	G4LZN0_SCHMA Serpin, putative	stripped_worms	3	80800000	S_mansoni	tr|G4LZN0|G4LZN0_SCHMA Serpin, putative OS=Schistosoma mansoni GN=Smp_155560 PE=3 SV=1;tr|G4LZN1|G4LZN1_SCHMA Serpin, putative OS=Schistosoma mansoni GN=Smp_155550 PE=3 SV=1
G4LZN2	G4LZN2	G4LZN2_SCHMA Serpin, putative	stripped_worms	5	182940000	S_mansoni	tr|G4LZN2|G4LZN2_SCHMA Serpin, putative OS=Schistosoma mansoni GN=Smp_062120 PE=3 SV=1
G4LZN6	G4LZN6	G4LZN6_SCHMA Serpin, putative	stripped_worms	3	24048000	S_mansoni	tr|G4LZN6|G4LZN6_SCHMA Serpin, putative OS=Schistosoma mansoni GN=Smp_062080 PE=3 SV=1
G4LZN7;G4LZN8	G4LZN7	G4LZN7_SCHMA Sulfide quinone reductase, putative	stripped_worms	9	287300000	S_mansoni	tr|G4LZN7|G4LZN7_SCHMA Sulfide quinone reductase, putative OS=Schistosoma mansoni GN=Smp_062070.1 PE=4 SV=1;tr|G4LZN8|G4LZN8_SCHMA Sulfide quinone reductase, putative OS=Schistosoma mansoni GN=Smp_062070.2 PE=4 SV=1
G4LZQ3	G4LZQ3	G4LZQ3_SCHMA Uncharacterized protein	stripped_worms	6	185560000	S_mansoni	tr|G4LZQ3|G4LZQ3_SCHMA Uncharacterized protein OS=Schistosoma mansoni GN=Smp_080670 PE=4 SV=1
G4LZR2	G4LZR2	G4LZR2_SCHMA Synaptotagmin, putative	stripped_worms	4	124650000	S_mansoni	tr|G4LZR2|G4LZR2_SCHMA Synaptotagmin, putative OS=Schistosoma mansoni GN=Smp_069120 PE=4 SV=1
G4LZT0	G4LZT0	G4LZT0_SCHMA Uncharacterized protein	stripped_worms	6	295820000	S_mansoni	tr|G4LZT0|G4LZT0_SCHMA Uncharacterized protein OS=Schistosoma mansoni GN=Smp_174490 PE=4 SV=1
G4LZU3	G4LZU3	G4LZU3_SCHMA Polypyrimidine tract binding protein, putative	stripped_worms	4	119940000	S_mansoni	tr|G4LZU3|G4LZU3_SCHMA Polypyrimidine tract binding protein, putative OS=Schistosoma mansoni GN=Smp_138050.2 PE=4 SV=1
G4LZW3	G4LZW3	G4LZW3_SCHMA F-spondin, putative	stripped_worms	3	18496000	S_mansoni	tr|G4LZW3|G4LZW3_SCHMA F-spondin, putative OS=Schistosoma mansoni GN=Smp_180240 PE=4 SV=1
G4LZY0	G4LZY0	G4LZY0_SCHMA Cofilin	stripped_worms	11	1154800000	S_mansoni	tr|G4LZY0|G4LZY0_SCHMA Cofilin OS=Schistosoma mansoni GN=Smp_195080 PE=3 SV=1
G4LZY3	G4LZY3	G4LZY3_SCHMA Proteasome subunit alpha type	stripped_worms	10	2407500000	S_mansoni	tr|G4LZY3|G4LZY3_SCHMA Proteasome subunit alpha type OS=Schistosoma mansoni GN=Smp_067890 PE=3 SV=1
G4LZY4	G4LZY4	G4LZY4_SCHMA Cdc37-related	stripped_worms	7	246950000	S_mansoni	tr|G4LZY4|G4LZY4_SCHMA Cdc37-related OS=Schistosoma mansoni GN=Smp_067900 PE=4 SV=1
G4LZY7	G4LZY7	G4LZY7_SCHMA 28 kDa heat-and acid-stable phosphoprotein (PDGF-associated protein) (PAP) (PDGFA-associated protein 1) (PAP1), putative	stripped_worms	2	42776000	S_mansoni	tr|G4LZY7|G4LZY7_SCHMA 28 kDa heat-and acid-stable phosphoprotein (PDGF-associated protein) (PAP) (PDGFA-associated protein 1) (PAP1), putative OS=Schistosoma mansoni GN=Smp_067930 PE=4 SV=1
G4M014	G4M014	G4M014_SCHMA Uncharacterized protein	stripped_worms	2	11427000	S_mansoni	tr|G4M014|G4M014_SCHMA Uncharacterized protein OS=Schistosoma mansoni GN=Smp_164500 PE=4 SV=1
G4M018	G4M018	G4M018_SCHMA Titin, putative	stripped_worms	284	26542000000	S_mansoni	tr|G4M018|G4M018_SCHMA Titin, putative OS=Schistosoma mansoni GN=Smp_126240 PE=4 SV=1
G4M023	G4M023	G4M023_SCHMA Leukotriene A4 hydrolase (M01 family)	stripped_worms	21	1445200000	S_mansoni	tr|G4M023|G4M023_SCHMA Leukotriene A4 hydrolase (M01 family) OS=Schistosoma mansoni GN=Smp_007550 PE=4 SV=1
G4M039	G4M039	G4M039_SCHMA Neutral alpha-glucosidase ab (Glucosidase II alpha subunit) (Alpha glucosidase 2),putative	stripped_worms	28	2124300000	S_mansoni	tr|G4M039|G4M039_SCHMA Neutral alpha-glucosidase ab (Glucosidase II alpha subunit) (Alpha glucosidase 2),putative OS=Schistosoma mansoni GN=Smp_018760 PE=3 SV=1
G4M046	G4M046	G4M046_SCHMA Subfamily S1B unassigned peptidase (S01 family)	stripped_worms	3	30590000	S_mansoni	tr|G4M046|G4M046_SCHMA Subfamily S1B unassigned peptidase (S01 family) OS=Schistosoma mansoni GN=Smp_211270 PE=4 SV=1
G4M048	G4M048	G4M048_SCHMA Subfamily S1B unassigned peptidase (S01 family)	stripped_worms	2	8713300	S_mansoni	tr|G4M048|G4M048_SCHMA Subfamily S1B unassigned peptidase (S01 family) OS=Schistosoma mansoni GN=Smp_211260 PE=4 SV=1
G4M051;G4M050	G4M051	G4M051_SCHMA 40S ribosomal protein S3a	stripped_worms	9	483880000	S_mansoni	tr|G4M051|G4M051_SCHMA 40S ribosomal protein S3a OS=Schistosoma mansoni GN=Smp_073880.1 PE=3 SV=1;tr|G4M050|G4M050_SCHMA 40S ribosomal protein S3a OS=Schistosoma mansoni GN=Smp_073880.2 PE=3 SV=1
G4M055	G4M055	G4M055_SCHMA Rac-alpha serine/threonine-protein kinase (Ec 2.7.1.37) (Rac-pk-alpha)(Akt1 kinase) (Protein kinase b) (Pkb) (C-akt) (Thymoma viral proto-oncogene)	stripped_worms	3	107550000	S_mansoni	tr|G4M055|G4M055_SCHMA Rac-alpha serine/threonine-protein kinase (Ec 2.7.1.37) (Rac-pk-alpha)(Akt1 kinase) (Protein kinase b) (Pkb) (C-akt) (Thymoma viral proto-oncogene) OS=Schistosoma mansoni GN=Smp_073930.2 PE=4 SV=1
G4M057	G4M057	G4M057_SCHMA WD-repeat protein, putative	stripped_worms	23	2225700000	S_mansoni	tr|G4M057|G4M057_SCHMA WD-repeat protein, putative OS=Schistosoma mansoni GN=Smp_073940 PE=4 SV=1
G4M062	G4M062	G4M062_SCHMA Uncharacterized protein	stripped_worms	2	11124000	S_mansoni	tr|G4M062|G4M062_SCHMA Uncharacterized protein OS=Schistosoma mansoni GN=Smp_074000 PE=4 SV=1
G4M080	G4M080	G4M080_SCHMA Serine/threonine kinase	stripped_worms	9	61352000	S_mansoni	tr|G4M080|G4M080_SCHMA Serine/threonine kinase OS=Schistosoma mansoni GN=Smp_153170 PE=4 SV=1
G4M097	G4M097	G4M097_SCHMA Frataxin homolog, mitochondrial,putative	stripped_worms	3	34791000	S_mansoni	tr|G4M097|G4M097_SCHMA Frataxin homolog, mitochondrial,putative OS=Schistosoma mansoni GN=Smp_137190 PE=4 SV=1
G4M0A6	G4M0A6	G4M0A6_SCHMA Pyruvoyl tetrahydrobiopterin synthase, putative	stripped_worms	7	97469000	S_mansoni	tr|G4M0A6|G4M0A6_SCHMA Pyruvoyl tetrahydrobiopterin synthase, putative OS=Schistosoma mansoni GN=Smp_072080 PE=4 SV=1
G4M0B9;G4M0B8	G4M0B9	G4M0B9_SCHMA Cle7, putative	stripped_worms	2	17281000	S_mansoni	tr|G4M0B9|G4M0B9_SCHMA Cle7, putative OS=Schistosoma mansoni GN=Smp_071960.1 PE=4 SV=1;tr|G4M0B8|G4M0B8_SCHMA Cle7, putative OS=Schistosoma mansoni GN=Smp_071960.2 PE=4 SV=1
G4M0D0;G4M0C9	G4M0D0	G4M0D0_SCHMA Superoxide dismutase [Cu-Zn]	stripped_worms	8	650110000	S_mansoni	tr|G4M0D0|G4M0D0_SCHMA Superoxide dismutase [Cu-Zn] OS=Schistosoma mansoni GN=Smp_176200.2 PE=3 SV=1;tr|G4M0C9|G4M0C9_SCHMA Superoxide dismutase [Cu-Zn] OS=Schistosoma mansoni GN=Smp_176200.1 PE=4 SV=1
G4M0D4	G4M0D4	G4M0D4_SCHMA Cytoplasmic dynein intermediate chain 2, (Dhic-2), putative	stripped_worms	4	65344000	S_mansoni	tr|G4M0D4|G4M0D4_SCHMA Cytoplasmic dynein intermediate chain 2, (Dhic-2), putative OS=Schistosoma mansoni GN=Smp_180470 PE=4 SV=1
G4M0E0;G4M0D9	G4M0E0	G4M0E0_SCHMA Lysine--tRNA ligase	stripped_worms	13	202950000	S_mansoni	tr|G4M0E0|G4M0E0_SCHMA Lysine--tRNA ligase OS=Schistosoma mansoni GN=Smp_104470.1 PE=3 SV=1;tr|G4M0D9|G4M0D9_SCHMA Lysine--tRNA ligase OS=Schistosoma mansoni GN=Smp_104470.2 PE=4 SV=1
G4M0F7	G4M0F7	G4M0F7_SCHMA Vacuolar ATP synthase subunit e, putative	stripped_worms	8	357120000	S_mansoni	tr|G4M0F7|G4M0F7_SCHMA Vacuolar ATP synthase subunit e, putative OS=Schistosoma mansoni GN=Smp_085520 PE=3 SV=1
G4M0I3	G4M0I3	G4M0I3_SCHMA Erythrocyte membrane protein, putative	stripped_worms	25	877230000	S_mansoni	tr|G4M0I3|G4M0I3_SCHMA Erythrocyte membrane protein, putative OS=Schistosoma mansoni GN=Smp_166030 PE=4 SV=1
G4M0K2	G4M0K2	G4M0K2_SCHMA Uncharacterized protein	stripped_worms	8	154120000	S_mansoni	tr|G4M0K2|G4M0K2_SCHMA Uncharacterized protein OS=Schistosoma mansoni GN=Smp_143410 PE=4 SV=1
G4M0K4;G4M0K5	G4M0K4	G4M0K4_SCHMA 60S ribosomal protein L10, putative	stripped_worms	7	433920000	S_mansoni	tr|G4M0K4|G4M0K4_SCHMA 60S ribosomal protein L10, putative OS=Schistosoma mansoni GN=Smp_013200.2 PE=4 SV=1;tr|G4M0K5|G4M0K5_SCHMA 60S ribosomal protein L10, putative OS=Schistosoma mansoni GN=Smp_013200.1 PE=4 SV=1
G4M0L6	G4M0L6	G4M0L6_SCHMA Uncharacterized protein	stripped_worms	3	46864000	S_mansoni	tr|G4M0L6|G4M0L6_SCHMA Uncharacterized protein OS=Schistosoma mansoni GN=Smp_129220 PE=4 SV=1
G4M0L7	G4M0L7	G4M0L7_SCHMA Tyrosine--tRNA ligase	stripped_worms	2	29683000	S_mansoni	tr|G4M0L7|G4M0L7_SCHMA Tyrosine--tRNA ligase OS=Schistosoma mansoni GN=Smp_129210 PE=3 SV=1
G4M0M5;G4M0M6;G4M0M7	G4M0M5	G4M0M5_SCHMA Adenosylhomocysteinase	stripped_worms	3	15714000	S_mansoni	tr|G4M0M5|G4M0M5_SCHMA Adenosylhomocysteinase OS=Schistosoma mansoni GN=Smp_096020.2 PE=3 SV=1;tr|G4M0M6|G4M0M6_SCHMA Adenosylhomocysteinase OS=Schistosoma mansoni GN=Smp_096020.3 PE=3 SV=1
G4M0N4	G4M0N4	G4M0N4_SCHMA Protein phosphatase inhibitor, putative	stripped_worms	3	33148000	S_mansoni	tr|G4M0N4|G4M0N4_SCHMA Protein phosphatase inhibitor, putative OS=Schistosoma mansoni GN=Smp_097560 PE=4 SV=1
G4M0N7	G4M0N7	G4M0N7_SCHMA Valine-tRNA ligase	stripped_worms	2	14222000	S_mansoni	tr|G4M0N7|G4M0N7_SCHMA Valine-tRNA ligase OS=Schistosoma mansoni GN=Smp_097590 PE=3 SV=1
G4M0T5;G4M0T4	G4M0T5	G4M0T5_SCHMA Synaptosomal associated protein, putative	stripped_worms	7	87585000	S_mansoni	tr|G4M0T5|G4M0T5_SCHMA Synaptosomal associated protein, putative OS=Schistosoma mansoni GN=Smp_043940.1 PE=4 SV=1;tr|G4M0T4|G4M0T4_SCHMA Synaptosomal associated protein, putative OS=Schistosoma mansoni GN=Smp_043940.2 PE=4 SV=1
G4M0V2	G4M0V2	G4M0V2_SCHMA Transgelin	stripped_worms	15	7511900000	S_mansoni	tr|G4M0V2|G4M0V2_SCHMA Transgelin OS=Schistosoma mansoni GN=Smp_086330.1 PE=3 SV=1
G4M0V9	G4M0V9	G4M0V9_SCHMA SH3 domain-binding glutamic acid-rich-like protein	stripped_worms	2	8240600	S_mansoni	tr|G4M0V9|G4M0V9_SCHMA SH3 domain-binding glutamic acid-rich-like protein OS=Schistosoma mansoni GN=Smp_033330 PE=3 SV=1
G4M0X2	G4M0X2	G4M0X2_SCHMA Ubiquilin 1,2, putative	stripped_worms	9	666090000	S_mansoni	tr|G4M0X2|G4M0X2_SCHMA Ubiquilin 1,2, putative OS=Schistosoma mansoni GN=Smp_010290 PE=4 SV=1
G4M0Y0	G4M0Y0	G4M0Y0_SCHMA GMP synthetase (Glutamine-hydrolysing)	stripped_worms	4	43524000	S_mansoni	tr|G4M0Y0|G4M0Y0_SCHMA GMP synthetase (Glutamine-hydrolysing) OS=Schistosoma mansoni GN=Smp_063830 PE=4 SV=1
G4M101;G4M102	G4M101	G4M101_SCHMA 4.1 G protein, putative	stripped_worms	11	432540000	S_mansoni	tr|G4M101|G4M101_SCHMA 4.1 G protein, putative OS=Schistosoma mansoni GN=Smp_095620.1 PE=4 SV=1;tr|G4M102|G4M102_SCHMA 4.1 G protein, putative OS=Schistosoma mansoni GN=Smp_095620.2 PE=4 SV=1
G4M103	G4M103	G4M103_SCHMA Vesicular integral-membrane protein vip36 (Mannose-binding lectin 2)-related	stripped_worms	2	18135000	S_mansoni	tr|G4M103|G4M103_SCHMA Vesicular integral-membrane protein vip36 (Mannose-binding lectin 2)-related OS=Schistosoma mansoni GN=Smp_174580 PE=4 SV=1
G4M131;G4M130	G4M131	G4M131_SCHMA Fatty acid binding protein	stripped_worms	14	18693000000	S_mansoni	tr|G4M131|G4M131_SCHMA Fatty acid binding protein OS=Schistosoma mansoni GN=Smp_095360.1 PE=3 SV=1;tr|G4M130|G4M130_SCHMA Fatty acid binding protein, putative OS=Schistosoma mansoni GN=Smp_095360.2 PE=3 SV=1
G4M150;G4M149;G4M148	G4M150	G4M150_SCHMA tRNA pseudouridine synthase	stripped_worms	3	59737000	S_mansoni	tr|G4M150|G4M150_SCHMA tRNA pseudouridine synthase OS=Schistosoma mansoni GN=Smp_086450.3 PE=3 SV=1;tr|G4M149|G4M149_SCHMA tRNA pseudouridine synthase OS=Schistosoma mansoni GN=Smp_086450.2 PE=3 SV=1;tr|G4M148|G4M148_SCHMA tRNA pseudouridine synthase OS=Sc
G4M164	G4M164	G4M164_SCHMA Uncharacterized protein	stripped_worms	2	10039000	S_mansoni	tr|G4M164|G4M164_SCHMA Uncharacterized protein OS=Schistosoma mansoni GN=Smp_054600 PE=4 SV=1
G4M184	G4M184	G4M184_SCHMA SLAP, putative (Fragment)	stripped_worms	2	19234000	S_mansoni	tr|G4M184|G4M184_SCHMA SLAP, putative (Fragment) OS=Schistosoma mansoni GN=Smp_070920.1 PE=4 SV=1
G4M190	G4M190	G4M190_SCHMA Ras suppressor protein 1, rsu1, putative	stripped_worms	2	14293000	S_mansoni	tr|G4M190|G4M190_SCHMA Ras suppressor protein 1, rsu1, putative OS=Schistosoma mansoni GN=Smp_114090 PE=4 SV=1
G4M193	G4M193	G4M193_SCHMA Sulfhydryl oxidase	stripped_worms	7	79250000	S_mansoni	tr|G4M193|G4M193_SCHMA Sulfhydryl oxidase OS=Schistosoma mansoni GN=Smp_098710 PE=4 SV=1
G4M196	G4M196	G4M196_SCHMA Transducin beta-like	stripped_worms	2	26500000	S_mansoni	tr|G4M196|G4M196_SCHMA Transducin beta-like OS=Schistosoma mansoni GN=Smp_098760 PE=4 SV=1
G4M1D1	G4M1D1	G4M1D1_SCHMA Zinc finger Ran-binding domain-containing protein 2	stripped_worms	5	103990000	S_mansoni	tr|G4M1D1|G4M1D1_SCHMA Zinc finger Ran-binding domain-containing protein 2 OS=Schistosoma mansoni GN=Smp_082560.1 PE=3 SV=1
G4M1D8;G4M1D9	G4M1D8	G4M1D8_SCHMA Glutathione-s-transferase omega,putative	stripped_worms	8	297300000	S_mansoni	tr|G4M1D8|G4M1D8_SCHMA Glutathione-s-transferase omega,putative OS=Schistosoma mansoni GN=Smp_152710.2 PE=4 SV=1;tr|G4M1D9|G4M1D9_SCHMA Glutathione-s-transferase omega,putative OS=Schistosoma mansoni GN=Smp_152710.1 PE=4 SV=1
G4M1E1	G4M1E1	G4M1E1_SCHMA Nitrilase-related	stripped_worms	18	924180000	S_mansoni	tr|G4M1E1|G4M1E1_SCHMA Nitrilase-related OS=Schistosoma mansoni GN=Smp_056890.1 PE=4 SV=1
G4M1F3;Q15ER7	G4M1F3	G4M1F3_SCHMA 60S ribosomal protein L14, putative	stripped_worms	6	281670000	S_mansoni	tr|G4M1F3|G4M1F3_SCHMA 60S ribosomal protein L14, putative OS=Schistosoma mansoni GN=Smp_175740.1 PE=4 SV=1;tr|Q15ER7|Q15ER7_SCHMA 60S ribosomal protein L14, putative OS=Schistosoma mansoni GN=Smp_175740.2 PE=2 SV=1
G4M1G7	G4M1G7	G4M1G7_SCHMA Growth factor receptor-bound protein, putative	stripped_worms	5	126780000	S_mansoni	tr|G4M1G7|G4M1G7_SCHMA Growth factor receptor-bound protein, putative OS=Schistosoma mansoni GN=Smp_062950 PE=4 SV=1
G4M1K0	G4M1K0	G4M1K0_SCHMA Dynamin-associated protein, putative	stripped_worms	7	30249000	S_mansoni	tr|G4M1K0|G4M1K0_SCHMA Dynamin-associated protein, putative OS=Schistosoma mansoni GN=Smp_135790 PE=4 SV=1
G4M1K6	G4M1K6	G4M1K6_SCHMA Pyridoxamine 5-phosphate oxidase	stripped_worms	8	223110000	S_mansoni	tr|G4M1K6|G4M1K6_SCHMA Pyridoxamine 5-phosphate oxidase OS=Schistosoma mansoni GN=Smp_051550.1 PE=3 SV=1
G4M1K9	G4M1K9	G4M1K9_SCHMA Acetyltransferase component of pyruvate dehydrogenase complex	stripped_worms	13	737520000	S_mansoni	tr|G4M1K9|G4M1K9_SCHMA Acetyltransferase component of pyruvate dehydrogenase complex OS=Schistosoma mansoni GN=Smp_212190 PE=3 SV=1
G4M1L1	G4M1L1	G4M1L1_SCHMA Vesicular amine transporter, putative	stripped_worms	3	26674000	S_mansoni	tr|G4M1L1|G4M1L1_SCHMA Vesicular amine transporter, putative OS=Schistosoma mansoni GN=Smp_199260 PE=3 SV=1
G4M1L7	G4M1L7	G4M1L7_SCHMA p25-alpha domain containing protein	stripped_worms	3	94298000	S_mansoni	tr|G4M1L7|G4M1L7_SCHMA p25-alpha domain containing protein OS=Schistosoma mansoni GN=Smp_194880 PE=4 SV=1
G4M1N4	G4M1N4	G4M1N4_SCHMA Chromatin-specific transcription elongation factor 140 kDa subunit (M24 family)	stripped_worms	2	20245000	S_mansoni	tr|G4M1N4|G4M1N4_SCHMA Chromatin-specific transcription elongation factor 140 kDa subunit (M24 family) OS=Schistosoma mansoni GN=Smp_212220 PE=4 SV=1
G4M1N6	G4M1N6	G4M1N6_SCHMA Tropomyosin, putative	stripped_worms	9	654610000	S_mansoni	tr|G4M1N6|G4M1N6_SCHMA Tropomyosin, putative OS=Schistosoma mansoni GN=Smp_022170 PE=4 SV=1
G4M1U7;G4M1U8	G4M1U7	G4M1U7_SCHMA Voltage-dependent anion-selective channel,putative	stripped_worms	7	542560000	S_mansoni	tr|G4M1U7|G4M1U7_SCHMA Voltage-dependent anion-selective channel,putative OS=Schistosoma mansoni GN=Smp_091240.2 PE=4 SV=1;tr|G4M1U8|G4M1U8_SCHMA Voltage-dependent anion-selective channel,putative OS=Schistosoma mansoni GN=Smp_091240.1 PE=4 SV=1
G4M1V2	G4M1V2	G4M1V2_SCHMA Uncharacterized protein	stripped_worms	4	26169000	S_mansoni	tr|G4M1V2|G4M1V2_SCHMA Uncharacterized protein OS=Schistosoma mansoni GN=Smp_199500 PE=4 SV=1
G4M212	G4M212	G4M212_SCHMA Peter pan-related	stripped_worms	2	8279100	S_mansoni	tr|G4M212|G4M212_SCHMA Peter pan-related OS=Schistosoma mansoni GN=Smp_212500 PE=4 SV=1
G4M238	G4M238	G4M238_SCHMA 6-phosphogluconate dehydrogenase,putative	stripped_worms	3	252160000	S_mansoni	tr|G4M238|G4M238_SCHMA 6-phosphogluconate dehydrogenase,putative OS=Schistosoma mansoni GN=Smp_199860 PE=4 SV=1
G4M241	G4M241	G4M241_SCHMA Uncharacterized protein	stripped_worms	4	102020000	S_mansoni	tr|G4M241|G4M241_SCHMA Uncharacterized protein OS=Schistosoma mansoni GN=Smp_205760 PE=4 SV=1
G4M276	G4M276	G4M276_SCHMA Uncharacterized protein	stripped_worms	2	34744000	S_mansoni	tr|G4M276|G4M276_SCHMA Uncharacterized protein OS=Schistosoma mansoni GN=Smp_206010 PE=4 SV=1
G4V5C2;G4V5C4;G4V5C1	G4V5C2	G4V5C2_SCHMA Cathepsin B-like peptidase (C01 family)	stripped_worms	10	5618100000	S_mansoni	tr|G4V5C2|G4V5C2_SCHMA Cathepsin B-like peptidase (C01 family) OS=Schistosoma mansoni GN=Smp_067060 PE=3 SV=1
G4V5D3	G4V5D3	G4V5D3_SCHMA Cathepsin B-like peptidase (C01 family)	stripped_worms	2	33656000	S_mansoni	tr|G4V5D3|G4V5D3_SCHMA Cathepsin B-like peptidase (C01 family) OS=Schistosoma mansoni GN=Smp_085010 PE=3 SV=1
G4V5E4	G4V5E4	G4V5E4_SCHMA Uncharacterized protein	stripped_worms	40	1837600000	S_mansoni	tr|G4V5E4|G4V5E4_SCHMA Uncharacterized protein OS=Schistosoma mansoni GN=Smp_181050 PE=4 SV=1
G4V5G1	G4V5G1	G4V5G1_SCHMA Putative mitochondrial import inner membrane translocase subunit tim10	stripped_worms	2	15763000	S_mansoni	tr|G4V5G1|G4V5G1_SCHMA Putative mitochondrial import inner membrane translocase subunit tim10 OS=Schistosoma mansoni GN=Smp_016130 PE=3 SV=1
G4V5G7	G4V5G7	G4V5G7_SCHMA Glycogenin-related	stripped_worms	12	12502000000	S_mansoni	tr|G4V5G7|G4V5G7_SCHMA Glycogenin-related OS=Schistosoma mansoni GN=Smp_008490 PE=4 SV=1
G4V5I2;G4V5I1;G4V5I3;G4V5I4	G4V5I2	G4V5I2_SCHMA Glyceraldehyde-3-phosphate dehydrogenase	stripped_worms	28	35510000000	S_mansoni	tr|G4V5I2|G4V5I2_SCHMA Glyceraldehyde-3-phosphate dehydrogenase OS=Schistosoma mansoni GN=Smp_056970.1 PE=3 SV=1;tr|G4V5I1|G4V5I1_SCHMA Glyceraldehyde-3-phosphate dehydrogenase OS=Schistosoma mansoni GN=Smp_056970.3 PE=3 SV=1;tr|G4V5I3|G4V5I3_SCHMA Glycera
G4V5J1	G4V5J1	G4V5J1_SCHMA Uncharacterized protein	stripped_worms	4	34759000	S_mansoni	tr|G4V5J1|G4V5J1_SCHMA Uncharacterized protein OS=Schistosoma mansoni GN=Smp_057060 PE=4 SV=1
G4V5M1	G4V5M1	G4V5M1_SCHMA Putative 60s ribosomal protein L35	stripped_worms	4	179330000	S_mansoni	tr|G4V5M1|G4V5M1_SCHMA Putative 60s ribosomal protein L35 OS=Schistosoma mansoni GN=Smp_004940 PE=3 SV=1
G4V5M2	G4V5M2	G4V5M2_SCHMA Uncharacterized protein	stripped_worms	5	214990000	S_mansoni	tr|G4V5M2|G4V5M2_SCHMA Uncharacterized protein OS=Schistosoma mansoni GN=Smp_005060.1 PE=4 SV=1
G4V5M5;G4V5M6;G4V5M7	G4V5M5	G4V5M5_SCHMA Putative nucleolar protein nol1/nop2	stripped_worms	3	14749000	S_mansoni	tr|G4V5M5|G4V5M5_SCHMA Putative nucleolar protein nol1/nop2 OS=Schistosoma mansoni GN=Smp_005080.2 PE=3 SV=1;tr|G4V5M6|G4V5M6_SCHMA Putative nucleolar protein nol1/nop2 OS=Schistosoma mansoni GN=Smp_005080.3 PE=3 SV=1;tr|G4V5M7|G4V5M7_SCHMA Putative nucleo
G4V5N3	G4V5N3	G4V5N3_SCHMA Putative neuronal calcium sensor	stripped_worms	8	122860000	S_mansoni	tr|G4V5N3|G4V5N3_SCHMA Putative neuronal calcium sensor OS=Schistosoma mansoni GN=Smp_151600 PE=4 SV=1
G4V5N5	G4V5N5	G4V5N5_SCHMA Putative centrosomal protein of 135 kDa (Cep135 protein) (Centrosomal protein 4)	stripped_worms	6	143300000	S_mansoni	tr|G4V5N5|G4V5N5_SCHMA Putative centrosomal protein of 135 kDa (Cep135 protein) (Centrosomal protein 4) OS=Schistosoma mansoni GN=Smp_151590 PE=4 SV=1
G4V5P9	G4V5P9	G4V5P9_SCHMA Uncharacterized protein (Fragment)	stripped_worms	3	38435000	S_mansoni	tr|G4V5P9|G4V5P9_SCHMA Uncharacterized protein (Fragment) OS=Schistosoma mansoni GN=Smp_092460 PE=4 SV=1
G4V5Q2	G4V5Q2	G4V5Q2_SCHMA Uncharacterized protein	stripped_worms	4	165850000	S_mansoni	tr|G4V5Q2|G4V5Q2_SCHMA Uncharacterized protein OS=Schistosoma mansoni GN=Smp_092500 PE=4 SV=1
G4V5Q4	G4V5Q4	G4V5Q4_SCHMA Eukaryotic translation initiation factor 3 subunit A	stripped_worms	6	91855000	S_mansoni	tr|G4V5Q4|G4V5Q4_SCHMA Eukaryotic translation initiation factor 3 subunit A OS=Schistosoma mansoni GN=Smp_001170 PE=3 SV=1
G4V5Q9	G4V5Q9	G4V5Q9_SCHMA Uncharacterized protein	stripped_worms	3	16490000	S_mansoni	tr|G4V5Q9|G4V5Q9_SCHMA Uncharacterized protein OS=Schistosoma mansoni GN=Smp_001100 PE=4 SV=1
G4V5S1	G4V5S1	G4V5S1_SCHMA Uncharacterized protein Smp_200240	stripped_worms	2	21711000	S_mansoni	tr|G4V5S1|G4V5S1_SCHMA Uncharacterized protein Smp_200240 OS=Schistosoma mansoni GN=Smp_200240 PE=4 SV=1
G4V5U5	G4V5U5	G4V5U5_SCHMA Putative macroglobulin/complement	stripped_worms	41	3325000000	S_mansoni	tr|G4V5U5|G4V5U5_SCHMA Putative macroglobulin/complement OS=Schistosoma mansoni GN=Smp_089670 PE=4 SV=1
G4V5U8	G4V5U8	G4V5U8_SCHMA Integrin beta	stripped_worms	10	165340000	S_mansoni	tr|G4V5U8|G4V5U8_SCHMA Integrin beta OS=Schistosoma mansoni GN=Smp_089700 PE=3 SV=1
G4V5V3	G4V5V3	G4V5V3_SCHMA 60S ribosomal protein L13	stripped_worms	5	311510000	S_mansoni	tr|G4V5V3|G4V5V3_SCHMA 60S ribosomal protein L13 OS=Schistosoma mansoni GN=Smp_022640 PE=3 SV=1
G4V5V7	G4V5V7	G4V5V7_SCHMA Putative tubulin-specific chaperone B (Tubulin folding cofactor B)	stripped_worms	8	157960000	S_mansoni	tr|G4V5V7|G4V5V7_SCHMA Putative tubulin-specific chaperone B (Tubulin folding cofactor B) OS=Schistosoma mansoni GN=Smp_055400 PE=4 SV=1
G4V5Y0	G4V5Y0	G4V5Y0_SCHMA Isocitrate dehydrogenase [NAD] subunit, mitochondrial	stripped_worms	4	66940000	S_mansoni	tr|G4V5Y0|G4V5Y0_SCHMA Isocitrate dehydrogenase [NAD] subunit, mitochondrial OS=Schistosoma mansoni GN=Smp_056200 PE=3 SV=1
G4V604	G4V604	G4V604_SCHMA Histone deacetylase	stripped_worms	5	65953000	S_mansoni	tr|G4V604|G4V604_SCHMA Histone deacetylase OS=Schistosoma mansoni GN=Smp_005210 PE=3 SV=1
G4V611;G4V609;G4V610	G4V611	G4V611_SCHMA EF hand containing protein	stripped_worms	17	1479100000	S_mansoni	tr|G4V611|G4V611_SCHMA EF hand containing protein OS=Schistosoma mansoni GN=Smp_005230.2 PE=4 SV=1;tr|G4V609|G4V609_SCHMA Putative ef hand containing protein OS=Schistosoma mansoni GN=Smp_005230.1 PE=4 SV=1;tr|G4V610|G4V610_SCHMA EF hand containing protein
G4V612	G4V612	G4V612_SCHMA Stoned-related	stripped_worms	3	42473000	S_mansoni	tr|G4V612|G4V612_SCHMA Stoned-related OS=Schistosoma mansoni GN=Smp_124910 PE=4 SV=1
G4V630;G4V629	G4V630	G4V630_SCHMA Bicaudal D-like protein	stripped_worms	7	99894000	S_mansoni	tr|G4V630|G4V630_SCHMA Bicaudal D-like protein OS=Schistosoma mansoni GN=Smp_028070.2 PE=4 SV=1;tr|G4V629|G4V629_SCHMA Bicaudal D-like protein OS=Schistosoma mansoni GN=Smp_028070.1 PE=4 SV=1
G4V653	G4V653	G4V653_SCHMA Putative talin 2	stripped_worms	17	220410000	S_mansoni	tr|G4V653|G4V653_SCHMA Putative talin 2 OS=Schistosoma mansoni GN=Smp_142630 PE=4 SV=1
G4V654	G4V654	G4V654_SCHMA Putative talin	stripped_worms	4	17202000	S_mansoni	tr|G4V654|G4V654_SCHMA Putative talin OS=Schistosoma mansoni GN=Smp_037860 PE=4 SV=1
G4V655	G4V655	G4V655_SCHMA NAD(P)H-hydrate epimerase	stripped_worms	2	47369000	S_mansoni	tr|G4V655|G4V655_SCHMA NAD(P)H-hydrate epimerase OS=Schistosoma mansoni GN=Smp_142640 PE=3 SV=1
G4V664;G4V663	G4V664	G4V664_SCHMA Similar to TatD DNAse domain containing 1	stripped_worms	5	81892000	S_mansoni	tr|G4V664|G4V664_SCHMA Similar to TatD DNAse domain containing 1 OS=Schistosoma mansoni GN=Smp_000810.1 PE=4 SV=1;tr|G4V663|G4V663_SCHMA Tatd DNAse-related OS=Schistosoma mansoni GN=Smp_000810.2 PE=4 SV=1
G4V667	G4V667	G4V667_SCHMA Uncharacterized protein	stripped_worms	3	16464000	S_mansoni	tr|G4V667|G4V667_SCHMA Uncharacterized protein OS=Schistosoma mansoni GN=Smp_000780 PE=4 SV=1
G4V669	G4V669	G4V669_SCHMA Family M13 non-peptidase homologue (M13 family)	stripped_worms	9	138480000	S_mansoni	tr|G4V669|G4V669_SCHMA Family M13 non-peptidase homologue (M13 family) OS=Schistosoma mansoni GN=Smp_000755 PE=4 SV=1
G4V686	G4V686	G4V686_SCHMA Putative propionyl-CoA carboxylase beta chain,mitochondrial	stripped_worms	5	53135000	S_mansoni	tr|G4V686|G4V686_SCHMA Putative propionyl-CoA carboxylase beta chain,mitochondrial OS=Schistosoma mansoni GN=Smp_163230 PE=4 SV=1
G4V688	G4V688	G4V688_SCHMA Putative WD-repeat protein	stripped_worms	12	670110000	S_mansoni	tr|G4V688|G4V688_SCHMA Putative WD-repeat protein OS=Schistosoma mansoni GN=Smp_163210 PE=4 SV=1
G4V698	G4V698	G4V698_SCHMA Putative malate dehydrogenase	stripped_worms	11	246630000	S_mansoni	tr|G4V698|G4V698_SCHMA Putative malate dehydrogenase OS=Schistosoma mansoni GN=Smp_129610 PE=4 SV=1
G4V6A7	G4V6A7	G4V6A7_SCHMA Uncharacterized protein (Fragment)	stripped_worms	3	8782400	S_mansoni	tr|G4V6A7|G4V6A7_SCHMA Uncharacterized protein (Fragment) OS=Schistosoma mansoni GN=Smp_129570 PE=4 SV=1
G4V6B1	G4V6B1	G4V6B1_SCHMA Putative mitochondrial 2-oxoglutarate/malate carrier protein	stripped_worms	2	8993900	S_mansoni	tr|G4V6B1|G4V6B1_SCHMA Putative mitochondrial 2-oxoglutarate/malate carrier protein OS=Schistosoma mansoni GN=Smp_004080 PE=3 SV=1
G4V6B6	G4V6B6	G4V6B6_SCHMA Putative chromosome transmission fidelity factor	stripped_worms	5	84358000	S_mansoni	tr|G4V6B6|G4V6B6_SCHMA Putative chromosome transmission fidelity factor OS=Schistosoma mansoni GN=Smp_004020 PE=4 SV=1
G4V6C2	G4V6C2	G4V6C2_SCHMA Putative elongation factor-1 beta,delta	stripped_worms	3	170700000	S_mansoni	tr|G4V6C2|G4V6C2_SCHMA Putative elongation factor-1 beta,delta OS=Schistosoma mansoni GN=Smp_003970 PE=4 SV=1
G4V6D5	G4V6D5	G4V6D5_SCHMA Succinate dehydrogenase [ubiquinone] cytochrome b small subunit	stripped_worms	2	60131000	S_mansoni	tr|G4V6D5|G4V6D5_SCHMA Succinate dehydrogenase [ubiquinone] cytochrome b small subunit OS=Schistosoma mansoni GN=Smp_037910 PE=3 SV=1
G4V6D6	G4V6D6	G4V6D6_SCHMA Uncharacterized protein	stripped_worms	5	182440000	S_mansoni	tr|G4V6D6|G4V6D6_SCHMA Uncharacterized protein OS=Schistosoma mansoni GN=Smp_084620 PE=4 SV=1
G4V6E2;G4V6E1;G4V6E3	G4V6E2	G4V6E2_SCHMA Splicing factor 3b, subunit 1-related	stripped_worms	10	134240000	S_mansoni	tr|G4V6E2|G4V6E2_SCHMA Splicing factor 3b, subunit 1-related OS=Schistosoma mansoni GN=Smp_141630.2 PE=4 SV=1;tr|G4V6E1|G4V6E1_SCHMA Splicing factor 3b, subunit 1-related OS=Schistosoma mansoni GN=Smp_141630.1 PE=4 SV=1
G4V6F1	G4V6F1	G4V6F1_SCHMA Uncharacterized protein	stripped_worms	4	36518000	S_mansoni	tr|G4V6F1|G4V6F1_SCHMA Uncharacterized protein OS=Schistosoma mansoni GN=Smp_141680 PE=4 SV=1
G4V6G8	G4V6G8	G4V6G8_SCHMA Putative kunitz-type protease inhibitor	stripped_worms	7	60401000	S_mansoni	tr|G4V6G8|G4V6G8_SCHMA Putative kunitz-type protease inhibitor OS=Schistosoma mansoni GN=Smp_180810 PE=4 SV=1
G4V6G9	G4V6G9	G4V6G9_SCHMA Putative titin	stripped_worms	23	3670000000	S_mansoni	tr|G4V6G9|G4V6G9_SCHMA Putative titin OS=Schistosoma mansoni GN=Smp_105020 PE=4 SV=1
G4V6H2	G4V6H2	G4V6H2_SCHMA Putative nocturnin	stripped_worms	2	28732000	S_mansoni	tr|G4V6H2|G4V6H2_SCHMA Putative nocturnin OS=Schistosoma mansoni GN=Smp_105040 PE=4 SV=1
G4V6J3	G4V6J3	G4V6J3_SCHMA Coatomer subunit gamma	stripped_worms	2	12085000	S_mansoni	tr|G4V6J3|G4V6J3_SCHMA Coatomer subunit gamma OS=Schistosoma mansoni GN=Smp_092770 PE=3 SV=1
G4V6J4	G4V6J4	G4V6J4_SCHMA ATPase ASNA1 homolog	stripped_worms	3	64777000	S_mansoni	tr|G4V6J4|G4V6J4_SCHMA ATPase ASNA1 homolog OS=Schistosoma mansoni GN=Smp_210810 PE=3 SV=1
G4V6K8	G4V6K8	G4V6K8_SCHMA Putative histone h1/h5	stripped_worms	4	1226000000	S_mansoni	tr|G4V6K8|G4V6K8_SCHMA Putative histone h1/h5 OS=Schistosoma mansoni GN=Smp_003770 PE=3 SV=1
G4V6L7	G4V6L7	G4V6L7_SCHMA Putative dead box ATP-dependent RNA helicase	stripped_worms	4	83350000	S_mansoni	tr|G4V6L7|G4V6L7_SCHMA Putative dead box ATP-dependent RNA helicase OS=Schistosoma mansoni GN=Smp_003660 PE=4 SV=1
G4V6M3;G4V6M2	G4V6M3	G4V6M3_SCHMA Uncharacterized protein	stripped_worms	3	34525000	S_mansoni	tr|G4V6M3|G4V6M3_SCHMA Uncharacterized protein OS=Schistosoma mansoni GN=Smp_003610.2 PE=4 SV=1;tr|G4V6M2|G4V6M2_SCHMA Uncharacterized protein OS=Schistosoma mansoni GN=Smp_003610.1 PE=4 SV=1
G4V6N3;G4V6N2;G4V6N1	G4V6N3	G4V6N3_SCHMA Venom allergen-like (VAL) 6 protein	stripped_worms	12	1044900000	S_mansoni	tr|G4V6N3|G4V6N3_SCHMA Venom allergen-like (VAL) 6 protein OS=Schistosoma mansoni GN=Smp_124050.4 PE=4 SV=1;tr|G4V6N2|G4V6N2_SCHMA Venom allergen-like (VAL) 6 protein OS=Schistosoma mansoni GN=Smp_124050.2 PE=4 SV=1;tr|G4V6N1|G4V6N1_SCHMA Venom allergen-li
G4V6P2;C4QC98;G4V6P3	G4V6P2	G4V6P2_SCHMA Putative threonyl-tRNA synthetase	stripped_worms	11	634770000	S_mansoni	tr|G4V6P2|G4V6P2_SCHMA Putative threonyl-tRNA synthetase OS=Schistosoma mansoni GN=Smp_123990 PE=4 SV=1
G4V6P4	G4V6P4	G4V6P4_SCHMA Putative 60s ribosomal protein L23a	stripped_worms	7	1359000000	S_mansoni	tr|G4V6P4|G4V6P4_SCHMA Putative 60s ribosomal protein L23a OS=Schistosoma mansoni GN=Smp_003410 PE=3 SV=1
G4V6P7	G4V6P7	G4V6P7_SCHMA Uncharacterized protein	stripped_worms	4	51290000	S_mansoni	tr|G4V6P7|G4V6P7_SCHMA Uncharacterized protein OS=Schistosoma mansoni GN=Smp_068070 PE=4 SV=1
G4V6P9	G4V6P9	G4V6P9_SCHMA Putative zinc phosphodiesterase	stripped_worms	3	24076000	S_mansoni	tr|G4V6P9|G4V6P9_SCHMA Putative zinc phosphodiesterase OS=Schistosoma mansoni GN=Smp_068090 PE=3 SV=1
G4V6S8	G4V6S8	G4V6S8_SCHMA Uncharacterized protein	stripped_worms	3	24081000	S_mansoni	tr|G4V6S8|G4V6S8_SCHMA Uncharacterized protein OS=Schistosoma mansoni GN=Smp_196840 PE=4 SV=1
G4V6T2	G4V6T2	G4V6T2_SCHMA Putative cystathionine beta-lyase	stripped_worms	4	55205000	S_mansoni	tr|G4V6T2|G4V6T2_SCHMA Putative cystathionine beta-lyase OS=Schistosoma mansoni GN=Smp_083650 PE=3 SV=1
G4V6T7;G4V6T8	G4V6T7	G4V6T7_SCHMA Uncharacterized protein	stripped_worms	5	207550000	S_mansoni	tr|G4V6T7|G4V6T7_SCHMA Uncharacterized protein OS=Schistosoma mansoni GN=Smp_083730.1 PE=4 SV=1;tr|G4V6T8|G4V6T8_SCHMA Uncharacterized protein OS=Schistosoma mansoni GN=Smp_083730.2 PE=4 SV=1
G4V6T9	G4V6T9	G4V6T9_SCHMA Putative centrin	stripped_worms	2	16947000	S_mansoni	tr|G4V6T9|G4V6T9_SCHMA Putative centrin OS=Schistosoma mansoni GN=Smp_083740 PE=4 SV=1
G4V6X1	G4V6X1	G4V6X1_SCHMA Sh3 domain grb2-like protein B1 (Endophilin B1)	stripped_worms	18	2381400000	S_mansoni	tr|G4V6X1|G4V6X1_SCHMA Sh3 domain grb2-like protein B1 (Endophilin B1) OS=Schistosoma mansoni GN=Smp_003230 PE=4 SV=1
G4V6Y4;G4V6Y3	G4V6Y4	G4V6Y4_SCHMA Nadrin-like protein	stripped_worms	5	418730000	S_mansoni	tr|G4V6Y4|G4V6Y4_SCHMA Nadrin-like protein OS=Schistosoma mansoni GN=Smp_003110.2 PE=4 SV=1;tr|G4V6Y3|G4V6Y3_SCHMA Nadrin-like protein OS=Schistosoma mansoni GN=Smp_003110.1 PE=4 SV=1
G4V6Y5	G4V6Y5	G4V6Y5_SCHMA Kettin/titin-related protein	stripped_worms	10	975150000	S_mansoni	tr|G4V6Y5|G4V6Y5_SCHMA Kettin/titin-related protein OS=Schistosoma mansoni GN=Smp_197080 PE=4 SV=1
G4V6Z2	G4V6Z2	G4V6Z2_SCHMA Putative gaba(A) receptor-associated protein	stripped_worms	2	36677000	S_mansoni	tr|G4V6Z2|G4V6Z2_SCHMA Putative gaba(A) receptor-associated protein OS=Schistosoma mansoni GN=Smp_073790 PE=3 SV=1
G4V6Z7	G4V6Z7	G4V6Z7_SCHMA Actin-related protein 2/3 complex subunit 5	stripped_worms	5	207880000	S_mansoni	tr|G4V6Z7|G4V6Z7_SCHMA Actin-related protein 2/3 complex subunit 5 OS=Schistosoma mansoni GN=Smp_073720.1 PE=3 SV=1
G4V705	G4V705	G4V705_SCHMA Putative methionyl-tRNA synthetase	stripped_worms	11	832060000	S_mansoni	tr|G4V705|G4V705_SCHMA Putative methionyl-tRNA synthetase OS=Schistosoma mansoni GN=Smp_073620 PE=4 SV=1
G4V708	G4V708	G4V708_SCHMA Putative platelet-activating factor acetylhydrolase ib	stripped_worms	6	298240000	S_mansoni	tr|G4V708|G4V708_SCHMA Putative platelet-activating factor acetylhydrolase ib OS=Schistosoma mansoni GN=Smp_073600 PE=4 SV=1
G4V709	G4V709	G4V709_SCHMA GTP-binding protein-like protein	stripped_worms	3	85873000	S_mansoni	tr|G4V709|G4V709_SCHMA GTP-binding protein-like protein OS=Schistosoma mansoni GN=Smp_073590 PE=3 SV=1
G4V713	G4V713	G4V713_SCHMA Putative eukaryotictranslation initiation factor 3 subunit	stripped_worms	7	426600000	S_mansoni	tr|G4V713|G4V713_SCHMA Putative eukaryotictranslation initiation factor 3 subunit OS=Schistosoma mansoni GN=Smp_006000 PE=4 SV=1
G4V714	G4V714	G4V714_SCHMA Putative eukaryotictranslation initiation factor 3 subunit	stripped_worms	2	45318000	S_mansoni	tr|G4V714|G4V714_SCHMA Putative eukaryotictranslation initiation factor 3 subunit OS=Schistosoma mansoni GN=Smp_101200 PE=4 SV=1
G4V719	G4V719	G4V719_SCHMA Putative bcl2-associated athanogene	stripped_worms	5	116410000	S_mansoni	tr|G4V719|G4V719_SCHMA Putative bcl2-associated athanogene OS=Schistosoma mansoni GN=Smp_005900 PE=4 SV=1
G4V721	G4V721	G4V721_SCHMA Putative phosphoenolpyruvate carboxykinase	stripped_worms	32	2895400000	S_mansoni	tr|G4V721|G4V721_SCHMA Putative phosphoenolpyruvate carboxykinase OS=Schistosoma mansoni GN=Smp_005880 PE=3 SV=1
G4V725;G4V723;G4V724	G4V725	G4V725_SCHMA Uncharacterized protein	stripped_worms	15	1263700000	S_mansoni	tr|G4V725|G4V725_SCHMA Uncharacterized protein OS=Schistosoma mansoni GN=Smp_005860.1 PE=4 SV=1;tr|G4V723|G4V723_SCHMA Uncharacterized protein OS=Schistosoma mansoni GN=Smp_005860.2 PE=4 SV=1;tr|G4V724|G4V724_SCHMA Uncharacterized protein OS=Schistosoma ma
G4V740	G4V740	G4V740_SCHMA Putative aquaporin-3	stripped_worms	5	374460000	S_mansoni	tr|G4V740|G4V740_SCHMA Putative aquaporin-3 OS=Schistosoma mansoni GN=Smp_005720 PE=3 SV=1
G4V750;G4V751;G4V752	G4V750	G4V750_SCHMA Putative granulin	stripped_worms	4	42331000	S_mansoni	tr|G4V750|G4V750_SCHMA Putative granulin OS=Schistosoma mansoni GN=Smp_170550.2 PE=4 SV=1;tr|G4V751|G4V751_SCHMA Putative granulin OS=Schistosoma mansoni GN=Smp_170550.3 PE=4 SV=1;tr|G4V752|G4V752_SCHMA Putative granulin OS=Schistosoma mansoni GN=Smp_17055
G4V768	G4V768	G4V768_SCHMA Putative wd-repeat protein	stripped_worms	4	45681000	S_mansoni	tr|G4V768|G4V768_SCHMA Putative wd-repeat protein OS=Schistosoma mansoni GN=Smp_167150 PE=4 SV=1
G4V775;G4V776	G4V775	G4V775_SCHMA Adducin related protein	stripped_worms	8	174670000	S_mansoni	tr|G4V775|G4V775_SCHMA Adducin related protein OS=Schistosoma mansoni GN=Smp_083040.1 PE=4 SV=1;tr|G4V776|G4V776_SCHMA Adducin related protein OS=Schistosoma mansoni GN=Smp_083040.2 PE=4 SV=1
G4V779;G4V780	G4V779	G4V779_SCHMA Elongation factor Tu	stripped_worms	6	82068000	S_mansoni	tr|G4V779|G4V779_SCHMA Elongation factor Tu OS=Schistosoma mansoni GN=Smp_073500.1 PE=3 SV=1;tr|G4V780|G4V780_SCHMA Elongation factor Tu OS=Schistosoma mansoni GN=Smp_073500.2 PE=3 SV=1
G4V785	G4V785	G4V785_SCHMA Putative prefoldin subunit	stripped_worms	3	35258000	S_mansoni	tr|G4V785|G4V785_SCHMA Putative prefoldin subunit OS=Schistosoma mansoni GN=Smp_073540 PE=4 SV=1
G4V788;G4V789	G4V788	G4V788_SCHMA G beta-like protein gbl	stripped_worms	2	19937000	S_mansoni	tr|G4V788|G4V788_SCHMA G beta-like protein gbl OS=Schistosoma mansoni GN=Smp_073560.2 PE=4 SV=1;tr|G4V789|G4V789_SCHMA G beta-like protein gbl OS=Schistosoma mansoni GN=Smp_073560.1 PE=4 SV=1
G4V793;G4V792	G4V793	G4V793_SCHMA GTP-binding nuclear protein	stripped_worms	6	195820000	S_mansoni	tr|G4V793|G4V793_SCHMA GTP-binding nuclear protein OS=Schistosoma mansoni GN=Smp_079430.2 PE=3 SV=1;tr|G4V792|G4V792_SCHMA Putative ran OS=Schistosoma mansoni GN=Smp_079430.1 PE=4 SV=1
G4V7B3;G4V7B4	G4V7B3	G4V7B3_SCHMA Putative rna binding motif protein 4,lark	stripped_worms	12	1621500000	S_mansoni	tr|G4V7B3|G4V7B3_SCHMA Putative rna binding motif protein 4,lark OS=Schistosoma mansoni GN=Smp_079290.3 PE=4 SV=1;tr|G4V7B4|G4V7B4_SCHMA Putative rna binding motif protein 4,lark OS=Schistosoma mansoni GN=Smp_079290.1 PE=4 SV=1
G4V7B6	G4V7B6	G4V7B6_SCHMA Crp-related	stripped_worms	7	4020500000	S_mansoni	tr|G4V7B6|G4V7B6_SCHMA Crp-related OS=Schistosoma mansoni GN=Smp_079270 PE=4 SV=1
G4V7C7	G4V7C7	G4V7C7_SCHMA Uncharacterized protein	stripped_worms	2	543630000	S_mansoni	tr|G4V7C7|G4V7C7_SCHMA Uncharacterized protein OS=Schistosoma mansoni GN=Smp_194860 PE=4 SV=1
G4V7D1	G4V7D1	G4V7D1_SCHMA Cathepsin B (C01 family)	stripped_worms	4	56051000	S_mansoni	tr|G4V7D1|G4V7D1_SCHMA Cathepsin B (C01 family) OS=Schistosoma mansoni GN=Smp_085180 PE=3 SV=1
G4V7D8;G4V7D7	G4V7D8	G4V7D8_SCHMA Uncharacterized protein	stripped_worms	3	59528000	S_mansoni	tr|G4V7D8|G4V7D8_SCHMA Uncharacterized protein OS=Schistosoma mansoni GN=Smp_083080.1 PE=4 SV=1;tr|G4V7D7|G4V7D7_SCHMA Uncharacterized protein OS=Schistosoma mansoni GN=Smp_083080.2 PE=4 SV=1
G4V7G3	G4V7G3	G4V7G3_SCHMA Proteasome assembly chaperone 2	stripped_worms	3	32866000	S_mansoni	tr|G4V7G3|G4V7G3_SCHMA Proteasome assembly chaperone 2 OS=Schistosoma mansoni GN=Smp_126670 PE=3 SV=1
G4V7H0	G4V7H0	G4V7H0_SCHMA Putative pap-inositol-1,4-phosphatase	stripped_worms	7	74939000	S_mansoni	tr|G4V7H0|G4V7H0_SCHMA Putative pap-inositol-1,4-phosphatase OS=Schistosoma mansoni GN=Smp_008320 PE=4 SV=1
G4V7H8	G4V7H8	G4V7H8_SCHMA Putative rab-18	stripped_worms	2	22991000	S_mansoni	tr|G4V7H8|G4V7H8_SCHMA Putative rab-18 OS=Schistosoma mansoni GN=Smp_008230 PE=4 SV=1
G4V7J0	G4V7J0	G4V7J0_SCHMA Uncharacterized protein	stripped_worms	31	4326200000	S_mansoni	tr|G4V7J0|G4V7J0_SCHMA Uncharacterized protein OS=Schistosoma mansoni GN=Smp_126540 PE=4 SV=1
G4V7J3	G4V7J3	G4V7J3_SCHMA Putative ubiquitin fusion degradaton protein	stripped_worms	2	17398000	S_mansoni	tr|G4V7J3|G4V7J3_SCHMA Putative ubiquitin fusion degradaton protein OS=Schistosoma mansoni GN=Smp_196510 PE=4 SV=1
G4V7P2;G4V7P3	G4V7P2	G4V7P2_SCHMA Uncharacterized protein	stripped_worms	9	955560000	S_mansoni	tr|G4V7P2|G4V7P2_SCHMA Uncharacterized protein OS=Schistosoma mansoni GN=Smp_035560.2 PE=4 SV=1;tr|G4V7P3|G4V7P3_SCHMA Uncharacterized protein OS=Schistosoma mansoni GN=Smp_035560.1 PE=4 SV=1
G4V7P4	G4V7P4	G4V7P4_SCHMA Serine/threonine-protein phosphatase	stripped_worms	10	194320000	S_mansoni	tr|G4V7P4|G4V7P4_SCHMA Serine/threonine-protein phosphatase OS=Schistosoma mansoni GN=Smp_035580 PE=3 SV=1
G4V7P9	G4V7P9	G4V7P9_SCHMA Uncharacterized protein	stripped_worms	4	96038000	S_mansoni	tr|G4V7P9|G4V7P9_SCHMA Uncharacterized protein OS=Schistosoma mansoni GN=Smp_141330 PE=4 SV=1
G4V7Q4	G4V7Q4	G4V7Q4_SCHMA Pyruvate carboxylase	stripped_worms	20	462230000	S_mansoni	tr|G4V7Q4|G4V7Q4_SCHMA Pyruvate carboxylase OS=Schistosoma mansoni GN=Smp_141360 PE=4 SV=1
G4V7Q9	G4V7Q9	G4V7Q9_SCHMA Putative adenosine deaminase	stripped_worms	8	166050000	S_mansoni	tr|G4V7Q9|G4V7Q9_SCHMA Putative adenosine deaminase OS=Schistosoma mansoni GN=Smp_035700 PE=4 SV=1
G4V7R0	G4V7R0	G4V7R0_SCHMA Innexin	stripped_worms	6	48647000	S_mansoni	tr|G4V7R0|G4V7R0_SCHMA Innexin OS=Schistosoma mansoni GN=inx PE=3 SV=1
G4V7R2;G4V7R4;G4V7R1;G4V7R3	G4V7R2	G4V7R2_SCHMA Innexin	stripped_worms	13	439420000	S_mansoni	tr|G4V7R2|G4V7R2_SCHMA Innexin OS=Schistosoma mansoni GN=inx PE=3 SV=1;tr|G4V7R4|G4V7R4_SCHMA Innexin OS=Schistosoma mansoni GN=inx PE=3 SV=1;tr|G4V7R1|G4V7R1_SCHMA Innexin OS=Schistosoma mansoni GN=inx PE=3 SV=1;tr|G4V7R3|G4V7R3_SCHMA Innexin OS=Schistoso
G4V7R9	G4V7R9	G4V7R9_SCHMA Dolichyl-diphosphooligosaccharide--protein glycosyltransferase 48 kDa subunit	stripped_worms	3	39947000	S_mansoni	tr|G4V7R9|G4V7R9_SCHMA Dolichyl-diphosphooligosaccharide--protein glycosyltransferase 48 kDa subunit OS=Schistosoma mansoni GN=Smp_035470 PE=3 SV=1
G4V7S6	G4V7S6	G4V7S6_SCHMA Putative septin	stripped_worms	4	52107000	S_mansoni	tr|G4V7S6|G4V7S6_SCHMA Putative septin OS=Schistosoma mansoni GN=Smp_041060 PE=3 SV=1
G4V7S7	G4V7S7	G4V7S7_SCHMA Putative nucleobindin	stripped_worms	6	69609000	S_mansoni	tr|G4V7S7|G4V7S7_SCHMA Putative nucleobindin OS=Schistosoma mansoni GN=Smp_144560 PE=4 SV=1
G4V7S8	G4V7S8	G4V7S8_SCHMA Serine hydroxymethyltransferase	stripped_worms	8	151090000	S_mansoni	tr|G4V7S8|G4V7S8_SCHMA Serine hydroxymethyltransferase OS=Schistosoma mansoni GN=Smp_144570 PE=3 SV=1
G4V7U3	G4V7U3	G4V7U3_SCHMA 40S ribosomal protein S8	stripped_worms	8	1148100000	S_mansoni	tr|G4V7U3|G4V7U3_SCHMA 40S ribosomal protein S8 OS=Schistosoma mansoni GN=Smp_054780 PE=3 SV=1
G4V7W1	G4V7W1	G4V7W1_SCHMA Putative pinch	stripped_worms	2	20157000	S_mansoni	tr|G4V7W1|G4V7W1_SCHMA Putative pinch OS=Schistosoma mansoni GN=Smp_165070 PE=4 SV=1
G4V7X4	G4V7X4	G4V7X4_SCHMA Putative ctl2	stripped_worms	3	31018000	S_mansoni	tr|G4V7X4|G4V7X4_SCHMA Putative ctl2 OS=Schistosoma mansoni GN=Smp_160740 PE=3 SV=1
G4V7X9	G4V7X9	G4V7X9_SCHMA Adducin related protein	stripped_worms	20	473040000	S_mansoni	tr|G4V7X9|G4V7X9_SCHMA Adducin related protein OS=Schistosoma mansoni GN=Smp_071140 PE=4 SV=1
G4V7Y3;G4V7Y4	G4V7Y3	G4V7Y3_SCHMA Uncharacterized protein	stripped_worms	2	15630000	S_mansoni	tr|G4V7Y3|G4V7Y3_SCHMA Uncharacterized protein OS=Schistosoma mansoni GN=Smp_035430.1 PE=4 SV=1;tr|G4V7Y4|G4V7Y4_SCHMA Uncharacterized protein OS=Schistosoma mansoni GN=Smp_035430.2 PE=4 SV=1
G4V7Z2	G4V7Z2	G4V7Z2_SCHMA Putative sfrs11 protein	stripped_worms	5	48983000	S_mansoni	tr|G4V7Z2|G4V7Z2_SCHMA Putative sfrs11 protein OS=Schistosoma mansoni GN=Smp_035310 PE=4 SV=1
G4V7Z7;G4V7Z8	G4V7Z7	G4V7Z7_SCHMA Malate dehydrogenase	stripped_worms	29	5545400000	S_mansoni	tr|G4V7Z7|G4V7Z7_SCHMA Malate dehydrogenase OS=Schistosoma mansoni GN=Smp_035270.2 PE=3 SV=1;tr|G4V7Z8|G4V7Z8_SCHMA Malate dehydrogenase OS=Schistosoma mansoni GN=Smp_035270.1 PE=3 SV=1
G4V7Z9	G4V7Z9	G4V7Z9_SCHMA Epidermal growth factor receptor kinase substrate eps8-related protein	stripped_worms	3	19853000	S_mansoni	tr|G4V7Z9|G4V7Z9_SCHMA Epidermal growth factor receptor kinase substrate eps8-related protein OS=Schistosoma mansoni GN=Smp_035260.1 PE=4 SV=1
G4V802	G4V802	G4V802_SCHMA Uncharacterized protein	stripped_worms	35	1156500000	S_mansoni	tr|G4V802|G4V802_SCHMA Uncharacterized protein OS=Schistosoma mansoni GN=Smp_035210 PE=4 SV=1
G4V805;G4V806;G4V804;G4V803	G4V805	G4V805_SCHMA Putative hsp40, subfamily A, members 1,2,4	stripped_worms	15	1074000000	S_mansoni	tr|G4V805|G4V805_SCHMA Putative hsp40, subfamily A, members 1,2,4 OS=Schistosoma mansoni GN=Smp_035200.4 PE=3 SV=1;tr|G4V806|G4V806_SCHMA Putative hsp40, subfamily A, members 1,2,4 OS=Schistosoma mansoni GN=Smp_035200.1 PE=4 SV=1;tr|G4V804|G4V804_SCHMA Put
G4V830	G4V830	G4V830_SCHMA Putative tfiid subunit	stripped_worms	3	43887000	S_mansoni	tr|G4V830|G4V830_SCHMA Putative tfiid subunit OS=Schistosoma mansoni GN=Smp_141140 PE=4 SV=1
G4V839;G4V838;G4V840	G4V839	G4V839_SCHMA Uncharacterized protein	stripped_worms	20	271040000	S_mansoni	tr|G4V839|G4V839_SCHMA Uncharacterized protein OS=Schistosoma mansoni GN=Smp_034940.2 PE=4 SV=1;tr|G4V838|G4V838_SCHMA Uncharacterized protein OS=Schistosoma mansoni GN=Smp_034940.1 PE=4 SV=1;tr|G4V840|G4V840_SCHMA Uncharacterized protein OS=Schistosoma ma
G4V850	G4V850	G4V850_SCHMA Putative dynein light chain	stripped_worms	3	86427000	S_mansoni	tr|G4V850|G4V850_SCHMA Putative dynein light chain OS=Schistosoma mansoni GN=Smp_174510 PE=4 SV=1
G4V853	G4V853	G4V853_SCHMA Putative dynein light chain	stripped_worms	5	732480000	S_mansoni	tr|G4V853|G4V853_SCHMA Putative dynein light chain OS=Schistosoma mansoni GN=Smp_095520 PE=4 SV=1
G4V854	G4V854	G4V854_SCHMA Uncharacterized protein Smp_201060	stripped_worms	4	969480000	S_mansoni	tr|G4V854|G4V854_SCHMA Uncharacterized protein Smp_201060 OS=Schistosoma mansoni GN=Smp_201060 PE=4 SV=1
G4V876	G4V876	G4V876_SCHMA Synaptosomal-associated protein	stripped_worms	3	37677000	S_mansoni	tr|G4V876|G4V876_SCHMA Synaptosomal-associated protein OS=Schistosoma mansoni GN=Smp_164210 PE=3 SV=1
G4V888;G4V889;G4V890	G4V888	G4V888_SCHMA Uncharacterized protein	stripped_worms	3	26154000	S_mansoni	tr|G4V888|G4V888_SCHMA Uncharacterized protein OS=Schistosoma mansoni GN=Smp_006830.3 PE=4 SV=1;tr|G4V889|G4V889_SCHMA Uncharacterized protein OS=Schistosoma mansoni GN=Smp_006830.1 PE=4 SV=1;tr|G4V890|G4V890_SCHMA Uncharacterized protein OS=Schistosoma ma
G4V892	G4V892	G4V892_SCHMA Putative DNA-directed rna polymerase subunit rpb8	stripped_worms	2	12564000	S_mansoni	tr|G4V892|G4V892_SCHMA Putative DNA-directed rna polymerase subunit rpb8 OS=Schistosoma mansoni GN=Smp_006850 PE=4 SV=1
G4V895	G4V895	G4V895_SCHMA Uncharacterized protein	stripped_worms	8	1043500000	S_mansoni	tr|G4V895|G4V895_SCHMA Uncharacterized protein OS=Schistosoma mansoni GN=Smp_006860.2 PE=4 SV=1
G4V8A5	G4V8A5	G4V8A5_SCHMA Putative spectrin beta chain, brain 4 (Spectrin, non-erythroid beta chain 4) (Beta-V spectrin) (BSPECV)	stripped_worms	124	11282000000	S_mansoni	tr|G4V8A5|G4V8A5_SCHMA Putative spectrin beta chain, brain 4 (Spectrin, non-erythroid beta chain 4) (Beta-V spectrin) (BSPECV) OS=Schistosoma mansoni GN=Smp_196570 PE=4 SV=1
G4V8A7	G4V8A7	G4V8A7_SCHMA Putative collagen alpha-1(V) chain	stripped_worms	7	176430000	S_mansoni	tr|G4V8A7|G4V8A7_SCHMA Putative collagen alpha-1(V) chain OS=Schistosoma mansoni GN=Smp_170330 PE=3 SV=1
G4V8A8	G4V8A8	G4V8A8_SCHMA Putative collagen alpha-1(V) chain	stripped_worms	6	171950000	S_mansoni	tr|G4V8A8|G4V8A8_SCHMA Putative collagen alpha-1(V) chain OS=Schistosoma mansoni GN=Smp_170340 PE=3 SV=1
G4V8B4	G4V8B4	G4V8B4_SCHMA Putative arginyl-tRNA synthetase	stripped_worms	4	29828000	S_mansoni	tr|G4V8B4|G4V8B4_SCHMA Putative arginyl-tRNA synthetase OS=Schistosoma mansoni GN=Smp_133280 PE=3 SV=1
G4V8C2	G4V8C2	G4V8C2_SCHMA Reticulon-like protein	stripped_worms	7	158820000	S_mansoni	tr|G4V8C2|G4V8C2_SCHMA Reticulon-like protein OS=Schistosoma mansoni GN=Smp_020370 PE=4 SV=1
G4V8C4	G4V8C4	G4V8C4_SCHMA Putative alpha-glucosidase	stripped_worms	21	1326000000	S_mansoni	tr|G4V8C4|G4V8C4_SCHMA Putative alpha-glucosidase OS=Schistosoma mansoni GN=Smp_020340 PE=3 SV=1
G4V8C7	G4V8C7	G4V8C7_SCHMA ATP-dependent Clp protease proteolytic subunit	stripped_worms	4	146630000	S_mansoni	tr|G4V8C7|G4V8C7_SCHMA ATP-dependent Clp protease proteolytic subunit OS=Schistosoma mansoni GN=Smp_210400 PE=3 SV=1
G4V8D5;G4V8D6	G4V8D5	G4V8D5_SCHMA Putative zeta-coat protein	stripped_worms	2	20094000	S_mansoni	tr|G4V8D5|G4V8D5_SCHMA Putative zeta-coat protein OS=Schistosoma mansoni GN=Smp_020220.1 PE=4 SV=1;tr|G4V8D6|G4V8D6_SCHMA Putative zeta-coat protein OS=Schistosoma mansoni GN=Smp_020220.2 PE=4 SV=1
G4V8E4;G4V8E5	G4V8E4	G4V8E4_SCHMA Putative dead box ATP-dependent RNA helicase	stripped_worms	5	36629000	S_mansoni	tr|G4V8E4|G4V8E4_SCHMA Putative dead box ATP-dependent RNA helicase OS=Schistosoma mansoni GN=Smp_133120.1 PE=4 SV=1;tr|G4V8E5|G4V8E5_SCHMA Putative dead box ATP-dependent RNA helicase OS=Schistosoma mansoni GN=Smp_133120.2 PE=4 SV=1
G4V8F6;G4V8F7	G4V8F6	G4V8F6_SCHMA Putative gtp-binding protein (I) alpha-1subunit, gnai1	stripped_worms	3	12677000	S_mansoni	tr|G4V8F6|G4V8F6_SCHMA Putative gtp-binding protein (I) alpha-1subunit, gnai1 OS=Schistosoma mansoni GN=Smp_020080.2 PE=4 SV=1;tr|G4V8F7|G4V8F7_SCHMA Putative gtp-binding protein (I) alpha-1subunit, gnai1 OS=Schistosoma mansoni GN=Smp_020080.1 PE=4 SV=1
G4V8F8	G4V8F8	G4V8F8_SCHMA Uncharacterized protein	stripped_worms	16	523840000	S_mansoni	tr|G4V8F8|G4V8F8_SCHMA Uncharacterized protein OS=Schistosoma mansoni GN=Smp_020070 PE=4 SV=1
G4V8G1;G4V8G2	G4V8G1	G4V8G1_SCHMA Uncharacterized protein	stripped_worms	2	11173000	S_mansoni	tr|G4V8G1|G4V8G1_SCHMA Uncharacterized protein OS=Schistosoma mansoni GN=Smp_020040.1 PE=3 SV=1;tr|G4V8G2|G4V8G2_SCHMA Uncharacterized protein OS=Schistosoma mansoni GN=Smp_020040.2 PE=3 SV=1
G4V8G8	G4V8G8	G4V8G8_SCHMA Putative syntaxin	stripped_worms	2	48409000	S_mansoni	tr|G4V8G8|G4V8G8_SCHMA Putative syntaxin OS=Schistosoma mansoni GN=Smp_019890 PE=3 SV=1
G4V8J4	G4V8J4	G4V8J4_SCHMA Thioredoxin glutathione reductase	stripped_worms	20	1281300000	S_mansoni	tr|G4V8J4|G4V8J4_SCHMA Thioredoxin glutathione reductase OS=Schistosoma mansoni GN=Smp_048430 PE=3 SV=1
G4V8L1	G4V8L1	G4V8L1_SCHMA Uncharacterized protein	stripped_worms	4	25923000	S_mansoni	tr|G4V8L1|G4V8L1_SCHMA Uncharacterized protein OS=Schistosoma mansoni GN=Smp_090870 PE=4 SV=1
G4V8L2	G4V8L2	G4V8L2_SCHMA Uncharacterized protein	stripped_worms	7	271800000	S_mansoni	tr|G4V8L2|G4V8L2_SCHMA Uncharacterized protein OS=Schistosoma mansoni GN=Smp_090860 PE=4 SV=1
G4V8N4	G4V8N4	G4V8N4_SCHMA Peptidyl-prolyl cis-trans isomerase	stripped_worms	3	39323000	S_mansoni	tr|G4V8N4|G4V8N4_SCHMA Peptidyl-prolyl cis-trans isomerase OS=Schistosoma mansoni GN=Smp_210750 PE=4 SV=1
G4V8Q2	G4V8Q2	G4V8Q2_SCHMA Uncharacterized protein	stripped_worms	2	138910000	S_mansoni	tr|G4V8Q2|G4V8Q2_SCHMA Uncharacterized protein OS=Schistosoma mansoni GN=Smp_131790 PE=4 SV=1
G4V8Q5	G4V8Q5	G4V8Q5_SCHMA Actin-related protein 10, arp10	stripped_worms	3	20063000	S_mansoni	tr|G4V8Q5|G4V8Q5_SCHMA Actin-related protein 10, arp10 OS=Schistosoma mansoni GN=Smp_093230 PE=3 SV=1
G4V8Q6	G4V8Q6	G4V8Q6_SCHMA Uncharacterized protein	stripped_worms	13	313560000	S_mansoni	tr|G4V8Q6|G4V8Q6_SCHMA Uncharacterized protein OS=Schistosoma mansoni GN=Smp_093220 PE=4 SV=1
G4V8U2;G4V8U3;G4V8U1	G4V8U2	G4V8U2_SCHMA Uncharacterized protein	stripped_worms	5	68676000	S_mansoni	tr|G4V8U2|G4V8U2_SCHMA Uncharacterized protein OS=Schistosoma mansoni GN=Smp_097240.1 PE=3 SV=1;tr|G4V8U3|G4V8U3_SCHMA Uncharacterized protein OS=Schistosoma mansoni GN=Smp_097240.2 PE=3 SV=1;tr|G4V8U1|G4V8U1_SCHMA Uncharacterized protein OS=Schistosoma ma
G4V8V7	G4V8V7	G4V8V7_SCHMA Putative bromodomain-containing protein 3, brd3	stripped_worms	4	20218000	S_mansoni	tr|G4V8V7|G4V8V7_SCHMA Putative bromodomain-containing protein 3, brd3 OS=Schistosoma mansoni GN=Smp_147950 PE=4 SV=1
G4V8W3	G4V8W3	G4V8W3_SCHMA Putative mannose-1-phosphate guanyltransferase	stripped_worms	2	24171000	S_mansoni	tr|G4V8W3|G4V8W3_SCHMA Putative mannose-1-phosphate guanyltransferase OS=Schistosoma mansoni GN=Smp_048240 PE=4 SV=1
G4V8X7;G4V8X3;G4V8Y3	G4V8X7	G4V8X7_SCHMA Putative heat shock protein-HSP20/alpha crystallin family	stripped_worms	17	3041400000	S_mansoni	tr|G4V8X7|G4V8X7_SCHMA Putative heat shock protein-HSP20/alpha crystallin family OS=Schistosoma mansoni GN=Smp_049250 PE=3 SV=1
G4V8X8	G4V8X8	G4V8X8_SCHMA Putative heat shock protein hsp16	stripped_worms	17	726830000	S_mansoni	tr|G4V8X8|G4V8X8_SCHMA Putative heat shock protein hsp16 OS=Schistosoma mansoni GN=Smp_148530 PE=3 SV=1
G4V8X9	G4V8X9	G4V8X9_SCHMA Putative heat shock protein	stripped_worms	19	1728500000	S_mansoni	tr|G4V8X9|G4V8X9_SCHMA Putative heat shock protein OS=Schistosoma mansoni GN=Smp_049270 PE=3 SV=1
G4V8Z1	G4V8Z1	G4V8Z1_SCHMA Putative supervillin	stripped_worms	4	20733000	S_mansoni	tr|G4V8Z1|G4V8Z1_SCHMA Putative supervillin OS=Schistosoma mansoni GN=Smp_196250 PE=4 SV=1
G4V906	G4V906	G4V906_SCHMA Putative wd repeat protein SL1-17	stripped_worms	9	360220000	S_mansoni	tr|G4V906|G4V906_SCHMA Putative wd repeat protein SL1-17 OS=Schistosoma mansoni GN=Smp_049520 PE=4 SV=1
G4V913	G4V913	G4V913_SCHMA Uncharacterized protein	stripped_worms	9	570410000	S_mansoni	tr|G4V913|G4V913_SCHMA Uncharacterized protein OS=Schistosoma mansoni GN=Smp_175570 PE=4 SV=1
G4V926	G4V926	G4V926_SCHMA Proteasome catalytic subunit 1 (T01 family)	stripped_worms	10	3253400000	S_mansoni	tr|G4V926|G4V926_SCHMA Proteasome catalytic subunit 1 (T01 family) OS=Schistosoma mansoni GN=Smp_034490 PE=4 SV=1
G4V935	G4V935	G4V935_SCHMA Putative alpha-actinin	stripped_worms	15	166870000	S_mansoni	tr|G4V935|G4V935_SCHMA Putative alpha-actinin OS=Schistosoma mansoni GN=Smp_034550 PE=4 SV=1
G4V958	G4V958	G4V958_SCHMA Putative phosphoglucomutase	stripped_worms	14	902990000	S_mansoni	tr|G4V958|G4V958_SCHMA Putative phosphoglucomutase OS=Schistosoma mansoni GN=Smp_085150 PE=3 SV=1
G4V966	G4V966	G4V966_SCHMA Putative starch branching enzyme II	stripped_worms	33	6288500000	S_mansoni	tr|G4V966|G4V966_SCHMA Putative starch branching enzyme II OS=Schistosoma mansoni GN=Smp_094880 PE=4 SV=1
G4V983;G4V984;G4V985;G4V986	G4V983	G4V983_SCHMA Putative DNAj (Hsp40) homolog, subfamily C, member	stripped_worms	2	8378800	S_mansoni	tr|G4V983|G4V983_SCHMA Putative DNAj (Hsp40) homolog, subfamily C, member OS=Schistosoma mansoni GN=Smp_049600.3 PE=4 SV=1;tr|G4V984|G4V984_SCHMA Putative DNAj (Hsp40) homolog, subfamily C, member OS=Schistosoma mansoni GN=Smp_049600.2 PE=4 SV=1;tr|G4V985|
G4V9A5;G4V9A6	G4V9A5	G4V9A5_SCHMA Transketolase	stripped_worms	31	17749000000	S_mansoni	tr|G4V9A5|G4V9A5_SCHMA Transketolase OS=Schistosoma mansoni GN=Smp_059790.2 PE=4 SV=1;tr|G4V9A6|G4V9A6_SCHMA Transketolase OS=Schistosoma mansoni GN=Smp_059790.1 PE=4 SV=1
G4V9B1	G4V9B1	G4V9B1_SCHMA Putative elongin B	stripped_worms	8	490220000	S_mansoni	tr|G4V9B1|G4V9B1_SCHMA Putative elongin B OS=Schistosoma mansoni GN=Smp_072380 PE=4 SV=1
G4V9C8	G4V9C8	G4V9C8_SCHMA Putative succinate semialdehyde dehydrogenase	stripped_worms	14	699390000	S_mansoni	tr|G4V9C8|G4V9C8_SCHMA Putative succinate semialdehyde dehydrogenase OS=Schistosoma mansoni GN=Smp_161350 PE=3 SV=1
G4V9E1	G4V9E1	G4V9E1_SCHMA Putative immunoglobulin domain superfamily (Sensory guidance protein)	stripped_worms	3	56059000	S_mansoni	tr|G4V9E1|G4V9E1_SCHMA Putative immunoglobulin domain superfamily (Sensory guidance protein) OS=Schistosoma mansoni GN=Smp_172070 PE=4 SV=1
G4V9E4	G4V9E4	G4V9E4_SCHMA Glutamine synthetase	stripped_worms	17	3363900000	S_mansoni	tr|G4V9E4|G4V9E4_SCHMA Glutamine synthetase OS=Schistosoma mansoni GN=Smp_091460 PE=3 SV=1
G4V9E5	G4V9E5	G4V9E5_SCHMA Aminopeptidase	stripped_worms	15	224060000	S_mansoni	tr|G4V9E5|G4V9E5_SCHMA Aminopeptidase OS=Schistosoma mansoni GN=Smp_091470 PE=3 SV=1
G4V9G1	G4V9G1	G4V9G1_SCHMA Coronin	stripped_worms	17	868160000	S_mansoni	tr|G4V9G1|G4V9G1_SCHMA Coronin OS=Schistosoma mansoni GN=Smp_012720 PE=3 SV=1
G4V9H0	G4V9H0	G4V9H0_SCHMA Putative four and A half lim domains	stripped_worms	11	2063100000	S_mansoni	tr|G4V9H0|G4V9H0_SCHMA Putative four and A half lim domains OS=Schistosoma mansoni GN=Smp_012810 PE=4 SV=1
G4V9J6	G4V9J6	G4V9J6_SCHMA Uncharacterized protein	stripped_worms	6	91737000	S_mansoni	tr|G4V9J6|G4V9J6_SCHMA Uncharacterized protein OS=Schistosoma mansoni GN=Smp_161030 PE=4 SV=1
G4V9J7	G4V9J7	G4V9J7_SCHMA Uncharacterized protein	stripped_worms	3	56240000	S_mansoni	tr|G4V9J7|G4V9J7_SCHMA Uncharacterized protein OS=Schistosoma mansoni GN=Smp_071520 PE=4 SV=1
G4V9L3	G4V9L3	G4V9L3_SCHMA Putative shc transforming protein	stripped_worms	11	423860000	S_mansoni	tr|G4V9L3|G4V9L3_SCHMA Putative shc transforming protein OS=Schistosoma mansoni GN=Smp_172110 PE=3 SV=1
G4V9N7	G4V9N7	G4V9N7_SCHMA Egf-like domain protein	stripped_worms	20	370280000	S_mansoni	tr|G4V9N7|G4V9N7_SCHMA Egf-like domain protein OS=Schistosoma mansoni GN=Smp_154760 PE=4 SV=1
G4V9P3	G4V9P3	G4V9P3_SCHMA Rna-binding protein musashi-related	stripped_worms	2	8595000	S_mansoni	tr|G4V9P3|G4V9P3_SCHMA Rna-binding protein musashi-related OS=Schistosoma mansoni GN=Smp_154730 PE=4 SV=1
G4V9Q9	G4V9Q9	G4V9Q9_SCHMA Family T2 unassigned peptidase (T02 family)	stripped_worms	6	113590000	S_mansoni	tr|G4V9Q9|G4V9Q9_SCHMA Family T2 unassigned peptidase (T02 family) OS=Schistosoma mansoni GN=Smp_173480 PE=4 SV=1
G4V9S0	G4V9S0	G4V9S0_SCHMA Adenylate kinase	stripped_worms	3	44425000	S_mansoni	tr|G4V9S0|G4V9S0_SCHMA Adenylate kinase OS=Schistosoma mansoni GN=Smp_071390 PE=1 SV=1
G4V9S3	G4V9S3	G4V9S3_SCHMA Putative membrane traffic protein	stripped_worms	6	120810000	S_mansoni	tr|G4V9S3|G4V9S3_SCHMA Putative membrane traffic protein OS=Schistosoma mansoni GN=Smp_140490 PE=4 SV=1
G4V9T2	G4V9T2	G4V9T2_SCHMA Putative flotillin-2	stripped_worms	3	55441000	S_mansoni	tr|G4V9T2|G4V9T2_SCHMA Putative flotillin-2 OS=Schistosoma mansoni GN=Smp_033970 PE=4 SV=1
G4V9U7	G4V9U7	G4V9U7_SCHMA Synaptosomal-associated protein	stripped_worms	8	134100000	S_mansoni	tr|G4V9U7|G4V9U7_SCHMA Synaptosomal-associated protein OS=Schistosoma mansoni GN=Smp_034120 PE=3 SV=1
G4V9U8	G4V9U8	G4V9U8_SCHMA Uncharacterized protein	stripped_worms	18	685870000	S_mansoni	tr|G4V9U8|G4V9U8_SCHMA Uncharacterized protein OS=Schistosoma mansoni GN=Smp_140590 PE=4 SV=1
G4V9X0;G4V9W9	G4V9X0	G4V9X0_SCHMA Putative scythe/bat3	stripped_worms	5	47754000	S_mansoni	tr|G4V9X0|G4V9X0_SCHMA Putative scythe/bat3 OS=Schistosoma mansoni GN=Smp_125770.2 PE=4 SV=1;tr|G4V9W9|G4V9W9_SCHMA Putative scythe/bat3 OS=Schistosoma mansoni GN=Smp_125770.1 PE=4 SV=1
G4V9X4	G4V9X4	G4V9X4_SCHMA Uncharacterized protein	stripped_worms	9	655250000	S_mansoni	tr|G4V9X4|G4V9X4_SCHMA Uncharacterized protein OS=Schistosoma mansoni GN=Smp_006560 PE=4 SV=1
G4V9X7	G4V9X7	G4V9X7_SCHMA Uncharacterized protein	stripped_worms	21	1234800000	S_mansoni	tr|G4V9X7|G4V9X7_SCHMA Uncharacterized protein OS=Schistosoma mansoni GN=Smp_125730 PE=4 SV=1
G4V9Y3	G4V9Y3	G4V9Y3_SCHMA Putative transmembrane transport protein	stripped_worms	2	19485000	S_mansoni	tr|G4V9Y3|G4V9Y3_SCHMA Putative transmembrane transport protein OS=Schistosoma mansoni GN=Smp_072950 PE=3 SV=1
G4VA01	G4VA01	G4VA01_SCHMA Ferritin	stripped_worms	9	919300000	S_mansoni	tr|G4VA01|G4VA01_SCHMA Ferritin OS=Schistosoma mansoni GN=Smp_063530.1 PE=3 SV=1
G4VA12	G4VA12	G4VA12_SCHMA Putative g-protein, beta subunit	stripped_worms	11	1503600000	S_mansoni	tr|G4VA12|G4VA12_SCHMA Putative g-protein, beta subunit OS=Schistosoma mansoni GN=Smp_063640 PE=4 SV=1
G4VA23	G4VA23	G4VA23_SCHMA Putative 22.6kDa tegument-associated antigen	stripped_worms	9	364290000	S_mansoni	tr|G4VA23|G4VA23_SCHMA Putative 22.6kDa tegument-associated antigen OS=Schistosoma mansoni GN=Smp_086470 PE=4 SV=1
G4VA28	G4VA28	G4VA28_SCHMA Tegumental antigen	stripped_worms	3	344080000	S_mansoni	tr|G4VA28|G4VA28_SCHMA Tegumental antigen OS=Schistosoma mansoni GN=SmTAL11 PE=2 SV=1
G4VA50	G4VA50	G4VA50_SCHMA Putative tetratricopeptide protein	stripped_worms	4	40408000	S_mansoni	tr|G4VA50|G4VA50_SCHMA Putative tetratricopeptide protein OS=Schistosoma mansoni GN=Smp_072970 PE=4 SV=1
G4VA72	G4VA72	G4VA72_SCHMA Putative vacuolar protein sorting 26, vps26	stripped_worms	3	54214000	S_mansoni	tr|G4VA72|G4VA72_SCHMA Putative vacuolar protein sorting 26, vps26 OS=Schistosoma mansoni GN=Smp_210770 PE=4 SV=1
G4VA73	G4VA73	G4VA73_SCHMA Putative vacuolar protein sorting 26, vps26	stripped_worms	14	583390000	S_mansoni	tr|G4VA73|G4VA73_SCHMA Putative vacuolar protein sorting 26, vps26 OS=Schistosoma mansoni GN=Smp_210780 PE=4 SV=1
G4VA77	G4VA77	G4VA77_SCHMA Uncharacterized protein	stripped_worms	10	286210000	S_mansoni	tr|G4VA77|G4VA77_SCHMA Uncharacterized protein OS=Schistosoma mansoni GN=Smp_161790.1 PE=4 SV=1
G4VA87	G4VA87	G4VA87_SCHMA Putative neuroendocrine protein 7b2	stripped_worms	2	10522000	S_mansoni	tr|G4VA87|G4VA87_SCHMA Putative neuroendocrine protein 7b2 OS=Schistosoma mansoni GN=Smp_073270 PE=4 SV=1
G4VA96	G4VA96	G4VA96_SCHMA GrpE protein homolog	stripped_worms	3	169160000	S_mansoni	tr|G4VA96|G4VA96_SCHMA GrpE protein homolog OS=Schistosoma mansoni GN=Smp_062790 PE=3 SV=1
G4VAA5;G4VAA6	G4VAA5	G4VAA5_SCHMA Putative cysteinyl-tRNA synthetase	stripped_worms	3	39698000	S_mansoni	tr|G4VAA5|G4VAA5_SCHMA Putative cysteinyl-tRNA synthetase OS=Schistosoma mansoni GN=Smp_170800.1 PE=3 SV=1;tr|G4VAA6|G4VAA6_SCHMA Putative cysteinyl-tRNA synthetase OS=Schistosoma mansoni GN=Smp_170800.2 PE=3 SV=1
G4VAA7	G4VAA7	G4VAA7_SCHMA Ubiquitin-specific peptidase 7 (C19 family)	stripped_worms	4	25047000	S_mansoni	tr|G4VAA7|G4VAA7_SCHMA Ubiquitin-specific peptidase 7 (C19 family) OS=Schistosoma mansoni GN=Smp_089180 PE=3 SV=1
G4VAD1	G4VAD1	G4VAD1_SCHMA Receptor expression-enhancing protein	stripped_worms	3	193530000	S_mansoni	tr|G4VAD1|G4VAD1_SCHMA Receptor expression-enhancing protein OS=Schistosoma mansoni GN=Smp_099890 PE=3 SV=1
G4VAD2;G4M001	G4VAD2	G4VAD2_SCHMA Elongation factor 1-alpha	stripped_worms	20	3811600000	S_mansoni	tr|G4VAD2|G4VAD2_SCHMA Elongation factor 1-alpha OS=Schistosoma mansoni GN=Smp_099870 PE=3 SV=1
G4VAF7;G4VAF6;G4VAF8	G4VAF7	G4VAF7_SCHMA Putative tumor protein d52	stripped_worms	7	283850000	S_mansoni	tr|G4VAF7|G4VAF7_SCHMA Putative tumor protein d52 OS=Schistosoma mansoni GN=Smp_065470.2 PE=4 SV=1;tr|G4VAF6|G4VAF6_SCHMA Putative tumor protein d52 OS=Schistosoma mansoni GN=Smp_065470.3 PE=4 SV=1;tr|G4VAF8|G4VAF8_SCHMA Putative tumor protein d52 OS=Schis
G4VAG2	G4VAG2	G4VAG2_SCHMA Calpain (C02 family)	stripped_worms	32	2035900000	S_mansoni	tr|G4VAG2|G4VAG2_SCHMA Calpain (C02 family) OS=Schistosoma mansoni GN=Smp_157500 PE=3 SV=1
G4VAI6	G4VAI6	G4VAI6_SCHMA Uncharacterized protein	stripped_worms	5	133290000	S_mansoni	tr|G4VAI6|G4VAI6_SCHMA Uncharacterized protein OS=Schistosoma mansoni GN=Smp_157590 PE=4 SV=1
G4VAJ9	G4VAJ9	G4VAJ9_SCHMA 40S ribosomal protein S12	stripped_worms	7	811550000	S_mansoni	tr|G4VAJ9|G4VAJ9_SCHMA 40S ribosomal protein S12 OS=Schistosoma mansoni GN=Smp_060090.1 PE=3 SV=1
G4VAK1	G4VAK1	G4VAK1_SCHMA Putative septin	stripped_worms	2	18992000	S_mansoni	tr|G4VAK1|G4VAK1_SCHMA Putative septin OS=Schistosoma mansoni GN=Smp_060070 PE=2 SV=1
G4VAK2	G4VAK2	G4VAK2_SCHMA Putative clathrin heavy chain	stripped_worms	4	50452000	S_mansoni	tr|G4VAK2|G4VAK2_SCHMA Putative clathrin heavy chain OS=Schistosoma mansoni GN=Smp_191010 PE=4 SV=1
G4VAK6	G4VAK6	G4VAK6_SCHMA Putative ubx domain containing protein	stripped_worms	5	145270000	S_mansoni	tr|G4VAK6|G4VAK6_SCHMA Putative ubx domain containing protein OS=Schistosoma mansoni GN=Smp_060010 PE=4 SV=1
G4VAM6	G4VAM6	G4VAM6_SCHMA Glucose-6-phosphate 1-dehydrogenase	stripped_worms	16	1250700000	S_mansoni	tr|G4VAM6|G4VAM6_SCHMA Glucose-6-phosphate 1-dehydrogenase OS=Schistosoma mansoni GN=Smp_052810 PE=3 SV=1
G4VAQ2	G4VAQ2	G4VAQ2_SCHMA Uncharacterized protein	stripped_worms	11	2721600000	S_mansoni	tr|G4VAQ2|G4VAQ2_SCHMA Uncharacterized protein OS=Schistosoma mansoni GN=Smp_025860 PE=4 SV=1
G4VAQ4	G4VAQ4	G4VAQ4_SCHMA Putative adp-ribosyl cyclase	stripped_worms	7	614730000	S_mansoni	tr|G4VAQ4|G4VAQ4_SCHMA Putative adp-ribosyl cyclase OS=Schistosoma mansoni GN=Smp_025830 PE=4 SV=1
G4VAQ6	G4VAQ6	G4VAQ6_SCHMA Proteasome subunit beta type	stripped_worms	10	1422900000	S_mansoni	tr|G4VAQ6|G4VAQ6_SCHMA Proteasome subunit beta type OS=Schistosoma mansoni GN=Smp_025800 PE=3 SV=1
G4VAR6	G4VAR6	G4VAR6_SCHMA Hypoxia upregulated 1 (Hyou1)-related	stripped_worms	9	196070000	S_mansoni	tr|G4VAR6|G4VAR6_SCHMA Hypoxia upregulated 1 (Hyou1)-related OS=Schistosoma mansoni GN=Smp_088950 PE=3 SV=1
G4VAS0	G4VAS0	G4VAS0_SCHMA 40S ribosomal protein SA	stripped_worms	7	672670000	S_mansoni	tr|G4VAS0|G4VAS0_SCHMA 40S ribosomal protein SA OS=Schistosoma mansoni GN=Smp_179180 PE=3 SV=1
G4VAS2	G4VAS2	G4VAS2_SCHMA Uncharacterized protein	stripped_worms	2	375350000	S_mansoni	tr|G4VAS2|G4VAS2_SCHMA Uncharacterized protein OS=Schistosoma mansoni GN=Smp_081920 PE=4 SV=1
G4VAS7;G4VAS6	G4VAS7	G4VAS7_SCHMA Uncharacterized protein	stripped_worms	2	94796000	S_mansoni	tr|G4VAS7|G4VAS7_SCHMA Uncharacterized protein OS=Schistosoma mansoni GN=Smp_081900.1 PE=4 SV=1;tr|G4VAS6|G4VAS6_SCHMA Uncharacterized protein OS=Schistosoma mansoni GN=Smp_081900.2 PE=4 SV=1
G4VAT0;G4VAS9	G4VAT0	G4VAT0_SCHMA Cell polarity protein	stripped_worms	2	24688000	S_mansoni	tr|G4VAT0|G4VAT0_SCHMA Cell polarity protein OS=Schistosoma mansoni GN=Smp_104030.2 PE=4 SV=1;tr|G4VAS9|G4VAS9_SCHMA Cell polarity protein OS=Schistosoma mansoni GN=Smp_104030.3 PE=4 SV=1
G4VAU6	G4VAU6	G4VAU6_SCHMA Uncharacterized protein	stripped_worms	4	75290000	S_mansoni	tr|G4VAU6|G4VAU6_SCHMA Uncharacterized protein OS=Schistosoma mansoni GN=Smp_121950 PE=4 SV=1
G4VAV1	G4VAV1	G4VAV1_SCHMA Putative glycerol-3-phosphate dehydrogenase	stripped_worms	14	273270000	S_mansoni	tr|G4VAV1|G4VAV1_SCHMA Putative glycerol-3-phosphate dehydrogenase OS=Schistosoma mansoni GN=Smp_121990 PE=4 SV=1
G4VAV5	G4VAV5	G4VAV5_SCHMA Sh3-containing grb2-like protein 1 (Endophilin II)	stripped_worms	5	29932000	S_mansoni	tr|G4VAV5|G4VAV5_SCHMA Sh3-containing grb2-like protein 1 (Endophilin II) OS=Schistosoma mansoni GN=Smp_122030 PE=4 SV=1
G4VAZ2;G4VAZ1	G4VAZ2	G4VAZ2_SCHMA Putative glypican	stripped_worms	2	5692800	S_mansoni	tr|G4VAZ2|G4VAZ2_SCHMA Putative glypican OS=Schistosoma mansoni GN=Smp_158320.1 PE=3 SV=1;tr|G4VAZ1|G4VAZ1_SCHMA Putative glypican OS=Schistosoma mansoni GN=Smp_158320.2 PE=3 SV=1
G4VAZ9	G4VAZ9	G4VAZ9_SCHMA Uncharacterized protein	stripped_worms	13	1061500000	S_mansoni	tr|G4VAZ9|G4VAZ9_SCHMA Uncharacterized protein OS=Schistosoma mansoni GN=Smp_210440 PE=3 SV=1
G4VB02	G4VB02	G4VB02_SCHMA Uncharacterized protein	stripped_worms	4	176980000	S_mansoni	tr|G4VB02|G4VB02_SCHMA Uncharacterized protein OS=Schistosoma mansoni GN=Smp_126120 PE=4 SV=1
G4VB07;G4VB06	G4VB07	G4VB07_SCHMA Putative alpha-actinin	stripped_worms	3	489320000	S_mansoni	tr|G4VB07|G4VB07_SCHMA Putative alpha-actinin OS=Schistosoma mansoni GN=Smp_007270.2 PE=4 SV=1;tr|G4VB06|G4VB06_SCHMA Putative alpha-actinin OS=Schistosoma mansoni GN=Smp_007270.1 PE=4 SV=1
G4VB13	G4VB13	G4VB13_SCHMA Uncharacterized protein	stripped_worms	2	136830000	S_mansoni	tr|G4VB13|G4VB13_SCHMA Uncharacterized protein OS=Schistosoma mansoni GN=Smp_110280 PE=4 SV=1
G4VB23	G4VB23	G4VB23_SCHMA Pol-related	stripped_worms	27	2867400000	S_mansoni	tr|G4VB23|G4VB23_SCHMA Pol-related OS=Schistosoma mansoni GN=Smp_126020 PE=4 SV=1
G4VB55	G4VB55	G4VB55_SCHMA Glycine amidinotransferase	stripped_worms	18	2447000000	S_mansoni	tr|G4VB55|G4VB55_SCHMA Glycine amidinotransferase OS=Schistosoma mansoni GN=Smp_144220 PE=4 SV=1
G4VB69;G4VB68	G4VB69	G4VB69_SCHMA Putative rab5	stripped_worms	7	434170000	S_mansoni	tr|G4VB69|G4VB69_SCHMA Putative rab5 OS=Schistosoma mansoni GN=Smp_040570.1 PE=4 SV=1;tr|G4VB68|G4VB68_SCHMA Putative rab5 OS=Schistosoma mansoni GN=Smp_040570.2 PE=4 SV=1
G4VB70	G4VB70	G4VB70_SCHMA Putative tensin	stripped_worms	4	94910000	S_mansoni	tr|G4VB70|G4VB70_SCHMA Putative tensin OS=Schistosoma mansoni GN=Smp_144280 PE=4 SV=1
G4VB75;G4VB73	G4VB75	G4VB75_SCHMA Putative cytoplasmic dynein light chain	stripped_worms	6	1631000000	S_mansoni	tr|G4VB75|G4VB75_SCHMA Putative cytoplasmic dynein light chain OS=Schistosoma mansoni GN=Smp_040680 PE=4 SV=1;tr|G4VB73|G4VB73_SCHMA Uncharacterized protein Smp_200180 OS=Schistosoma mansoni GN=Smp_200180 PE=4 SV=1
G4VBF1	G4VBF1	G4VBF1_SCHMA Mannose-1-phosphate guanyltransferase	stripped_worms	5	164360000	S_mansoni	tr|G4VBF1|G4VBF1_SCHMA Mannose-1-phosphate guanyltransferase OS=Schistosoma mansoni GN=Smp_028730 PE=4 SV=1
G4VBG4	G4VBG4	G4VBG4_SCHMA Ferritin	stripped_worms	2	39897000	S_mansoni	tr|G4VBG4|G4VBG4_SCHMA Ferritin OS=Schistosoma mansoni GN=Smp_047680 PE=3 SV=1
G4VBG5	G4VBG5	G4VBG5_SCHMA Ferritin	stripped_worms	8	1222200000	S_mansoni	tr|G4VBG5|G4VBG5_SCHMA Ferritin OS=Schistosoma mansoni GN=Smp_047660 PE=3 SV=1
G4VBG6	G4VBG6	G4VBG6_SCHMA Ferritin	stripped_worms	10	3059800000	S_mansoni	tr|G4VBG6|G4VBG6_SCHMA Ferritin OS=Schistosoma mansoni GN=Smp_047650 PE=3 SV=1
G4VBH2	G4VBH2	G4VBH2_SCHMA Uncharacterized protein	stripped_worms	2	12234000	S_mansoni	tr|G4VBH2|G4VBH2_SCHMA Uncharacterized protein OS=Schistosoma mansoni GN=Smp_210320 PE=4 SV=1
G4VBJ1;G4VBJ2	G4VBJ1	G4VBJ1_SCHMA Ubx6(Yeast)-related	stripped_worms	7	214590000	S_mansoni	tr|G4VBJ1|G4VBJ1_SCHMA Ubx6(Yeast)-related OS=Schistosoma mansoni GN=Smp_047360.2 PE=4 SV=1;tr|G4VBJ2|G4VBJ2_SCHMA Ubx6(Yeast)-related OS=Schistosoma mansoni GN=Smp_047360.1 PE=4 SV=1
G4VBK2	G4VBK2	G4VBK2_SCHMA Uncharacterized protein	stripped_worms	4	65909000	S_mansoni	tr|G4VBK2|G4VBK2_SCHMA Uncharacterized protein OS=Schistosoma mansoni GN=Smp_044810 PE=4 SV=1
G4VBK4	G4VBK4	G4VBK4_SCHMA Phosphoinositide phospholipase C	stripped_worms	2	8926200	S_mansoni	tr|G4VBK4|G4VBK4_SCHMA Phosphoinositide phospholipase C OS=Schistosoma mansoni GN=Smp_146330 PE=4 SV=1
G4VBP4	G4VBP4	G4VBP4_SCHMA U4/U6-associated RNA splicing factor-related	stripped_worms	2	10792000	S_mansoni	tr|G4VBP4|G4VBP4_SCHMA U4/U6-associated RNA splicing factor-related OS=Schistosoma mansoni GN=Smp_060900.1 PE=4 SV=1
G4VBP6	G4VBP6	G4VBP6_SCHMA Putative small nuclear ribonucleoprotein f (Snrnp-f)	stripped_worms	2	117440000	S_mansoni	tr|G4VBP6|G4VBP6_SCHMA Putative small nuclear ribonucleoprotein f (Snrnp-f) OS=Schistosoma mansoni GN=Smp_060910 PE=3 SV=1
G4VBQ1	G4VBQ1	G4VBQ1_SCHMA Putative soluble NSF attachment protein (SNAP)	stripped_worms	6	144190000	S_mansoni	tr|G4VBQ1|G4VBQ1_SCHMA Putative soluble NSF attachment protein (SNAP) OS=Schistosoma mansoni GN=Smp_060950 PE=4 SV=1
G4VBQ9	G4VBQ9	G4VBQ9_SCHMA Putative f-actin capping protein beta subunit (Fragment)	stripped_worms	2	18407000	S_mansoni	tr|G4VBQ9|G4VBQ9_SCHMA Putative f-actin capping protein beta subunit (Fragment) OS=Schistosoma mansoni GN=Smp_100370 PE=4 SV=1
G4VBR8	G4VBR8	G4VBR8_SCHMA Uncharacterized protein	stripped_worms	4	79690000	S_mansoni	tr|G4VBR8|G4VBR8_SCHMA Uncharacterized protein OS=Schistosoma mansoni GN=Smp_045300 PE=4 SV=1
G4VBS3	G4VBS3	G4VBS3_SCHMA Putative myosin light chain 1	stripped_worms	14	2373200000	S_mansoni	tr|G4VBS3|G4VBS3_SCHMA Putative myosin light chain 1 OS=Schistosoma mansoni GN=Smp_045220 PE=4 SV=1
G4VBT2;G4VBT0;G4VBT1;G4VBS9	G4VBT2	G4VBT2_SCHMA Putative serine/arginine rich splicing factor	stripped_worms	4	355840000	S_mansoni	tr|G4VBT2|G4VBT2_SCHMA Putative serine/arginine rich splicing factor OS=Schistosoma mansoni GN=Smp_113620.1 PE=4 SV=1;tr|G4VBT0|G4VBT0_SCHMA Putative serine/arginine rich splicing factor OS=Schistosoma mansoni GN=Smp_113620.2 PE=4 SV=1;tr|G4VBT1|G4VBT1_SCH
G4VBT5	G4VBT5	G4VBT5_SCHMA Putative f-actin capping protein beta subunit	stripped_worms	4	56036000	S_mansoni	tr|G4VBT5|G4VBT5_SCHMA Putative f-actin capping protein beta subunit OS=Schistosoma mansoni GN=Smp_186650 PE=4 SV=1
G4VBU3;G4VBU2	G4VBU3	G4VBU3_SCHMA Uncharacterized protein Smp_014570.2	stripped_worms	3	109570000	S_mansoni	tr|G4VBU3|G4VBU3_SCHMA Uncharacterized protein Smp_014570.2 OS=Schistosoma mansoni GN=Smp_014570.2 PE=4 SV=1;tr|G4VBU2|G4VBU2_SCHMA Saposin containing protein OS=Schistosoma mansoni GN=Smp_014570.1 PE=4 SV=1
G4VBU6	G4VBU6	G4VBU6_SCHMA Proteasome endopeptidase complex	stripped_worms	13	2355000000	S_mansoni	tr|G4VBU6|G4VBU6_SCHMA Proteasome endopeptidase complex OS=Schistosoma mansoni GN=Smp_207080 PE=3 SV=1
G4VBU7	G4VBU7	G4VBU7_SCHMA Uncharacterized protein	stripped_worms	5	63446000	S_mansoni	tr|G4VBU7|G4VBU7_SCHMA Uncharacterized protein OS=Schistosoma mansoni GN=Smp_014610 PE=4 SV=1
G4VBV4;Q26554	G4VBV4	G4VBV4_SCHMA Rab-related GTP-binding protein	stripped_worms	6	154690000	S_mansoni	tr|G4VBV4|G4VBV4_SCHMA Rab-related GTP-binding protein OS=Schistosoma mansoni GN=Smp_014660.1 PE=4 SV=1;tr|Q26554|Q26554_SCHMA Rab-related GTP-binding protein OS=Schistosoma mansoni GN=Smp_014660.2 PE=2 SV=1
[truncated: 601 more rows]

## Sheet: b filtered tegument samples
Protein group ID	First protein ID	Protein description first protein	Samples	Peptide count	LFQ	Organism	Fasta_headers
[truncated: 11,757 more rows]

## Sheet: c comb data tables for upsetpl 
	Present = 1; absent = 0
[truncated: 1,520 more rows]
