# Supplementary material for: Comparative proteome analysis of the tegument of male and female adult Schistosoma mansoni
Source: Sci Rep. 2022 May 9;12:7569. doi: 10.1038/s41598-022-11645-3 (PMC9085856; doi:10.1038/s41598-022-11645-3)
Supplement: Supplementary file 2 — Supplementary Table S2. [file 41598_2022_11645_MOESM2_ESM.xlsx]

## Sheet: Overview
Supplementary Table S2. Overview overall results of male- and female-specific tegument proteins of adult Schistosoma mansoni.
Proteins were analyzed according to predicted function, location, transmembrane domains, signal peptides, gene ontology and protein family domains.
a shows the results of male-specific tegument proteins of adult Schistosoma mansoni.
Proteins that were solely present in both, male_single and male_pair, following subtraction of the protein identifications from the control groups, non-biotinylated tegument proteins (neg. control) and proteins from stripped worms.
b shows the results of female-specific tegument proteins of adult Schistosoma mansoni.
Proteins that were solely present in both, female_single and female_pair, following subtraction of the protein identifications from the control groups, non-biotinylated tegument proteins (neg. control) and proteins from stripped worms.

## Sheet: a male-specific
Table S2a. Male-specific tegument proteins of adult Schistosoma mansoni.
Predicted Function	Protein ID	Protein description	Gene	Unique pepcount	Sequence coverage	Location	Transmembrane domains	Signal peptide	Gene ontology IDs	Protein family domain IDs
Binding
- Proteins	G4VKX1	NDRG4 protein (S33 family)	Smp_131250	3	13.1	cytoplasmic	1	no	GO:0016021	PF03096
	G4VP50	Putative 4.1 G protein	Smp_164880	4	5.6	cytoplasmic, extracellular, nuclear	0	no	GO:0005856	PF09379; PF09380; PF00622 2x
	G4LUY1	Putative btb/poz domain containing protein	Smp_176610	5	5.4	nuclear	0	no	0	PF00651; PF07707
	G4V9A7	Putative rab6-interacting protein 2 (ERC protein 1)	Smp_059780	5	14.4	nuclear	0	no	0	0
	G4VB99	Similar to Serine-rich adhesin for platelets	Smp_152130	5	4.6	nuclear	0	no	GO:0005516; GO:0005874; GO:0008017; GO:0016303	PF08683
	G4VCF9	Putative beta-arrestin 1	Smp_122900	3	8.2	nuclear	0	no	GO:0007165	PF02752
	G4VMK3	Calponin-homology (CH) domain-containing protein	Smp_130260	12	22.2	nuclear	0	no	GO:0051015; GO:0051017	PF00307
	G4VPR7	Protein phosphatase 1 regulatory subunit 22	Smp_046020	5	17.1	nuclear	0	no	0	PF12799 3x
	G4VS18	Putative fh1/fh2 domains-containing protein	Smp_161110.2	15	17.1	nuclear	0	no	0	PF18382; PF02181
	G4LX37	Putative calponin homolog	Smp_168650	7	4.1	nuclear	1	no	GO:0003779; GO:0005856	PF00307 2x
	G4VHA5	Putative exocyst componenet sec8	Smp_027390	11	11.5	nuclear, plasma membrane	0	no	GO:0000145; GO:0005623; GO:0090522	0
	G4V8L1	Uncharacterized protein	Smp_090870	3	7.5	plasma membrane	11	yes	GO:0000139; GO:0005198; GO:0015031; GO:0016021; GO:0030127; GO:0055085; GO:0090114; GO:1904263	PF07690; PF00400
	G4VG01	Receptor expression-enhancing protein	Smp_027040	4	22.9	plasma membrane, mitochondrial	3	no	GO:0016021	PF03134
- Lipids	G4VAK6	Putative ubx domain containing protein	Smp_060010	4	16.5	cytoplasmic, nuclear	0	no	0	PF14555; PF08059; PF00789
	G4VK07	GLUE N-terminal domain-containing protein	Smp_053030	4	10.2	endosomal	0	no	GO:0000814; GO:0032266; GO:0032509; GO:0043130	PF11605; PF04157
	G4VCF8	PH domain-containing protein	Smp_001530	6	8.8	nuclear	0	no	GO:0000145; GO:0006887	PF08700; PF16528
	G4VPF8	Beige/beach protein-related	Smp_135870	4	1.9	nuclear, plasma membrane	0	no	GO:0046872	PF14844; PF02138; PF01363
- Other	C4QMI1	Putative serine-threonine kinase receptor-associated protein (Strap)	Smp_174390	3	14.2	cytoplasmic	0	no	GO:0016301	PF00400 4x
	G4V5R9	5'-amp-activated protein kinase gamma-2 non-catalytic subunit transcript variant 2	Smp_001030	4	14.9	cytoplasmic, nuclear	0	no	GO:0016301; GO:0032559; GO:0071900	PF00571 3x
	G4LZ56	Putative heterogeneous nuclear ribonucleoprotein l (Hnrnp l)	Smp_006440	4	6.9	nuclear	0	no	GO:0003723	PF00076; PF13893; PF11835
	G4LXW9	Putative 5-AMP-activated protein kinase, beta subunit	Smp_170160	3	16.7	nuclear	0	no	GO:0016301; GO:0050790	PF165610; PF04739
	G4LUB7	C2H2-type domain-containing protein	Smp_019430	2	7.9	nuclear	0	no	GO:0003676; GO:0008270	PF12874 2x
	G4VII5	LIM zinc-binding domain-containing protein	Smp_126840	2	3.1	nuclear	0	no	GO:0046872	PF00412
	G4VLJ9	Putative peroxidasin	Smp_123660	4	3.3	nuclear	0	no	GO:0004601; GO:0006979; GO:0020037	PF15084; PF13855 2x; PF13927 2x; PF03098
	G4LVX7	Putative vacuolar protein sorting (Vps33)	Smp_069670	3	6.7	plasma membrane, nuclear	0	no	GO:0006904	PF00995 2x
Enzymatic
- Kinase	G4LVN7	Putative phosphatidylinositol-4-phosphate 5-kinase type II	Smp_197280	6	20.3	cytoplasmic, mitochondrial	0	no	GO:0005524; GO:0016307	PF01504 2x
	G4M1B1	Mitogen-activated protein kinase	Smp_142050	2	5.4	cytoplasmic, nuclear	0	no	GO:0004707; GO:0005524	PF00069
	G4V8H0	Serine/threonine kinase	Smp_133020	6	21.9	cytoplasmic, nuclear	0	no	GO:0004672; GO:0005524	PF00069
	G4LVP0	Putative uridine cytidine kinase I	Smp_062260.1	3	14.7	cytoplasmic, nuclear	0	no	GO:0005524; GO:0008478; GO:0019206	PF00485
	G4VS52	Protein kinase C	Smp_096310	5	8.8	cytoplasmic, nuclear	0	no	GO:0004698; GO:0005524; GO:0035556; GO:0046872	PF00564; PF00130; PF00069; PF00433
	G4LW63	Protein kinase	Smp_131800	5	13.6	nuclear	0	no	GO:0004674; GO:0005524	PF12202; PF00069
	G4VT52	Protein kinase	Smp_026510	7	16.9	nuclear	0	no	GO:0004708; GO:0005524	PF00069
	G4V7I0	Phorbol-ester/DAG-type domain-containing protein	Smp_126600	5	3.6	nuclear	0	no	GO:0005089; GO:0005737; GO:0035556; GO:0046872	PF09128; PF00130
	G4LYN6	Putative lipopolysaccharide kinase	Smp_139630	4	6.6	nuclear, mitochondrial	2	no	GO:0004674; GO:0005524; GO:0016787	PF06293
	G4VE95	Protein kinase C	Smp_131700	4	4.4	nuclear, plasma membrane	0	no	GO:0004698; GO:0005524; GO:0035556; GO:0046872	PF00168; PF00130 2x; PF00069; PF00433
	G4VGP5	Serine/threonine kinase	Smp_132260	8	5.9	nuclear, plasma membrane	0	no	GO:0004672; GO:0005524	PF00069
- Hydrolase	G4LX03	Adenosylhomocysteinase	Smp_028440.1	5	13.7	cytoplasmic	0	no	GO:0004013; GO:0006730	PF05221; PF00670
	G4LW81	Pcd6 interacting protein-related	Smp_075810	7	6.3	nuclear	0	no	GO:0004725	PF03097; PF13949; PF00102
	G4VFU7	Putative myosin xvIII	Smp_172320	2	6.2	nuclear, plasma membrane	0	no	GO:0003774; GO:0003779; GO:0005524; GO:0016459	PF00063 2x
	G4LZ98	Nitrilase-related	Smp_120080.1	5	21.7	plasma membrane	1	no	GO:0006807; GO:0016021	PF00795
- Phosphatase	C1LZY9	Serine/threonine-protein phosphatase	Smp_165490	4	19.1	cytoplasmic	0	no	GO:0004721	PF00149
	G4V6A5	BRO1 domain-containing protein	Smp_013690	4	11.5	cytoplasmic, mitochondrial	0	no	0	PF03097
	G4V7P4	Serine/threonine-protein phosphatase	Smp_035580	2	8.4	cytoplasmic, nuclear	0	no	GO:0004721; GO:0046872	PF16891; PF00149
	G4VR74	Putative dual-specificity phosphatase	Smp_059290.2	3	22.8	mitochondrial, nuclear	0	no	GO:0008138	PF00782
	G4LX70	Putative protein phosphatase 1 binding protein	Smp_153700	4	9.3	nuclear	0	no	0	PF03370
	G4VH93	Putative lipin	Smp_149160	4	7.1	nuclear	0	no	0	PF04571; PF08235
- Peptidase	G4M023	Leukotriene A4 hydrolase (M01 family)	Smp_007550	3	4.4	cytoplasmic, nuclear	0	no	GO:0004463; GO:0008237; GO:0008270	PF17900; PF01433; PF09127
	G4V7F5	Ubiquitin carboxyl-terminal hydrolase	Smp_083200.1	4	20.8	cytoplasmic, nuclear	0	no	GO:0004843; GO:0006511; GO:0016579	PF01088; PF18031
	G4VKK9	Family M16 unassigned peptidase (M16 family)	Smp_155220	3	6.1	nuclear, plasma membrane	0	no	GO:0003824; GO:0046872	PF16187
	G4VKW7	Tripeptidyl-peptidase II (S08 family)	Smp_131220	8	8.1	nuclear, plasma membrane	0	no	GO:0004252	PF00082; PF12580
	G4LWL8	Aminopeptidase P1 (M24 family)	Smp_198210	2	4.4	plasma membrane	0	no	GO:0004177; GO:0046872	PF16189; PF00557
- Transferase	G4VD46	Putative dna-directed RNA polymerase I	Smp_004640	2	5.3	cytoplasmic, nuclear	0	no	GO:0003899; GO:0006351; GO:0046983	PF01193 2x; PF01000
	G4V9J6	Uncharacterized protein	Smp_161030	6	22.3	cytoplasmic, nuclear	0	no	0	0
	G4LYG1	Uncharacterized protein	Smp_000700	4	6.8	nuclear	0	no	0	PF00856
	G4LUP4	Putative protein farnesyltransferase alpha subunit	Smp_091770	4	36.7	nuclear	0	no	GO:0008318; GO:0018342	PF01239
	G4V8W3	Putative mannose-1-phosphate guanyltransferase	Smp_048240	2	4.8	plasma membrane	0	no	GO:0009058; GO:0016779	PF00483; PF00132
- Other enzymatic	G4VSX8	Deoxyhypusine hydroxylase (DOHH)	Smp_056370	3	12.1	cytoplasmic, extracellular	0	no	GO:0008612; GO:0016829; GO:0019135; GO:0046872	PF13646 3x
	G4LX10	DEAD/DEAH box helicase	Smp_028550	3	8.1	cytoplasmic, plasma membrane	0	no	GO:0003676; GO:0004386; GO:0005524	PF00270
	G4LX11	Putative helicase	Smp_177200	2	3.6	nuclear	0	no	GO:0004386	PF00271; PF08148
	G4VSM7	Eukaryotic release factor 3-related (Erfs)	Smp_130790.2	4	7.6	nuclear	0	no	GO:0003924; GO:0005525	PF00009; PF03143
	G4M0L7	Tyrosine--tRNA ligase	Smp_129210	3	4.1	nuclear	0	no	GO:0000049; GO:0004831; GO:0005524; GO:0006437	PF00579 2x; PF01588
	G4VDR7	Putative dead box ATP-dependent RNA helicase	Smp_166400	4	14.6	nuclear, plasma membrane	0	no	GO:0003676; GO:0004386; GO:0005524	PF00270; PF00271
	G4VNX4	Glycerol-3-phosphate dehydrogenase [NAD(+)]	Smp_169570	6	22.1	plasma membrane	0	yes	GO:0004367; GO:0005975; GO:0009331; GO:0046168; GO:0051287	PF01210; PF07479
Enzyme regulator
	G4VC25	Rab GDP dissociation inhibitor	Smp_094420	8	23.7	cytoplasmic	0	no	GO:0005093; GO:0005096; GO:0005737; GO:0007264; GO:0015031	PF00996
	G4LWG0	CRAL-TRIO domain-containing protein	Smp_006970	4	17.5	cytoplasmic, nuclear	0	no	0	PF13716
	G4LWI1	Protein kinase	Smp_126740	5	8.3	cytoplasmic, nuclear	0	no	GO:0004672; GO:0005524	PF00069
	C4QRU8	Rho-GAP domain-containing protein (Fragment)	Smp_186680	3	30.1	extracellular, plasma membrane	0	no	GO:0007165	PF00620
	G4LVS4	Saposin containing protein	Smp_000260	5	6.6	extracellular	0	yes	GO:0005764; GO:0006665	PF02199; PF05184; PF03489
	G4V633	Putative slit-robo rho gtpase activating protein	Smp_028030	6	5.1	nuclear	0	no	GO:0005096; GO:0007165	PF00611; PF00620; PF00018
	G4VKV6	Uncharacterized protein	Smp_154230.2	4	15.4	nuclear	0	no	GO:0009966	PF04177
	G4VQ77	Putative brefeldin A-inhibited guanine nucleotide-exchange protein	Smp_135280	5	3.8	nuclear, plasma membrane	2	no	GO:0005086; GO:0032012	PF16213; PF12783; PF01369; PF09324
	G4VDW3	Uncharacterized protein	Smp_001390	11	13.1	plasma membrane	1	no	0	PF09735 3x
Transporter
	G4LY37	Importin subunit alpha	Smp_051210.1	4	14.2	cytoplasmic	0	no	GO:0005634; GO:0005737; GO:0006606; GO:0061608	PF01749; PF00514; PF16186
	G4VRF7	Putative junctophilin	Smp_084090	9	11.7	nuclear	1	no	GO:0016021; GO:0030314	PF02493 7x
	G4LX38	Vesicle docking protein P115, putative	Smp_168660	3	3.5	nuclear, plasma membrane	0	no	GO:0000139; GO:0006886; GO:0048280	PF18770; PF04869; PF04871
Other/ Unknown
	C4QTZ4	Tsg101-related (Fragment)	Smp_193270	2	69.2	cytoplasmic, nuclear	0	no	0	0
	G4VKB4	Uncharacterized protein	Smp_064530	4	16.2	cytoplasmic, nuclear	0	no	GO:0003743; GO:0005852	PF10255
	G4V7G0	COP9 signalosome complex subunit 6	Smp_126690	6	27.7	nuclear	0	no	GO:0000338; GO:0008180	PF01398; PF13012
	G4VKQ4	Eukaryotic translation initiation factor 3 subunit D (eIF3d)	Smp_136290	2	2.7	nuclear	0	no	GO:0001732; GO:0002191; GO:0003743; GO:0005852; GO:0016282; GO:0033290; GO:0098808	PF05091
	G4VHB1	Putative dynactin subunit 3 (Dynactin light chain p24)	Smp_136990	2	17.1	nuclear	0	no	GO:0005869; GO:0061640	PF07426
	G4VPJ6	BSD domain-containing protein	Smp_031050	4	12.1	nuclear	0	no	0	0
	G4V9G7	Putative sarm1	Smp_012780	5	5.1	nuclear	0	no	GO:0007165; GO:0034128; GO:0035591; GO:0048678	PF07647 2x; PF13676
	G4VNF9	Putative sperm nuclear basic protein PL-I isoform PLIb	Smp_175910	4	17.1	nuclear	0	no	0	0
	G4LXD8	Uncharacterized protein	Smp_163490	5	10.2	nuclear	0	no	0	0
	G4LYV1	Uncharacterized protein	Smp_171290	5	24.1	nuclear	0	no	0	0
	G4VSD8	Uncharacterized protein	Smp_015530.1	4	28.5	nuclear	0	no	0	0
	G4VEK7	Uncharacterized protein	Smp_129520	4	4.8	nuclear	0	no	0	0
	G4VMV6	Uncharacterized protein	Smp_153000	2	3.1	nuclear	0	no	0	0
	G4VND4	Uncharacterized protein	Smp_115450	4	17.9	nuclear	0	no	GO:0002098; GO:0033588	PF10483
	C4QJA9	Translation initiation factor 2b, delta subunit,putative	Smp_166550	6	15.8	nuclear, mitochondrial	0	no	GO:0003743	PF01008
	G4V6A6	BTB domain-containing protein	Smp_209010	2	5.6	nuclear, plasma membrane	0	no	0	PF00651
	G4VKY7	Uncharacterized protein	Smp_016810	2	7.2	nuclear, plasma membrane	0	no	GO:0006891; GO:1990071	PF06159
	G4VR34	Uncharacterized protein	Smp_006350.2	3	2.7	nuclear, plasma membrane	0	no	GO:0043248; GO:0060090	0
	G4VC07	Uncharacterized protein	Smp_148410	6	2.6	nuclear, plasma membrane	0	no	0	0
	G4VMI9	Uncharacterized protein	Smp_050890	4	7.1	plasma membrane	3	no	GO:0016021	PF12722

## Sheet: b female-specific
Table S2b. Female-specific tegument proteins of adult Schistosoma mansoni.
Predicted Function	Protein ID	Protein description	Gene	Unique pepcount	Sequence coverage	Location	Transmembrane domains	Signal peptide	Gene ontology IDs	Protein family domain IDs
Binding	G4M1L2	Putative phosphatidylinositol-binding clathrin assembly protein	Smp_152550	3	5.6	nuclear	0	no	GO:0005545; GO:0030136; GO:0030276; GO:0048268	PF07651
	G4V6E2	Splicing factor 3b, subunit 1-related	Smp_141630.2	5	6.1	mitochondrial, nuclear	2	no	GO:0000245; GO:0003729	PF08920
	G4VIW7	Putative heterogeneous nuclear ribonucleoprotein	Smp_043100	3	15.8	nuclear	0	no	GO:0003729	PF00076
	G4VP31	Putative cytochrome b5	Smp_066010.2	6	54.3	cytoplasmic, nuclear	1	no	GO:0016021	PF00173
Enzymatic	G4VNA0	Uncharacterized protein	Smp_047060	5	39.2	cytoplasmic, mitochondrial	0	no	GO:0005739; GO:0006120	PF05347
	G4VTR2	Putative choline dehydrogenase	Smp_094500	7	8.3	plasma membrane, mitochondrial	0	no	GO:0008812; GO:0050660	2xPF13419; PF00732; PF05199
	G4VT09	Serine/threonine kinase	Smp_128480	4	11.3	cytoplasmic, nuclear	0	no	GO:0004672; GO:0005524	PF00168; PF00069
	G4VQ88	Mitochondrial import inner membrane translocase subunit TIM50	Smp_024360.2	2	6.8	mitochondrial	1	no	GO:0005744; GO:0015031; GO:0016021	PF03031
	G4VT73	Putative translation elongation factor G	Smp_075690	3	5.8	cytoplasmic	0	no	GO:0003746; GO:0003924; GO:0005525	PF00009; PF03144; PF14492; PF03764
Transporter	G4VE30	Inositol transporter	Smp_134080	3	5.4	plasma membrane	15	no	GO:0005412; GO:0015798; GO:0016021	PF00474
Unknown	G4VCC6	Uncharacterized protein	Smp_169100	2	9.8	plasma membrane	2	no	GO:0016021	0
	G4VHH4	Saposin B-type domain-containing protein	Smp_016490.2	3	24.6	plasma membrane	0	yes	0	0
